# Supplementary material for: Difluorenoheteroles: topological control of π conjugation in diradicaloids and mixed-valence radical ions
Source: Chem Sci. 2024 May 23;15(26):10101–9. doi: 10.1039/d4sc02459a (PMC11220597; doi:10.1039/d4sc02459a)
Supplement: SC-015-D4SC02459A-s003 [file SC-015-D4SC02459A-s003.cif]

# Electronic Supplementary Material (ESI) for Chemical Science.
# This journal is © The Royal Society of Chemistry 2024

####################################################################### 
# 
# This file contains crystal structure data downloaded from the 
# Cambridge Structural Database (CSD) hosted by the Cambridge 
# Crystallographic Data Centre (CCDC).
# 
# Full information about CCDC data access policies and citation 
# guidelines are available at http://www.ccdc.cam.ac.uk/access/V1 
# 
# Audit and citation data items may have been added by the CCDC. 
# Please retain this information to preserve the provenance of 
# this file and to allow appropriate attribution of the data. 
# 
#######################################################################

data_tw19ca
_database_code_depnum_ccdc_archive 'CCDC 2302632'
loop_
_audit_author_name
_audit_author_address
'Bibek Prajapati'
;university of wroclaw
Poland
;
_audit_update_record             
;
2023-10-22 deposited with the CCDC.	2024-05-21 downloaded from the CCDC.
;
_audit_creation_method           SHELXL-2013
_shelxl_version_number           2013-2
_chemical_name_common            ?
_chemical_name_systematic        
;
 ?
;
_chemical_formula_moiety         'C56 H58 S, 1.5(C7 D8)'
_chemical_formula_sum            'C66.50 H58 D12 S'
_chemical_formula_weight         913.35
_chemical_melting_point          ?
loop_
_atom_type_symbol
_atom_type_description
_atom_type_scat_dispersion_real
_atom_type_scat_dispersion_imag
_atom_type_scat_source
C C 0.0181 0.0091 'International Tables Vol C Tables 4.2.6.8 and 6.1.1.4'
H H 0.0000 0.0000 'International Tables Vol C Tables 4.2.6.8 and 6.1.1.4'
S S 0.3331 0.5567 'International Tables Vol C Tables 4.2.6.8 and 6.1.1.4'
D D 0.0000 0.0000 'International Tables Vol C Tables 4.2.6.8 and 6.1.1.4'

_shelx_space_group_comment       
;
The symmetry employed for this shelxl refinement is uniquely defined
by the following loop, which should always be used as a source of
symmetry information in preference to the above space-group names.
They are only intended as comments.
;
_space_group_crystal_system      triclinic
_space_group_IT_number           2
_space_group_name_H-M_alt        'P -1'
_space_group_name_Hall           '-P 1'
loop_
_space_group_symop_operation_xyz
'x, y, z'
'-x, -y, -z'

_cell_length_a                   9.2015(19)
_cell_length_b                   15.281(4)
_cell_length_c                   20.007(3)
_cell_angle_alpha                104.66(2)
_cell_angle_beta                 97.26(2)
_cell_angle_gamma                102.40(2)
_cell_volume                     2609.0(10)
_cell_formula_units_Z            2
_cell_measurement_reflns_used    19930
_cell_measurement_temperature    100(2)
_cell_measurement_theta_max      60
_cell_measurement_theta_min      2.3
_shelx_estimated_absorpt_T_max   0.983
_shelx_estimated_absorpt_T_min   0.735
_exptl_absorpt_coefficient_mu    0.843
_exptl_absorpt_correction_T_max  1.000
_exptl_absorpt_correction_T_min  0.741
_exptl_absorpt_correction_type   gaussian
_exptl_absorpt_process_details   
;
CrysAlisPro 1.171.42.72a (Rigaku Oxford Diffraction, 2022)
Numerical absorption correction based on gaussian integration over
a multifaceted crystal model
Empirical absorption correction using spherical harmonics,
implemented in SCALE3 ABSPACK scaling algorithm.
;
_exptl_crystal_colour            'light pink'
_exptl_crystal_density_diffrn    1.163
_exptl_crystal_density_meas      ?
_exptl_crystal_density_method    ?
_exptl_crystal_description       plate
_exptl_crystal_F_000             970
_exptl_crystal_size_max          0.390
_exptl_crystal_size_mid          0.040
_exptl_crystal_size_min          0.020
_exptl_special_details           
;
 ?
;
_exptl_transmission_factor_max   ?
_exptl_transmission_factor_min   ?
_diffrn_reflns_av_R_equivalents  0.0552
_diffrn_reflns_av_unetI/netI     0.0388
_diffrn_reflns_Laue_measured_fraction_full 0.996
_diffrn_reflns_Laue_measured_fraction_max 0.952
_diffrn_reflns_limit_h_max       7
_diffrn_reflns_limit_h_min       -11
_diffrn_reflns_limit_k_max       18
_diffrn_reflns_limit_k_min       -18
_diffrn_reflns_limit_l_max       24
_diffrn_reflns_limit_l_min       -24
_diffrn_reflns_number            39794
_diffrn_reflns_point_group_measured_fraction_full 0.996
_diffrn_reflns_point_group_measured_fraction_max 0.952
_diffrn_reflns_theta_full        67.000
_diffrn_reflns_theta_max         73.983
_diffrn_reflns_theta_min         2.326
_diffrn_ambient_temperature      100(2)
_diffrn_detector                 'Hybrid Pixel Array Detector'
_diffrn_detector_area_resol_mean 10.0000
_diffrn_detector_type            'HyPix-Arc 150'
_diffrn_measured_fraction_theta_full 0.996
_diffrn_measured_fraction_theta_max 0.952
_diffrn_measurement_device       'four-circle diffractometer'
_diffrn_measurement_device_type  'XtaLAB Synergy R, DW system, HyPix-Arc 150'
_diffrn_radiation_monochromator  mirror
_diffrn_radiation_probe          x-ray
_diffrn_radiation_type           'Cu K\a'
_diffrn_radiation_wavelength     1.54184
_diffrn_source                   'Rotating-anode X-ray tube'
_diffrn_source_type              'Rigaku (Cu) X-ray Source'
_reflns_Friedel_coverage         0.000
_reflns_Friedel_fraction_full    .
_reflns_Friedel_fraction_max     .
_reflns_number_gt                8290
_reflns_number_total             10083
_reflns_special_details          
;
 Reflections were merged by SHELXL according to the crystal
 class for the calculation of statistics and refinement.
 
 _reflns_Friedel_fraction is defined as the number of unique
 Friedel pairs measured divided by the number that would be
 possible theoretically, ignoring centric projections and
 systematic absences.
;
_reflns_threshold_expression     'I > 2\s(I)'
_computing_cell_refinement       'CrysAlisPro 1.171.42.72a (Rigaku OD, 2022)'
_computing_data_collection       'CrysAlisPro 1.171.42.72a (Rigaku OD, 2022)'
_computing_data_reduction        'CrysAlisPro 1.171.42.72a (Rigaku OD, 2022)'
_computing_molecular_graphics    ?
_computing_publication_material  ?
_computing_structure_refinement  'SHELXL-2013 (Sheldrick, 2013)'
_computing_structure_solution    'SHELXS-97 (Sheldrick, 2008)'
_refine_diff_density_max         0.603
_refine_diff_density_min         -0.547
_refine_diff_density_rms         0.057
_refine_ls_extinction_coef       .
_refine_ls_extinction_method     none
_refine_ls_goodness_of_fit_ref   1.087
_refine_ls_hydrogen_treatment    constr
_refine_ls_matrix_type           full
_refine_ls_number_parameters     665
_refine_ls_number_reflns         10083
_refine_ls_number_restraints     3
_refine_ls_R_factor_all          0.0666
_refine_ls_R_factor_gt           0.0575
_refine_ls_restrained_S_all      1.087
_refine_ls_shift/su_max          0.000
_refine_ls_shift/su_mean         0.000
_refine_ls_structure_factor_coef Fsqd
_refine_ls_weighting_details     
;
 w=1/[\s^2^(Fo^2^)+(0.1161P)^2^+0.3112P]
 where P=(Fo^2^+2Fc^2^)/3
;
_refine_ls_weighting_scheme      calc
_refine_ls_wR_factor_gt          0.1654
_refine_ls_wR_factor_ref         0.1725
_refine_special_details          
;
 ?
;
_olex2_refinement_description    
;
1. Others
 Fixed Sof: D1C(0.5) C7C(0.5) D7CA(0.5) D7CB(0.5) D7CC(0.5) C1D(0.5) C2D(0.5)
 D2D(0.5) C3D(0.5) D3D(0.5) C4D(0.5) D4D(0.5) C5D(0.5) D5D(0.5) C6D(0.5)
 D6D(0.5) C7D(0.5) D7DA(0.5) D7DB(0.5) D7DC(0.5) C1E(0.5) C2E(0.5) D2E(0.5)
 C3E(0.5) D3E(0.5) C4E(0.5) D4E(0.5) C5E(0.5) D5E(0.5) C6E(0.5) D6E(0.5)
 C7E(0.5) D7EA(0.5) D7EB(0.5) D7EC(0.5)
 Fixed Uiso: H3A(0.029) H6(0.029) H8A(0.036) H9A(0.044) H10A(0.045) H11A(0.04)
 H16A(0.036) H18A(0.038) H20A(0.035) H21A(0.051) H21B(0.051) H21C(0.051)
 H22A(0.056) H22B(0.056) H22C(0.056) H25(0.042) H24A(0.058) H24B(0.058)
 H24C(0.058) H25A(0.069) H25B(0.069) H25C(0.069) H26A(0.043) H27A(0.065)
 H27B(0.065) H27C(0.065) H28A(0.068) H28B(0.068) H28C(0.068) H3B(0.029)
 H6B(0.03) H8B(0.034) H9B(0.038) H10B(0.04) H11B(0.035) H16B(0.031) H18B(0.032)
 H20B(0.038) H21D(0.06) H21E(0.06) H21F(0.06) H22D(0.069) H22E(0.069)
 H22F(0.069) H23B(0.034) H24D(0.053) H24E(0.053) H24F(0.053) H25D(0.054)
 H25E(0.054) H25F(0.054) H26B(0.042) H27D(0.071) H27E(0.071) H27F(0.071)
 H28D(0.077) H28E(0.077) H28F(0.077) D1C(0.063) D2C(0.057) D3C(0.061)
 D7CA(0.098) D7CB(0.098) D7CC(0.098) D2D(0.071) D3D(0.141) D4D(0.175)
 D5D(0.134) D6D(0.107) D7DA(0.135) D7DB(0.135) D7DC(0.135) D2E(0.094)
 D3E(0.129) D4E(0.083) D5E(0.085) D6E(0.071) D7EA(0.163) D7EB(0.163) D7EC(0.163)
 Fixed X: H3A(0.4045) H6(0.478) H8A(0.1861) H9A(-0.0011) H10A(-0.0714)
 H11A(0.0424) H16A(0.439) H18A(0.1286) H20A(0.403) H21A(0.6643) H21B(0.6717)
 H21C(0.613) H22A(0.3443) H22B(0.4977) H22C(0.5049) H25(0.2175) H24A(0.538)
 H24B(0.4487) H24C(0.4581) H25A(0.2989) H25B(0.206) H25C(0.3873) H26A(0.0877)
 H27A(-0.1215) H27B(-0.1671) H27C(-0.1063) H28A(0.1885) H28B(0.0139)
 H28C(0.062) H3B(0.5648) H6B(0.851) H8B(0.6432) H9B(0.7444) H10B(0.9109)
 H11B(0.9848) H16B(1.0024) H18B(1.3423) H20B(0.7292) H21D(0.8235) H21E(0.6504)
 H21F(0.7813) H22D(0.7223) H22E(0.5763) H22F(0.6951) H23B(1.2946) H24D(1.222)
 H24E(1.2878) H24F(1.1213) H25D(1.4986) H25E(1.5131) H25F(1.4548) H26B(1.1244)
 H27D(1.4288) H27E(1.3706) H27F(1.3194) H28D(1.152) H28E(1.2749) H28F(1.324)
 D1C(0.7582) D2C(0.8071) D3C(0.9561) D7CA(0.6374) D7CB(0.7009) D7CC(0.6549)
 D2D(0.879) D3D(0.6942) D4D(0.6762) D5D(0.843) D6D(1.0279) D7DA(1.1591)
 D7DB(1.1372) D7DC(1.034) D2E(0.851) D3E(0.6484) D4E(0.5937) D5E(0.7416)
 D6E(0.9442) D7EA(1.0859) D7EB(1.0121) D7EC(1.1272)
 Fixed Y: H3A(0.1933) H6(0.5044) H8A(0.1674) H9A(0.1819) H10A(0.3211)
 H11A(0.4506) H16A(0.7628) H18A(0.6897) H20A(0.5269) H21A(0.6614) H21B(0.5825)
 H21C(0.5533) H22A(0.6476) H22B(0.6248) H22C(0.716) H25(0.849) H24A(0.882)
 H24B(0.8518) H24C(0.9526) H25A(0.969) H25B(0.8781) H25C(0.9078) H26A(0.4411)
 H27A(0.556) H27B(0.4458) H27C(0.4842) H28A(0.5183) H28B(0.4648) H28C(0.5758)
 H3B(0.1087) H6B(0.3014) H8B(-0.0578) H9B(-0.1857) H10B(-0.1816) H11B(-0.048)
 H16B(0.1669) H18B(0.2637) H20B(0.0539) H21D(-0.0196) H21E(-0.0167)
 H21F(0.0562) H22D(0.1975) H22E(0.1305) H22F(0.2058) H23B(0.2056) H24D(0.3819)
 H24E(0.3455) H24F(0.294) H25D(0.2665) H25E(0.3295) H25F(0.3645) H26B(0.1695)
 H27D(0.2066) H27E(0.1656) H27F(0.1034) H28D(0.3321) H28E(0.3115) H28F(0.3464)
 D1C(0.4351) D2C(0.5738) D3C(0.3621) D7CA(0.3848) D7CB(0.3835) D7CC(0.4742)
 D2D(-0.0073) D3D(0.048) D4D(0.2012) D5D(0.299) D6D(0.2437) D7DA(0.1306)
 D7DB(0.0445) D7DC(0.035) D2E(-0.0127) D3E(0.0137) D4E(0.1598) D5E(0.2794)
 D6E(0.2529) D7EA(0.0563) D7EB(0.0928) D7EC(0.1657)
 Fixed Z: H3A(0.1101) H6(0.2585) H8A(-0.0061) H9A(-0.0912) H10A(-0.0788)
 H11A(0.0198) H16A(0.157) H18A(0.2714) H20A(0.0536) H21A(0.1433) H21B(0.0748)
 H21C(0.1399) H22A(0.0089) H22B(-0.0113) H22C(0.051) H25(0.2834) H24A(0.2914)
 H24B(0.349) H24C(0.3374) H25A(0.2343) H25B(0.172) H25C(0.1854) H26A(0.2049)
 H27A(0.2132) H27B(0.2037) H27C(0.1423) H28A(0.3249) H28B(0.3146) H28C(0.3282)
 H3B(0.1649) H6B(0.39) H8B(0.1376) H9B(0.1406) H10B(0.2402) H11B(0.3384)
 H16B(0.5829) H18B(0.4906) H20B(0.4235) H21D(0.5074) H21E(0.5063) H21F(0.5679)
 H22D(0.5457) H22E(0.4896) H22F(0.4672) H23B(0.6395) H24D(0.6569) H24E(0.7197)
 H24F(0.6742) H25D(0.5905) H25E(0.6694) H25F(0.6044) H26B(0.3142) H27D(0.3869)
 H27E(0.3035) H27F(0.354) H28D(0.3573) H28E(0.3097) H28F(0.3936) D1C(0.5178)
 D2C(0.4855) D3C(0.5333) D7CA(0.4731) D7CB(0.551) D7CC(0.5387) D2D(0.0351) D3D(-
 0.0208) D4D(0.0259) D5D(0.1286) D6D(0.1846) D7DA(0.1877) D7DB(0.119)
 D7DC(0.1768) D2E(0.027) D3E(-0.0414) D4E(-0.012) D5E(0.086) D6E(0.1544)
 D7EA(0.1195) D7EB(0.1861) D7EC(0.16)
;
_atom_sites_solution_hydrogens   mixed
_atom_sites_solution_primary     'direct methods'
_atom_sites_solution_secondary   ?
loop_
_atom_site_label
_atom_site_type_symbol
_atom_site_fract_x
_atom_site_fract_y
_atom_site_fract_z
_atom_site_U_iso_or_equiv
_atom_site_adp_type
_atom_site_occupancy
_atom_site_site_symmetry_order
_atom_site_calc_flag
_atom_site_refinement_flags_posn
_atom_site_refinement_flags_adp
_atom_site_refinement_flags_occupancy
_atom_site_disorder_assembly
_atom_site_disorder_group
S S 0.66675(4) 0.40800(3) 0.32820(2) 0.02537(13) Uani 1 1 d . . . . .
C1A C 0.53931(18) 0.38214(12) 0.24885(8) 0.0229(3) Uani 1 1 d . . . . .
C2A C 0.52050(17) 0.28853(12) 0.20576(9) 0.0227(3) Uani 1 1 d . . . . .
C3A C 0.41791(18) 0.25498(12) 0.13969(9) 0.0240(3) Uani 1 1 d . . . . .
H3A H 0.4045 0.1933 0.1101 0.029 Uiso 1 1 calc R U . . .
C4A C 0.33944(17) 0.31363(12) 0.11991(9) 0.0231(3) Uani 1 1 d . . . . .
C5A C 0.36162(18) 0.40832(12) 0.16357(9) 0.0242(3) Uani 1 1 d . . . . .
C6A C 0.46316(18) 0.44241(12) 0.22922(9) 0.0240(3) Uani 1 1 d . . . . .
H6 H 0.4780 0.5044 0.2585 0.029 Uiso 1 1 calc R U . . .
C7A C 0.22448(18) 0.30044(12) 0.05759(9) 0.0252(4) Uani 1 1 d . . . . .
C8A C 0.15743(19) 0.22455(13) -0.00056(10) 0.0304(4) Uani 1 1 d . . . . .
H8A H 0.1861 0.1674 -0.0061 0.036 Uiso 1 1 calc R U . . .
C9A C 0.0463(2) 0.23369(15) -0.05108(10) 0.0370(4) Uani 1 1 d . . . . .
H9A H -0.0011 0.1819 -0.0912 0.044 Uiso 1 1 calc R U . . .
C10A C 0.0042(2) 0.31653(15) -0.04371(10) 0.0375(4) Uani 1 1 d . . . . .
H10A H -0.0714 0.3211 -0.0788 0.045 Uiso 1 1 calc R U . . .
C11A C 0.0715(2) 0.39362(14) 0.01465(10) 0.0335(4) Uani 1 1 d . . . . .
H11A H 0.0424 0.4506 0.0198 0.040 Uiso 1 1 calc R U . . .
C12A C 0.18245(18) 0.38543(13) 0.06538(9) 0.0266(4) Uani 1 1 d . . . . .
C13A C 0.26988(18) 0.45317(12) 0.13052(9) 0.0254(4) Uani 1 1 d . . . . .
C14A C 0.26782(18) 0.55269(12) 0.15842(9) 0.0258(4) Uani 1 1 d . . . . .
C15A C 0.36193(19) 0.62178(12) 0.13721(9) 0.0273(4) Uani 1 1 d . . . . .
C16A C 0.37236(19) 0.71583(13) 0.16991(10) 0.0298(4) Uani 1 1 d . . . . .
H16A H 0.4390 0.7628 0.1570 0.036 Uiso 1 1 calc R U . . .
C17A C 0.28738(19) 0.74274(13) 0.22106(10) 0.0305(4) Uani 1 1 d . . . . .
C18A C 0.18983(19) 0.67262(13) 0.23800(10) 0.0316(4) Uani 1 1 d . . . . .
H18A H 0.1286 0.6897 0.2714 0.038 Uiso 1 1 calc R U . . .
C19A C 0.17789(19) 0.57758(13) 0.20785(10) 0.0299(4) Uani 1 1 d . . . . .
C20A C 0.4527(2) 0.59377(13) 0.08037(10) 0.0294(4) Uani 1 1 d . . . . .
H20A H 0.4030 0.5269 0.0536 0.035 Uiso 1 1 calc R U . . .
C21A C 0.6150(2) 0.59814(14) 0.11247(11) 0.0339(4) Uani 1 1 d . . . . .
H21A H 0.6643 0.6614 0.1433 0.051 Uiso 1 1 calc R U . . .
H21B H 0.6717 0.5825 0.0748 0.051 Uiso 1 1 calc R U . . .
H21C H 0.6130 0.5533 0.1399 0.051 Uiso 1 1 calc R U . . .
C22A C 0.4496(2) 0.65065(15) 0.02750(11) 0.0372(4) Uani 1 1 d . . . . .
H22A H 0.3443 0.6476 0.0089 0.056 Uiso 1 1 calc R U . . .
H22B H 0.4977 0.6248 -0.0113 0.056 Uiso 1 1 calc R U . . .
H22C H 0.5049 0.7160 0.0510 0.056 Uiso 1 1 calc R U . . .
C23A C 0.3044(2) 0.84555(14) 0.25837(11) 0.0350(4) Uani 1 1 d . . . . .
H25 H 0.2175 0.8490 0.2834 0.042 Uiso 1 1 calc R U . . .
C24A C 0.4505(2) 0.88668(14) 0.31407(11) 0.0385(4) Uani 1 1 d . . . . .
H24A H 0.5380 0.8820 0.2914 0.058 Uiso 1 1 calc R U . . .
H24B H 0.4487 0.8518 0.3490 0.058 Uiso 1 1 calc R U . . .
H24C H 0.4581 0.9526 0.3374 0.058 Uiso 1 1 calc R U . . .
C25A C 0.2986(3) 0.90550(15) 0.20801(12) 0.0460(5) Uani 1 1 d . . . . .
H25A H 0.2989 0.9690 0.2343 0.069 Uiso 1 1 calc R U . . .
H25B H 0.2060 0.8781 0.1720 0.069 Uiso 1 1 calc R U . . .
H25C H 0.3873 0.9078 0.1854 0.069 Uiso 1 1 calc R U . . .
C26A C 0.0662(2) 0.50247(14) 0.22635(11) 0.0356(4) Uani 1 1 d . . . . .
H26A H 0.0877 0.4411 0.2049 0.043 Uiso 1 1 calc R U . . .
C27A C -0.0969(2) 0.49657(17) 0.19338(11) 0.0431(5) Uani 1 1 d . . . . .
H27A H -0.1215 0.5560 0.2132 0.065 Uiso 1 1 calc R U . . .
H27B H -0.1671 0.4458 0.2037 0.065 Uiso 1 1 calc R U . . .
H27C H -0.1063 0.4842 0.1423 0.065 Uiso 1 1 calc R U . . .
C28A C 0.0843(2) 0.51664(18) 0.30559(12) 0.0451(5) Uani 1 1 d . . . . .
H28A H 0.1885 0.5183 0.3249 0.068 Uiso 1 1 calc R U . . .
H28B H 0.0139 0.4648 0.3146 0.068 Uiso 1 1 calc R U . . .
H28C H 0.0620 0.5758 0.3282 0.068 Uiso 1 1 calc R U . . .
C1B C 0.69805(18) 0.29598(12) 0.30497(9) 0.0240(3) Uani 1 1 d . . . . .
C2B C 0.61065(18) 0.24008(12) 0.23724(9) 0.0241(3) Uani 1 1 d . . . . .
C3B C 0.62140(18) 0.14660(12) 0.20981(9) 0.0245(3) Uani 1 1 d . . . . .
H3B H 0.5648 0.1087 0.1649 0.029 Uiso 1 1 calc R U . . .
C4B C 0.71510(18) 0.11268(12) 0.24958(9) 0.0247(3) Uani 1 1 d . . . . .
C5B C 0.80102(18) 0.16969(12) 0.31842(9) 0.0245(3) Uani 1 1 d . . . . .
C6B C 0.79304(18) 0.26296(12) 0.34551(9) 0.0249(3) Uani 1 1 d . . . . .
H6B H 0.8510 0.3014 0.3900 0.030 Uiso 1 1 calc R U . . .
C7B C 0.75373(18) 0.02261(12) 0.23590(9) 0.0250(4) Uani 1 1 d . . . . .
C8B C 0.71173(19) -0.05568(12) 0.17802(9) 0.0282(4) Uani 1 1 d . . . . .
H8B H 0.6432 -0.0578 0.1376 0.034 Uiso 1 1 calc R U . . .
C9B C 0.7720(2) -0.13160(13) 0.18009(10) 0.0314(4) Uani 1 1 d . . . . .
H9B H 0.7444 -0.1857 0.1406 0.038 Uiso 1 1 calc R U . . .
C10B C 0.8721(2) -0.12892(13) 0.23957(10) 0.0331(4) Uani 1 1 d . . . . .
H10B H 0.9109 -0.1816 0.2402 0.040 Uiso 1 1 calc R U . . .
C11B C 0.9161(2) -0.04980(12) 0.29814(10) 0.0293(4) Uani 1 1 d . . . . .
H11B H 0.9848 -0.0480 0.3384 0.035 Uiso 1 1 calc R U . . .
C12B C 0.85705(18) 0.02622(12) 0.29630(9) 0.0262(4) Uani 1 1 d . . . . .
C13B C 0.88609(18) 0.11761(12) 0.34722(9) 0.0247(3) Uani 1 1 d . . . . .
C14B C 0.99126(18) 0.15140(11) 0.41648(9) 0.0230(3) Uani 1 1 d . . . . .
C15B C 0.93812(18) 0.13915(12) 0.47749(9) 0.0257(4) Uani 1 1 d . . . . .
C16B C 1.03820(19) 0.17511(12) 0.54182(9) 0.0260(4) Uani 1 1 d . . . . .
H16B H 1.0024 0.1669 0.5829 0.031 Uiso 1 1 calc R U . . .
C17B C 1.18899(19) 0.22268(12) 0.54843(9) 0.0254(4) Uani 1 1 d . . . . .
C18B C 1.23960(18) 0.23219(12) 0.48735(9) 0.0270(4) Uani 1 1 d . . . . .
H18B H 1.3423 0.2637 0.4906 0.032 Uiso 1 1 calc R U . . .
C19B C 1.14352(19) 0.19662(12) 0.42137(9) 0.0268(4) Uani 1 1 d . . . . .
C20B C 0.77335(19) 0.09017(14) 0.47370(10) 0.0318(4) Uani 1 1 d . . . . .
H20B H 0.7292 0.0539 0.4235 0.038 Uiso 1 1 calc R U . . .
C21B C 0.7555(2) 0.02132(14) 0.51779(13) 0.0401(5) Uani 1 1 d . . . . .
H21D H 0.8235 -0.0196 0.5074 0.060 Uiso 1 1 calc R U . . .
H21E H 0.6504 -0.0167 0.5063 0.060 Uiso 1 1 calc R U . . .
H21F H 0.7813 0.0562 0.5679 0.060 Uiso 1 1 calc R U . . .
C22B C 0.6837(2) 0.16248(16) 0.49605(14) 0.0459(6) Uani 1 1 d . . . . .
H22D H 0.7223 0.1975 0.5457 0.069 Uiso 1 1 calc R U . . .
H22E H 0.5763 0.1305 0.4896 0.069 Uiso 1 1 calc R U . . .
H22F H 0.6951 0.2058 0.4672 0.069 Uiso 1 1 calc R U . . .
C23B C 1.29100(19) 0.26037(13) 0.62116(9) 0.0286(4) Uani 1 1 d . . . . .
H23B H 1.2946 0.2056 0.6395 0.034 Uiso 1 1 calc R U . . .
C24B C 1.2245(2) 0.32640(14) 0.67264(10) 0.0350(4) Uani 1 1 d . . . . .
H24D H 1.2220 0.3819 0.6569 0.053 Uiso 1 1 calc R U . . .
H24E H 1.2878 0.3455 0.7197 0.053 Uiso 1 1 calc R U . . .
H24F H 1.1213 0.2940 0.6742 0.053 Uiso 1 1 calc R U . . .
C25B C 1.4539(2) 0.30963(15) 0.62138(10) 0.0363(4) Uani 1 1 d . . . . .
H25D H 1.4986 0.2665 0.5905 0.054 Uiso 1 1 calc R U . . .
H25E H 1.5131 0.3295 0.6694 0.054 Uiso 1 1 calc R U . . .
H25F H 1.4548 0.3645 0.6044 0.054 Uiso 1 1 calc R U . . .
C26B C 1.2054(2) 0.20683(15) 0.35602(10) 0.0349(4) Uani 1 1 d . . . . .
H26B H 1.1244 0.1695 0.3142 0.042 Uiso 1 1 calc R U . . .
C27B C 1.3434(3) 0.16703(18) 0.34955(12) 0.0475(5) Uani 1 1 d . . . . .
H27D H 1.4288 0.2066 0.3869 0.071 Uiso 1 1 calc R U . . .
H27E H 1.3706 0.1656 0.3035 0.071 Uiso 1 1 calc R U . . .
H27F H 1.3194 0.1034 0.3540 0.071 Uiso 1 1 calc R U . . .
C28B C 1.2424(3) 0.30830(18) 0.35397(14) 0.0514(6) Uani 1 1 d . . . . .
H28D H 1.1520 0.3321 0.3573 0.077 Uiso 1 1 calc R U . . .
H28E H 1.2749 0.3115 0.3097 0.077 Uiso 1 1 calc R U . . .
H28F H 1.3240 0.3464 0.3936 0.077 Uiso 1 1 calc R U . . .
C1C C 1.1437(3) 0.53866(18) 0.48926(12) 0.0527(6) Uani 1 1 d D . . . .
D1C D 1.2418 0.5649 0.4822 0.063 Uiso 0.5 1 calc R U P A 1
C2C C 1.1140(3) 0.45642(17) 0.50870(11) 0.0476(5) Uani 1 1 d . . . . .
D2C D 1.1929 0.4262 0.5145 0.057 Uiso 1 1 calc R U . . .
C3C C 1.0262(3) 0.58194(17) 0.48035(12) 0.0506(6) Uani 1 1 d . . . . .
D3C D 1.0439 0.6379 0.4667 0.061 Uiso 1 1 calc R U . . .
C7C C 1.3011(5) 0.5773(4) 0.4809(3) 0.0654(14) Uani 0.5 1 d D . P B 2
D7CA D 1.3626 0.6152 0.5269 0.098 Uiso 0.5 1 calc R U P B 2
D7CB D 1.2991 0.6165 0.4490 0.098 Uiso 0.5 1 calc R U P B 2
D7CC D 1.3451 0.5258 0.4613 0.098 Uiso 0.5 1 calc R U P B 2
C1D C 0.9709(8) 0.1130(4) 0.1151(4) 0.071(2) Uani 0.5 1 d DG . P C 3
C2D C 0.8717(9) 0.0549(4) 0.0541(4) 0.059(2) Uani 0.5 1 d G . P C 3
D2D D 0.8790 -0.0073 0.0351 0.071 Uiso 0.5 1 calc R U P C 3
C3D C 0.7619(9) 0.0877(6) 0.0209(4) 0.118(4) Uani 0.5 1 d G . P C 3
D3D D 0.6942 0.0480 -0.0208 0.141 Uiso 0.5 1 calc R U P C 3
C4D C 0.7512(9) 0.1787(6) 0.0487(5) 0.146(7) Uani 0.5 1 d G . P C 3
D4D D 0.6762 0.2012 0.0259 0.175 Uiso 0.5 1 calc R U P C 3
C5D C 0.8504(10) 0.2368(4) 0.1096(5) 0.112(5) Uani 0.5 1 d G . P C 3
D5D D 0.8430 0.2990 0.1286 0.134 Uiso 0.5 1 calc R U P C 3
C6D C 0.9602(8) 0.2040(4) 0.1429(4) 0.089(3) Uani 0.5 1 d G . P C 3
D6D D 1.0279 0.2437 0.1846 0.107 Uiso 0.5 1 calc R U P C 3
C7D C 1.0850(12) 0.0778(9) 0.1529(6) 0.090(3) Uani 0.5 1 d D . P C 3
D7DA D 1.1591 0.1306 0.1877 0.135 Uiso 0.5 1 d R U P C 3
D7DB D 1.1372 0.0445 0.1190 0.135 Uiso 0.5 1 d R U P C 3
D7DC D 1.0340 0.0350 0.1768 0.135 Uiso 0.5 1 d R U P C 3
C1E C 0.9167(8) 0.1176(5) 0.0972(4) 0.076(3) Uani 0.5 1 d DG . P D 4
C2E C 0.8288(10) 0.0466(4) 0.0390(5) 0.078(3) Uani 0.5 1 d G . P D 4
D2E D 0.8510 -0.0127 0.0270 0.094 Uiso 0.5 1 calc R U P D 4
C3E C 0.7085(10) 0.0623(4) -0.0017(4) 0.107(4) Uani 0.5 1 d G . P D 4
D3E D 0.6484 0.0137 -0.0414 0.129 Uiso 0.5 1 calc R U P D 4
C4E C 0.6760(7) 0.1491(4) 0.0158(3) 0.069(2) Uani 0.5 1 d G . P D 4
D4E D 0.5937 0.1598 -0.0120 0.083 Uiso 0.5 1 calc R U P D 4
C5E C 0.7638(7) 0.2201(4) 0.0740(3) 0.071(2) Uani 0.5 1 d G . P D 4
D5E D 0.7416 0.2794 0.0860 0.085 Uiso 0.5 1 calc R U P D 4
C6E C 0.8841(6) 0.2044(4) 0.1147(3) 0.059(2) Uani 0.5 1 d G . P D 4
D6E D 0.9442 0.2529 0.1544 0.071 Uiso 0.5 1 calc R U P D 4
C7E C 1.0467(9) 0.1072(11) 0.1448(6) 0.108(5) Uani 0.5 1 d D . P D 4
D7EA D 1.0859 0.0563 0.1195 0.163 Uiso 0.5 1 d R U P D 4
D7EB D 1.0121 0.0928 0.1861 0.163 Uiso 0.5 1 d R U P D 4
D7EC D 1.1272 0.1657 0.1600 0.163 Uiso 0.5 1 d R U P D 4

loop_
_atom_site_aniso_label
_atom_site_aniso_U_11
_atom_site_aniso_U_22
_atom_site_aniso_U_33
_atom_site_aniso_U_23
_atom_site_aniso_U_13
_atom_site_aniso_U_12
S 0.0255(2) 0.0274(2) 0.0224(2) 0.00862(16) -0.00323(16) 0.00782(16)
C1A 0.0207(7) 0.0275(8) 0.0189(7) 0.0078(6) -0.0003(6) 0.0037(6)
C2A 0.0190(7) 0.0268(8) 0.0232(8) 0.0109(7) 0.0015(6) 0.0049(6)
C3A 0.0218(8) 0.0280(8) 0.0238(8) 0.0110(7) 0.0022(6) 0.0068(6)
C4A 0.0192(7) 0.0282(8) 0.0215(8) 0.0094(7) 0.0011(6) 0.0039(6)
C5A 0.0213(8) 0.0288(8) 0.0238(8) 0.0119(7) 0.0013(6) 0.0058(6)
C6A 0.0223(8) 0.0263(8) 0.0239(8) 0.0101(7) 0.0006(6) 0.0059(6)
C7A 0.0204(8) 0.0333(9) 0.0230(8) 0.0127(7) 0.0001(6) 0.0058(7)
C8A 0.0268(9) 0.0346(9) 0.0279(9) 0.0083(7) -0.0016(7) 0.0087(7)
C9A 0.0299(9) 0.0477(11) 0.0278(9) 0.0070(8) -0.0055(8) 0.0093(8)
C10A 0.0305(9) 0.0512(12) 0.0292(10) 0.0126(9) -0.0073(8) 0.0139(8)
C11A 0.0308(9) 0.0409(10) 0.0313(9) 0.0148(8) -0.0034(7) 0.0145(8)
C12A 0.0223(8) 0.0344(9) 0.0243(8) 0.0125(7) 0.0006(7) 0.0073(7)
C13A 0.0219(8) 0.0311(9) 0.0254(8) 0.0126(7) 0.0016(6) 0.0077(7)
C14A 0.0209(8) 0.0321(9) 0.0256(8) 0.0113(7) -0.0024(6) 0.0100(7)
C15A 0.0233(8) 0.0328(9) 0.0278(9) 0.0121(7) -0.0001(7) 0.0102(7)
C16A 0.0252(8) 0.0323(9) 0.0337(9) 0.0130(8) 0.0030(7) 0.0086(7)
C17A 0.0239(8) 0.0341(10) 0.0327(9) 0.0089(8) -0.0013(7) 0.0108(7)
C18A 0.0240(8) 0.0413(10) 0.0316(9) 0.0103(8) 0.0030(7) 0.0145(8)
C19A 0.0245(8) 0.0378(10) 0.0308(9) 0.0147(8) 0.0011(7) 0.0118(7)
C20A 0.0296(9) 0.0308(9) 0.0295(9) 0.0116(7) 0.0047(7) 0.0083(7)
C21A 0.0313(9) 0.0380(10) 0.0373(10) 0.0146(8) 0.0083(8) 0.0135(8)
C22A 0.0393(10) 0.0427(11) 0.0348(10) 0.0183(9) 0.0083(8) 0.0127(9)
C23A 0.0270(9) 0.0339(10) 0.0405(11) 0.0052(8) 0.0016(8) 0.0099(8)
C24A 0.0403(11) 0.0367(10) 0.0338(10) 0.0059(8) -0.0029(8) 0.0106(8)
C25A 0.0458(12) 0.0332(10) 0.0507(13) 0.0066(9) -0.0151(10) 0.0136(9)
C26A 0.0322(10) 0.0391(10) 0.0396(11) 0.0152(9) 0.0107(8) 0.0109(8)
C27A 0.0313(10) 0.0577(13) 0.0366(11) 0.0131(10) 0.0058(8) 0.0048(9)
C28A 0.0366(11) 0.0632(14) 0.0441(12) 0.0300(11) 0.0083(9) 0.0134(10)
C1B 0.0227(8) 0.0265(8) 0.0233(8) 0.0103(7) 0.0014(6) 0.0056(6)
C2B 0.0202(8) 0.0305(9) 0.0229(8) 0.0126(7) 0.0007(6) 0.0055(7)
C3B 0.0219(8) 0.0290(8) 0.0224(8) 0.0107(7) -0.0004(6) 0.0053(6)
C4B 0.0224(8) 0.0289(9) 0.0232(8) 0.0108(7) 0.0017(6) 0.0054(7)
C5B 0.0207(8) 0.0310(9) 0.0228(8) 0.0126(7) -0.0004(6) 0.0057(7)
C6B 0.0225(8) 0.0285(8) 0.0232(8) 0.0107(7) -0.0021(6) 0.0053(7)
C7B 0.0215(8) 0.0297(9) 0.0265(9) 0.0142(7) 0.0023(6) 0.0061(7)
C8B 0.0275(8) 0.0298(9) 0.0257(9) 0.0099(7) -0.0003(7) 0.0052(7)
C9B 0.0309(9) 0.0306(9) 0.0314(9) 0.0085(8) 0.0028(7) 0.0075(7)
C10B 0.0340(10) 0.0299(9) 0.0374(10) 0.0123(8) 0.0020(8) 0.0123(8)
C11B 0.0296(9) 0.0295(9) 0.0301(9) 0.0132(7) -0.0004(7) 0.0085(7)
C12B 0.0218(8) 0.0316(9) 0.0254(8) 0.0121(7) -0.0002(7) 0.0053(7)
C13B 0.0212(8) 0.0286(8) 0.0261(9) 0.0130(7) 0.0018(7) 0.0059(6)
C14B 0.0232(8) 0.0243(8) 0.0230(8) 0.0096(6) 0.0000(6) 0.0087(6)
C15B 0.0240(8) 0.0298(9) 0.0267(9) 0.0130(7) 0.0033(7) 0.0087(7)
C16B 0.0275(8) 0.0313(9) 0.0232(8) 0.0132(7) 0.0038(7) 0.0099(7)
C17B 0.0252(8) 0.0284(8) 0.0249(8) 0.0108(7) -0.0002(7) 0.0107(7)
C18B 0.0194(8) 0.0325(9) 0.0295(9) 0.0118(7) 0.0020(7) 0.0059(7)
C19B 0.0253(8) 0.0329(9) 0.0256(9) 0.0136(7) 0.0039(7) 0.0092(7)
C20B 0.0239(8) 0.0406(10) 0.0291(9) 0.0138(8) 0.0015(7) 0.0023(7)
C21B 0.0315(10) 0.0364(10) 0.0576(13) 0.0227(10) 0.0122(9) 0.0068(8)
C22B 0.0247(9) 0.0554(13) 0.0723(16) 0.0389(12) 0.0121(10) 0.0149(9)
C23B 0.0264(9) 0.0350(9) 0.0247(9) 0.0103(7) -0.0021(7) 0.0105(7)
C24B 0.0340(10) 0.0404(10) 0.0269(9) 0.0066(8) 0.0013(8) 0.0082(8)
C25B 0.0275(9) 0.0444(11) 0.0317(10) 0.0065(8) -0.0053(7) 0.0097(8)
C26B 0.0275(9) 0.0485(11) 0.0274(9) 0.0154(8) 0.0041(7) 0.0023(8)
C27B 0.0486(12) 0.0599(14) 0.0431(12) 0.0198(11) 0.0214(10) 0.0195(11)
C28B 0.0561(13) 0.0629(15) 0.0536(14) 0.0380(12) 0.0258(11) 0.0200(11)
C1C 0.0564(13) 0.0611(15) 0.0279(10) 0.0021(10) -0.0018(10) 0.0069(11)
C2C 0.0594(14) 0.0504(13) 0.0265(10) 0.0030(9) -0.0049(9) 0.0181(11)
C3C 0.0660(15) 0.0485(13) 0.0302(11) 0.0065(9) -0.0037(10) 0.0132(11)
C7C 0.072(3) 0.073(4) 0.043(3) 0.021(3) 0.006(2) -0.002(3)
C1D 0.078(7) 0.079(5) 0.055(5) 0.034(4) 0.022(5) -0.004(4)
C2D 0.086(5) 0.040(3) 0.044(3) 0.017(3) -0.005(4) 0.006(3)
C3D 0.126(8) 0.166(11) 0.116(8) 0.104(9) 0.053(7) 0.059(8)
C4D 0.161(14) 0.151(12) 0.257(19) 0.175(13) 0.153(14) 0.114(11)
C5D 0.113(9) 0.078(7) 0.172(13) 0.046(8) 0.098(9) 0.030(7)
C6D 0.091(6) 0.056(4) 0.148(9) 0.042(5) 0.091(6) 0.018(4)
C7D 0.085(6) 0.128(8) 0.060(5) 0.046(5) 0.013(4) 0.010(5)
C1E 0.061(5) 0.110(7) 0.052(5) 0.046(5) 0.006(4) -0.012(4)
C2E 0.098(6) 0.051(4) 0.093(7) 0.041(4) -0.002(5) 0.022(4)
C3E 0.144(9) 0.055(4) 0.098(7) 0.018(4) -0.023(6) 0.007(5)
C4E 0.083(5) 0.068(4) 0.070(4) 0.043(3) 0.010(4) 0.021(4)
C5E 0.098(6) 0.056(4) 0.066(4) 0.023(4) 0.042(4) 0.014(4)
C6E 0.063(4) 0.062(5) 0.054(4) 0.010(3) 0.037(3) 0.013(4)
C7E 0.056(6) 0.201(13) 0.094(7) 0.116(8) 0.013(5) 0.001(6)

_geom_special_details            
;
 All esds (except the esd in the dihedral angle between two l.s. planes)
 are estimated using the full covariance matrix.  The cell esds are taken
 into account individually in the estimation of esds in distances, angles
 and torsion angles; correlations between esds in cell parameters are only
 used when they are defined by crystal symmetry.  An approximate (isotropic)
 treatment of cell esds is used for estimating esds involving l.s. planes.
;
loop_
_geom_bond_atom_site_label_1
_geom_bond_atom_site_label_2
_geom_bond_distance
_geom_bond_site_symmetry_2
_geom_bond_publ_flag
S C1A 1.7505(17) . ?
S C1B 1.7528(18) . ?
C1A C2A 1.432(2) . ?
C1A C6A 1.373(2) . ?
C2A C3A 1.427(2) . ?
C2A C2B 1.414(2) . ?
C3A C4A 1.366(2) . ?
C4A C5A 1.445(2) . ?
C4A C7A 1.470(2) . ?
C5A C6A 1.416(2) . ?
C5A C13A 1.399(2) . ?
C7A C8A 1.381(3) . ?
C7A C12A 1.410(2) . ?
C8A C9A 1.400(2) . ?
C9A C10A 1.380(3) . ?
C10A C11A 1.394(3) . ?
C11A C12A 1.395(2) . ?
C12A C13A 1.453(2) . ?
C13A C14A 1.487(2) . ?
C14A C15A 1.404(2) . ?
C14A C19A 1.400(3) . ?
C15A C16A 1.397(3) . ?
C15A C20A 1.523(3) . ?
C16A C17A 1.398(3) . ?
C17A C18A 1.384(3) . ?
C17A C23A 1.523(3) . ?
C18A C19A 1.399(3) . ?
C19A C26A 1.521(3) . ?
C20A C21A 1.530(2) . ?
C20A C22A 1.531(2) . ?
C23A C24A 1.532(3) . ?
C23A C25A 1.527(3) . ?
C26A C27A 1.536(3) . ?
C26A C28A 1.527(3) . ?
C1B C2B 1.434(2) . ?
C1B C6B 1.376(2) . ?
C2B C3B 1.424(2) . ?
C3B C4B 1.368(2) . ?
C4B C5B 1.450(2) . ?
C4B C7B 1.463(2) . ?
C5B C6B 1.412(2) . ?
C5B C13B 1.401(2) . ?
C7B C8B 1.382(3) . ?
C7B C12B 1.421(2) . ?
C8B C9B 1.396(2) . ?
C9B C10B 1.396(3) . ?
C10B C11B 1.397(3) . ?
C11B C12B 1.390(2) . ?
C12B C13B 1.453(3) . ?
C13B C14B 1.486(2) . ?
C14B C15B 1.411(2) . ?
C14B C19B 1.402(2) . ?
C15B C16B 1.390(2) . ?
C15B C20B 1.523(2) . ?
C16B C17B 1.394(2) . ?
C17B C18B 1.391(2) . ?
C17B C23B 1.526(2) . ?
C18B C19B 1.398(2) . ?
C19B C26B 1.520(2) . ?
C20B C21B 1.531(3) . ?
C20B C22B 1.528(3) . ?
C23B C24B 1.533(3) . ?
C23B C25B 1.525(3) . ?
C26B C27B 1.527(3) . ?
C26B C28B 1.527(3) . ?
C1C C2C 1.390(4) . ?
C1C C3C 1.398(3) . ?
C1C C7C 1.489(4) . ?
C2C C3C 1.367(4) 2_766 ?
C3C C2C 1.367(4) 2_766 ?
C1D C2D 1.3900 . ?
C1D C6D 1.3900 . ?
C1D C7D 1.488(5) . ?
C2D C3D 1.3900 . ?
C3D C4D 1.3900 . ?
C4D C5D 1.3900 . ?
C5D C6D 1.3900 . ?
C1E C2E 1.3900 . ?
C1E C6E 1.3900 . ?
C1E C7E 1.495(5) . ?
C2E C3E 1.3900 . ?
C3E C4E 1.3900 . ?
C4E C5E 1.3900 . ?
C5E C6E 1.3900 . ?

loop_
_geom_angle_atom_site_label_1
_geom_angle_atom_site_label_2
_geom_angle_atom_site_label_3
_geom_angle
_geom_angle_site_symmetry_1
_geom_angle_site_symmetry_3
_geom_angle_publ_flag
C1A S C1B 91.41(8) . . ?
C2A C1A S 111.99(12) . . ?
C6A C1A S 125.22(13) . . ?
C6A C1A C2A 122.79(15) . . ?
C3A C2A C1A 119.48(15) . . ?
C2B C2A C1A 112.35(15) . . ?
C2B C2A C3A 128.17(16) . . ?
C4A C3A C2A 118.43(16) . . ?
C3A C4A C5A 121.31(15) . . ?
C3A C4A C7A 132.02(16) . . ?
C5A C4A C7A 106.66(14) . . ?
C6A C5A C4A 120.75(15) . . ?
C13A C5A C4A 109.52(15) . . ?
C13A C5A C6A 129.73(16) . . ?
C1A C6A C5A 117.22(15) . . ?
C8A C7A C4A 132.38(16) . . ?
C8A C7A C12A 120.53(15) . . ?
C12A C7A C4A 107.08(15) . . ?
C7A C8A C9A 118.56(17) . . ?
C10A C9A C8A 121.24(18) . . ?
C9A C10A C11A 120.65(17) . . ?
C10A C11A C12A 118.68(18) . . ?
C7A C12A C13A 109.27(14) . . ?
C11A C12A C7A 120.34(17) . . ?
C11A C12A C13A 130.39(17) . . ?
C5A C13A C12A 107.43(15) . . ?
C5A C13A C14A 124.69(15) . . ?
C12A C13A C14A 127.88(14) . . ?
C15A C14A C13A 119.44(16) . . ?
C19A C14A C13A 120.12(16) . . ?
C19A C14A C15A 120.38(17) . . ?
C14A C15A C20A 120.05(16) . . ?
C16A C15A C14A 118.86(16) . . ?
C16A C15A C20A 121.08(16) . . ?
C15A C16A C17A 121.83(17) . . ?
C16A C17A C23A 121.28(17) . . ?
C18A C17A C16A 117.68(17) . . ?
C18A C17A C23A 121.02(17) . . ?
C17A C18A C19A 122.57(17) . . ?
C14A C19A C26A 120.42(17) . . ?
C18A C19A C14A 118.52(17) . . ?
C18A C19A C26A 121.03(17) . . ?
C15A C20A C21A 111.37(15) . . ?
C15A C20A C22A 112.50(15) . . ?
C21A C20A C22A 111.61(15) . . ?
C17A C23A C24A 111.22(15) . . ?
C17A C23A C25A 113.25(17) . . ?
C25A C23A C24A 109.88(17) . . ?
C19A C26A C27A 110.37(16) . . ?
C19A C26A C28A 112.64(17) . . ?
C28A C26A C27A 111.37(16) . . ?
C2B C1B S 111.76(12) . . ?
C6B C1B S 125.63(14) . . ?
C6B C1B C2B 122.61(16) . . ?
C2A C2B C1B 112.48(15) . . ?
C2A C2B C3B 127.94(15) . . ?
C3B C2B C1B 119.58(15) . . ?
C4B C3B C2B 118.51(15) . . ?
C3B C4B C5B 121.21(16) . . ?
C3B C4B C7B 131.72(16) . . ?
C5B C4B C7B 107.06(14) . . ?
C6B C5B C4B 120.66(15) . . ?
C13B C5B C4B 109.09(15) . . ?
C13B C5B C6B 130.24(16) . . ?
C1B C6B C5B 117.42(16) . . ?
C8B C7B C4B 132.13(15) . . ?
C8B C7B C12B 120.74(16) . . ?
C12B C7B C4B 107.10(15) . . ?
C7B C8B C9B 118.74(16) . . ?
C10B C9B C8B 120.80(17) . . ?
C9B C10B C11B 120.85(17) . . ?
C12B C11B C10B 118.65(16) . . ?
C7B C12B C13B 108.92(15) . . ?
C11B C12B C7B 120.22(17) . . ?
C11B C12B C13B 130.82(16) . . ?
C5B C13B C12B 107.81(15) . . ?
C5B C13B C14B 125.87(16) . . ?
C12B C13B C14B 126.29(14) . . ?
C15B C14B C13B 120.28(15) . . ?
C19B C14B C13B 119.85(15) . . ?
C19B C14B C15B 119.86(15) . . ?
C14B C15B C20B 120.97(15) . . ?
C16B C15B C14B 118.69(15) . . ?
C16B C15B C20B 120.31(15) . . ?
C15B C16B C17B 122.59(16) . . ?
C16B C17B C23B 119.20(15) . . ?
C18B C17B C16B 117.67(15) . . ?
C18B C17B C23B 123.13(15) . . ?
C17B C18B C19B 121.83(16) . . ?
C14B C19B C26B 120.93(15) . . ?
C18B C19B C14B 119.32(16) . . ?
C18B C19B C26B 119.75(15) . . ?
C15B C20B C21B 113.09(15) . . ?
C15B C20B C22B 110.11(16) . . ?
C22B C20B C21B 110.16(16) . . ?
C17B C23B C24B 111.21(14) . . ?
C25B C23B C17B 114.26(15) . . ?
C25B C23B C24B 109.25(16) . . ?
C19B C26B C27B 111.54(16) . . ?
C19B C26B C28B 111.81(18) . . ?
C28B C26B C27B 110.77(17) . . ?
C2C C1C C3C 118.7(2) . . ?
C2C C1C C7C 117.8(3) . . ?
C3C C1C C7C 123.5(3) . . ?
C3C C2C C1C 121.4(2) 2_766 . ?
C2C C3C C1C 119.9(2) 2_766 . ?
C2D C1D C6D 120.0 . . ?
C2D C1D C7D 120.7(6) . . ?
C6D C1D C7D 119.2(6) . . ?
C1D C2D C3D 120.0 . . ?
C4D C3D C2D 120.0 . . ?
C3D C4D C5D 120.0 . . ?
C6D C5D C4D 120.0 . . ?
C5D C6D C1D 120.0 . . ?
C2E C1E C6E 120.0 . . ?
C2E C1E C7E 124.1(8) . . ?
C6E C1E C7E 115.9(8) . . ?
C1E C2E C3E 120.0 . . ?
C4E C3E C2E 120.0 . . ?
C3E C4E C5E 120.0 . . ?
C4E C5E C6E 120.0 . . ?
C5E C6E C1E 120.0 . . ?

_shelx_res_file                  
;
TITL tw19c in P-1
CELL 1.54184 9.2015 15.281  20.007  104.66  97.26  102.40
ZERR 2 0.0019 0.004 0.003 0.02 0.02 0.02
LATT 1
SFAC C H S  D
UNIT 133 116 2 24
acta 134
size 0.02 0.04 0.39
L.S. 10
PLAN  20
TEMP -173
fmap 2

WGHT    0.116100    0.311200
FVAR       2.60158
S     3    0.666747    0.408003    0.328200    11.00000    0.02548    0.02738 =
         0.02239    0.00862   -0.00323    0.00782
C1A   1    0.539315    0.382143    0.248854    11.00000    0.02073    0.02754 =
         0.01887    0.00782   -0.00032    0.00372
C2A   1    0.520496    0.288532    0.205758    11.00000    0.01904    0.02677 =
         0.02322    0.01093    0.00146    0.00493
C3A   1    0.417906    0.254981    0.139686    11.00000    0.02179    0.02805 =
         0.02382    0.01098    0.00222    0.00679
AFIX  43
H3A   2    0.404473    0.193307    0.110134    11.00000   -1.20000
AFIX   0
C4A   1    0.339439    0.313628    0.119914    11.00000    0.01919    0.02816 =
         0.02151    0.00941    0.00115    0.00390
C5A   1    0.361623    0.408318    0.163570    11.00000    0.02129    0.02880 =
         0.02378    0.01191    0.00129    0.00577
C6A   1    0.463162    0.442411    0.229225    11.00000    0.02227    0.02630 =
         0.02386    0.01007    0.00065    0.00593
AFIX  43
H6    2    0.477976    0.504415    0.258476    11.00000   -1.20000
AFIX   0
C7A   1    0.224481    0.300439    0.057594    11.00000    0.02037    0.03327 =
         0.02297    0.01265    0.00009    0.00578
C8A   1    0.157432    0.224547   -0.000560    11.00000    0.02683    0.03459 =
         0.02785    0.00827   -0.00158    0.00872
AFIX  43
H8A   2    0.186138    0.167381   -0.006147    11.00000   -1.20000
AFIX   0
C9A   1    0.046266    0.233693   -0.051084    11.00000    0.02991    0.04772 =
         0.02779    0.00702   -0.00547    0.00931
AFIX  43
H9A   2   -0.001106    0.181902   -0.091204    11.00000   -1.20000
AFIX   0
C10A  1    0.004186    0.316531   -0.043714    11.00000    0.03054    0.05124 =
         0.02916    0.01258   -0.00732    0.01393
AFIX  43
H10A  2   -0.071411    0.321057   -0.078771    11.00000   -1.20000
AFIX   0
C11A  1    0.071505    0.393616    0.014655    11.00000    0.03080    0.04086 =
         0.03135    0.01477   -0.00342    0.01449
AFIX  43
H11A  2    0.042392    0.450602    0.019786    11.00000   -1.20000
AFIX   0
C12A  1    0.182455    0.385431    0.065378    11.00000    0.02234    0.03435 =
         0.02435    0.01253    0.00061    0.00734
C13A  1    0.269875    0.453168    0.130523    11.00000    0.02191    0.03110 =
         0.02543    0.01261    0.00157    0.00770
C14A  1    0.267818    0.552693    0.158417    11.00000    0.02094    0.03209 =
         0.02556    0.01131   -0.00237    0.01003
C15A  1    0.361927    0.621782    0.137208    11.00000    0.02325    0.03279 =
         0.02778    0.01210   -0.00008    0.01015
C16A  1    0.372357    0.715834    0.169913    11.00000    0.02518    0.03230 =
         0.03369    0.01298    0.00295    0.00860
AFIX  43
H16A  2    0.439045    0.762813    0.157045    11.00000   -1.20000
AFIX   0
C17A  1    0.287375    0.742739    0.221057    11.00000    0.02386    0.03411 =
         0.03273    0.00887   -0.00135    0.01076
C18A  1    0.189831    0.672618    0.237999    11.00000    0.02403    0.04127 =
         0.03158    0.01033    0.00297    0.01453
AFIX  43
H18A  2    0.128602    0.689717    0.271410    11.00000   -1.20000
AFIX   0
C19A  1    0.177892    0.577584    0.207855    11.00000    0.02445    0.03778 =
         0.03080    0.01472    0.00105    0.01178
C20A  1    0.452661    0.593769    0.080369    11.00000    0.02957    0.03076 =
         0.02952    0.01158    0.00475    0.00831
AFIX  13
H20A  2    0.403012    0.526922    0.053578    11.00000   -1.20000
AFIX   0
C21A  1    0.615011    0.598142    0.112471    11.00000    0.03125    0.03802 =
         0.03726    0.01456    0.00833    0.01346
AFIX 137
H21A  2    0.664255    0.661445    0.143285    11.00000   -1.50000
H21B  2    0.671735    0.582529    0.074763    11.00000   -1.50000
H21C  2    0.613019    0.553254    0.139925    11.00000   -1.50000
AFIX   0
C22A  1    0.449636    0.650655    0.027496    11.00000    0.03934    0.04269 =
         0.03483    0.01829    0.00831    0.01269
AFIX 137
H22A  2    0.344344    0.647642    0.008887    11.00000   -1.50000
H22B  2    0.497718    0.624753   -0.011267    11.00000   -1.50000
H22C  2    0.504911    0.715983    0.051022    11.00000   -1.50000
AFIX   0
C23A  1    0.304425    0.845552    0.258365    11.00000    0.02700    0.03392 =
         0.04051    0.00521    0.00162    0.00989
AFIX  13
H25   2    0.217450    0.848999    0.283392    11.00000   -1.20000
AFIX   0
C24A  1    0.450469    0.886682    0.314074    11.00000    0.04029    0.03667 =
         0.03378    0.00592   -0.00289    0.01056
AFIX 137
H24A  2    0.538045    0.882008    0.291426    11.00000   -1.50000
H24B  2    0.448694    0.851776    0.348987    11.00000   -1.50000
H24C  2    0.458087    0.952571    0.337445    11.00000   -1.50000
AFIX   0
C25A  1    0.298639    0.905498    0.208008    11.00000    0.04575    0.03319 =
         0.05072    0.00663   -0.01511    0.01356
AFIX 137
H25A  2    0.298863    0.969046    0.234334    11.00000   -1.50000
H25B  2    0.206017    0.878115    0.171956    11.00000   -1.50000
H25C  2    0.387322    0.907806    0.185415    11.00000   -1.50000
AFIX   0
C26A  1    0.066237    0.502465    0.226350    11.00000    0.03223    0.03914 =
         0.03961    0.01519    0.01072    0.01086
AFIX  13
H26A  2    0.087723    0.441092    0.204920    11.00000   -1.20000
AFIX   0
C27A  1   -0.096910    0.496570    0.193385    11.00000    0.03132    0.05773 =
         0.03664    0.01307    0.00576    0.00483
AFIX 137
H27A  2   -0.121476    0.555969    0.213153    11.00000   -1.50000
H27B  2   -0.167101    0.445797    0.203658    11.00000   -1.50000
H27C  2   -0.106267    0.484181    0.142307    11.00000   -1.50000
AFIX   0
C28A  1    0.084281    0.516642    0.305588    11.00000    0.03665    0.06321 =
         0.04411    0.02997    0.00825    0.01343
AFIX 137
H28A  2    0.188538    0.518343    0.324863    11.00000   -1.50000
H28B  2    0.013868    0.464839    0.314599    11.00000   -1.50000
H28C  2    0.062017    0.575842    0.328155    11.00000   -1.50000
AFIX   0

C1B   1    0.698050    0.295976    0.304975    11.00000    0.02270    0.02653 =
         0.02330    0.01027    0.00142    0.00558
C2B   1    0.610655    0.240079    0.237235    11.00000    0.02023    0.03046 =
         0.02286    0.01264    0.00072    0.00547
C3B   1    0.621396    0.146603    0.209814    11.00000    0.02195    0.02901 =
         0.02242    0.01072   -0.00038    0.00530
AFIX  43
H3B   2    0.564783    0.108664    0.164927    11.00000   -1.20000
AFIX   0
C4B   1    0.715097    0.112676    0.249580    11.00000    0.02235    0.02894 =
         0.02321    0.01077    0.00168    0.00536
C5B   1    0.801016    0.169687    0.318416    11.00000    0.02075    0.03095 =
         0.02279    0.01263   -0.00035    0.00571
C6B   1    0.793041    0.262958    0.345507    11.00000    0.02252    0.02855 =
         0.02316    0.01067   -0.00212    0.00532
AFIX  43
H6B   2    0.851008    0.301412    0.389988    11.00000   -1.20000
AFIX   0
C7B   1    0.753728    0.022612    0.235905    11.00000    0.02148    0.02974 =
         0.02645    0.01425    0.00230    0.00611
C8B   1    0.711728   -0.055683    0.178020    11.00000    0.02754    0.02980 =
         0.02566    0.00993   -0.00034    0.00519
AFIX  43
H8B   2    0.643171   -0.057820    0.137577    11.00000   -1.20000
AFIX   0
C9B   1    0.771957   -0.131605    0.180092    11.00000    0.03089    0.03055 =
         0.03136    0.00852    0.00276    0.00750
AFIX  43
H9B   2    0.744439   -0.185744    0.140551    11.00000   -1.20000
AFIX   0
C10B  1    0.872139   -0.128921    0.239572    11.00000    0.03404    0.02993 =
         0.03736    0.01233    0.00195    0.01230
AFIX  43
H10B  2    0.910937   -0.181576    0.240222    11.00000   -1.20000
AFIX   0
C11B  1    0.916055   -0.049804    0.298140    11.00000    0.02960    0.02952 =
         0.03005    0.01319   -0.00038    0.00853
AFIX  43
H11B  2    0.984832   -0.047981    0.338406    11.00000   -1.20000
AFIX   0
C12B  1    0.857047    0.026225    0.296298    11.00000    0.02181    0.03162 =
         0.02538    0.01210   -0.00021    0.00529
C13B  1    0.886093    0.117610    0.347223    11.00000    0.02124    0.02855 =
         0.02614    0.01296    0.00175    0.00591
C14B  1    0.991257    0.151398    0.416481    11.00000    0.02316    0.02433 =
         0.02300    0.00959    0.00002    0.00866
C15B  1    0.938123    0.139151    0.477490    11.00000    0.02395    0.02975 =
         0.02671    0.01302    0.00328    0.00873
C16B  1    1.038197    0.175112    0.541825    11.00000    0.02748    0.03130 =
         0.02319    0.01321    0.00384    0.00990
AFIX  43
H16B  2    1.002416    0.166949    0.582916    11.00000   -1.20000
AFIX   0
C17B  1    1.188992    0.222684    0.548433    11.00000    0.02524    0.02835 =
         0.02488    0.01080   -0.00016    0.01072
C18B  1    1.239604    0.232193    0.487351    11.00000    0.01944    0.03252 =
         0.02953    0.01179    0.00203    0.00593
AFIX  43
H18B  2    1.342286    0.263732    0.490564    11.00000   -1.20000
AFIX   0
C19B  1    1.143521    0.196617    0.421371    11.00000    0.02534    0.03289 =
         0.02558    0.01364    0.00389    0.00923
C20B  1    0.773352    0.090174    0.473698    11.00000    0.02391    0.04060 =
         0.02912    0.01382    0.00154    0.00230
AFIX  13
H20B  2    0.729152    0.053901    0.423484    11.00000   -1.20000
AFIX   0
C21B  1    0.755526    0.021319    0.517790    11.00000    0.03153    0.03639 =
         0.05758    0.02271    0.01220    0.00675
AFIX 137
H21D  2    0.823489   -0.019594    0.507350    11.00000   -1.50000
H21E  2    0.650424   -0.016679    0.506337    11.00000   -1.50000
H21F  2    0.781254    0.056160    0.567902    11.00000   -1.50000
AFIX   0
C22B  1    0.683746    0.162475    0.496053    11.00000    0.02473    0.05538 =
         0.07229    0.03894    0.01209    0.01490
AFIX 137
H22D  2    0.722313    0.197519    0.545731    11.00000   -1.50000
H22E  2    0.576331    0.130514    0.489558    11.00000   -1.50000
H22F  2    0.695123    0.205765    0.467206    11.00000   -1.50000
AFIX   0
C23B  1    1.290999    0.260365    0.621156    11.00000    0.02638    0.03499 =
         0.02465    0.01031   -0.00206    0.01050
AFIX  13
H23B  2    1.294615    0.205617    0.639500    11.00000   -1.20000
AFIX   0
C24B  1    1.224518    0.326399    0.672638    11.00000    0.03399    0.04040 =
         0.02688    0.00656    0.00127    0.00816
AFIX 137
H24D  2    1.221963    0.381905    0.656927    11.00000   -1.50000
H24E  2    1.287766    0.345472    0.719714    11.00000   -1.50000
H24F  2    1.121341    0.294021    0.674173    11.00000   -1.50000
AFIX   0
C25B  1    1.453934    0.309625    0.621384    11.00000    0.02745    0.04439 =
         0.03167    0.00649   -0.00531    0.00971
AFIX 137
H25D  2    1.498586    0.266472    0.590467    11.00000   -1.50000
H25E  2    1.513114    0.329537    0.669392    11.00000   -1.50000
H25F  2    1.454792    0.364518    0.604439    11.00000   -1.50000
AFIX   0
C26B  1    1.205404    0.206828    0.356018    11.00000    0.02750    0.04849 =
         0.02739    0.01542    0.00405    0.00226
AFIX  13
H26B  2    1.124360    0.169514    0.314177    11.00000   -1.20000
AFIX   0
C27B  1    1.343427    0.167030    0.349546    11.00000    0.04861    0.05990 =
         0.04307    0.01982    0.02144    0.01954
AFIX 137
H27D  2    1.428836    0.206611    0.386891    11.00000   -1.50000
H27E  2    1.370649    0.165578    0.303550    11.00000   -1.50000
H27F  2    1.319355    0.103367    0.354045    11.00000   -1.50000
AFIX   0
C28B  1    1.242409    0.308302    0.353968    11.00000    0.05613    0.06294 =
         0.05360    0.03799    0.02579    0.02000
AFIX 137
H28D  2    1.152013    0.332108    0.357320    11.00000   -1.50000
H28E  2    1.274921    0.311493    0.309659    11.00000   -1.50000
H28F  2    1.324047    0.346439    0.393611    11.00000   -1.50000
AFIX   0

C1C   1    1.143662    0.538655    0.489255    11.00000    0.05636    0.06107 =
         0.02790    0.00214   -0.00179    0.00685
part 1
AFIX  43
D1C   4    1.241797    0.564943    0.482152    10.50000   -1.20000
AFIX   0
part 0
C2C   1    1.114041    0.456420    0.508704    11.00000    0.05941    0.05041 =
         0.02652    0.00303   -0.00486    0.01808
AFIX  43
D2C   4    1.192920    0.426241    0.514509    11.00000   -1.20000
AFIX   0
C3C   1    1.026204    0.581937    0.480349    11.00000    0.06600    0.04846 =
         0.03024    0.00653   -0.00367    0.01317
AFIX  43
D3C   4    1.043852    0.637924    0.466710    11.00000   -1.20000
AFIX   0
part 2
C7C   1    1.301067    0.577332    0.480930    10.50000    0.07197    0.07264 =
         0.04315    0.02142    0.00643   -0.00193
AFIX 137
D7CA  4    1.362563    0.615184    0.526940    10.50000   -1.50000
D7CB  4    1.299066    0.616499    0.449048    10.50000   -1.50000
D7CC  4    1.345150    0.525764    0.461323    10.50000   -1.50000
AFIX  66
part 3
C1D   1    0.970872    0.113001    0.115098    10.50000    0.07821    0.07862 =
         0.05468    0.03418    0.02181   -0.00377
C2D   1    0.871735    0.054892    0.054103    10.50000    0.08595    0.04031 =
         0.04398    0.01657   -0.00456    0.00641
AFIX  43
D2D   4    0.879041   -0.007276    0.035122    10.50000   -1.20000
AFIX  65
C3D   1    0.761910    0.087745    0.020880    10.50000    0.12612    0.16570 =
         0.11565    0.10444    0.05261    0.05922
AFIX  43
D3D   4    0.694155    0.048030   -0.020807    10.50000   -1.20000
AFIX  65
C4D   1    0.751219    0.178707    0.048652    10.50000    0.16142    0.15143 =
         0.25727    0.17514    0.15346    0.11358
AFIX  43
D4D   4    0.676158    0.201160    0.025945    10.50000   -1.20000
AFIX  65
C5D   1    0.850355    0.236817    0.109647    10.50000    0.11324    0.07756 =
         0.17195    0.04609    0.09837    0.02981
AFIX  43
D5D   4    0.843048    0.298985    0.128628    10.50000   -1.20000
AFIX  65
C6D   1    0.960181    0.203966    0.142871    10.50000    0.09051    0.05570 =
         0.14765    0.04230    0.09100    0.01762
AFIX  43
D6D   4    1.027936    0.243681    0.184558    10.50000   -1.20000
AFIX   0
C7D   1    1.085050    0.077810    0.152908    10.50000    0.08470    0.12833 =
         0.05987    0.04598    0.01282    0.01007
AFIX   3
D7DA  4    1.159079    0.130635    0.187740    10.50000   -1.50000
D7DB  4    1.137223    0.044547    0.119050    10.50000   -1.50000
D7DC  4    1.034010    0.034971    0.176790    10.50000   -1.50000
AFIX  66
part 4
C1E   1    0.916652    0.117586    0.097178    10.50000    0.06128    0.10959 =
         0.05200    0.04601    0.00584   -0.01211
C2E   1    0.828820    0.046555    0.039001    10.50000    0.09780    0.05116 =
         0.09258    0.04103   -0.00187    0.02199
AFIX  43
D2E   4    0.851041   -0.012750    0.027042    10.50000   -1.20000
AFIX  65
C3E   1    0.708477    0.062295   -0.001676    10.50000    0.14450    0.05516 =
         0.09817    0.01796   -0.02256    0.00716
AFIX  43
D3E   4    0.648449    0.013749   -0.041437    10.50000   -1.20000
AFIX  65
C4E   1    0.675965    0.149067    0.015822    10.50000    0.08251    0.06786 =
         0.07017    0.04332    0.01038    0.02115
AFIX  43
D4E   4    0.593715    0.159824   -0.011979    10.50000   -1.20000
AFIX  65
C5E   1    0.763795    0.220098    0.073999    10.50000    0.09810    0.05616 =
         0.06623    0.02312    0.04197    0.01426
AFIX  43
D5E   4    0.741573    0.279402    0.085958    10.50000   -1.20000
AFIX  65
C6E   1    0.884138    0.204359    0.114677    10.50000    0.06269    0.06228 =
         0.05438    0.00954    0.03702    0.01340
AFIX  43
D6E   4    0.944166    0.252906    0.154438    10.50000   -1.20000
AFIX   0
C7E   1    1.046710    0.107237    0.144817    10.50000    0.05573    0.20141 =
         0.09430    0.11604    0.01278    0.00121
AFIX   3
D7EA  4    1.085908    0.056260    0.119513    10.50000   -1.50000
D7EB  4    1.012143    0.092769    0.186088    10.50000   -1.50000
D7EC  4    1.127206    0.165692    0.160038    10.50000   -1.50000
dfix 1.5 0.005 c1d c7d c1e c7e c1c c7c
AFIX   0
HKLF 4

REM  tw19c in P-1
REM R1 =  0.0575 for    8290 Fo > 4sig(Fo)  and  0.0666 for all   10083 data
REM    665 parameters refined using      3 restraints

END

WGHT      0.1143      0.3267

REM Highest difference peak  0.603,  deepest hole -0.547,  1-sigma level  0.057
Q1    1   0.6924  0.3525  0.3197  11.00000  0.05    0.60
Q2    1   0.9781  0.0448  0.0910  11.00000  0.05    0.51
Q3    1   0.7492  0.4617  0.3309  11.00000  0.05    0.50
Q4    1   0.5930  0.3552  0.3294  11.00000  0.05    0.42
Q5    1   0.7961  0.1417  0.0529  11.00000  0.05    0.36
Q6    1   0.1303  0.5404  0.2191  11.00000  0.05    0.34
Q7    1   0.6364  0.4630  0.3348  11.00000  0.05    0.31
Q8    1   0.7278  0.0649  0.2376  11.00000  0.05    0.29
Q9    1   0.2688  0.5089  0.1462  11.00000  0.05    0.29
Q10   1   1.0968  0.2135  0.5421  11.00000  0.05    0.28
Q11   1   1.0626  0.1737  0.4203  11.00000  0.05    0.27
Q12   1   0.2584  0.7112  0.2311  11.00000  0.05    0.27
Q13   1   0.9057 -0.0059  0.2981  11.00000  0.05    0.26
Q14   1   0.1700  0.6319  0.2190  11.00000  0.05    0.26
Q15   1   0.3389  0.5858  0.1524  11.00000  0.05    0.26
Q16   1   0.8220  0.3955  0.3475  11.00000  0.05    0.26
Q17   1   0.7391  0.4927  0.3880  11.00000  0.05    0.26
Q18   1   1.1867  0.5977  0.4785  11.00000  0.05    0.25
Q19   1   1.3644  0.2936  0.6129  11.00000  0.05    0.25
Q20   1   0.8637  0.1174  0.4760  11.00000  0.05    0.25
;
_shelx_res_checksum              98167
_oxdiff_exptl_absorpt_empirical_details 
;
Empirical correction (ABSPACK) includes:
- Absorption correction using spherical harmonics
- Frame scaling
;
_oxdiff_exptl_absorpt_empirical_full_max 1.801
_oxdiff_exptl_absorpt_empirical_full_min 0.655
####################################################################### 
# 
# This file contains crystal structure data downloaded from the 
# Cambridge Structural Database (CSD) hosted by the Cambridge 
# Crystallographic Data Centre (CCDC).
# 
# Full information about CCDC data access policies and citation 
# guidelines are available at http://www.ccdc.cam.ac.uk/access/V1 
# 
# Audit and citation data items may have been added by the CCDC. 
# Please retain this information to preserve the provenance of 
# this file and to allow appropriate attribution of the data. 
# 
#######################################################################

data_tw044a
_database_code_depnum_ccdc_archive 'CCDC 2302633'
loop_
_audit_author_name
_audit_author_address
'Bibek Prajapati'
;university of wroclaw
Poland
;
_audit_update_record             
;
2023-10-22 deposited with the CCDC.	2024-05-21 downloaded from the CCDC.
;
_audit_creation_date             2023-06-28
_audit_creation_method           
;
Olex2 1.5
(compiled 2023.03.06 svn.rbb2c1857 for OlexSys, GUI svn.r6748)
;
_shelxl_version_number           2013-2
_chemical_name_common            ?
_chemical_name_systematic        
;
 ?
;
_chemical_formula_moiety         'C60 H67 N'
_chemical_formula_sum            'C60 H67 N'
_chemical_formula_weight         802.14
_chemical_melting_point          ?
loop_
_atom_type_symbol
_atom_type_description
_atom_type_scat_dispersion_real
_atom_type_scat_dispersion_imag
_atom_type_scat_source
C C 0.0181 0.0091 'International Tables Vol C Tables 4.2.6.8 and 6.1.1.4'
H H 0.0000 0.0000 'International Tables Vol C Tables 4.2.6.8 and 6.1.1.4'
N N 0.0311 0.0180 'International Tables Vol C Tables 4.2.6.8 and 6.1.1.4'

_shelx_space_group_comment       
;
The symmetry employed for this shelxl refinement is uniquely defined
by the following loop, which should always be used as a source of
symmetry information in preference to the above space-group names.
They are only intended as comments.
;
_space_group_crystal_system      triclinic
_space_group_IT_number           2
_space_group_name_H-M_alt        'P -1'
_space_group_name_Hall           '-P 1'
loop_
_space_group_symop_operation_xyz
'x, y, z'
'-x, -y, -z'

_cell_length_a                   9.141(2)
_cell_length_b                   16.305(4)
_cell_length_c                   16.996(5)
_cell_angle_alpha                105.22(4)
_cell_angle_beta                 91.86(4)
_cell_angle_gamma                99.67(3)
_cell_volume                     2401.8(12)
_cell_formula_units_Z            2
_cell_measurement_reflns_used    9733
_cell_measurement_temperature    100(2)
_cell_measurement_theta_max      50
_cell_measurement_theta_min      2.7
_shelx_estimated_absorpt_T_max   0.994
_shelx_estimated_absorpt_T_min   0.835
_exptl_absorpt_coefficient_mu    0.467
_exptl_absorpt_correction_T_max  1.000
_exptl_absorpt_correction_T_min  0.600
_exptl_absorpt_correction_type   gaussian
_exptl_absorpt_process_details   
;
CrysAlisPro 1.171.42.72a (Rigaku Oxford Diffraction, 2022)
Numerical absorption correction based on gaussian integration over
a multifaceted crystal model
Empirical absorption correction using spherical harmonics,
implemented in SCALE3 ABSPACK scaling algorithm.
;
_exptl_crystal_colour            red-pink
_exptl_crystal_density_diffrn    1.109
_exptl_crystal_density_meas      ?
_exptl_crystal_density_method    ?
_exptl_crystal_description       needle
_exptl_crystal_F_000             868
_exptl_crystal_size_max          0.4
_exptl_crystal_size_mid          0.03
_exptl_crystal_size_min          0.013
_exptl_special_details           
;
 ?
;
_exptl_transmission_factor_max   ?
_exptl_transmission_factor_min   ?
_diffrn_reflns_av_R_equivalents  0.0560
_diffrn_reflns_av_unetI/netI     0.0713
_diffrn_reflns_Laue_measured_fraction_full 0.990
_diffrn_reflns_Laue_measured_fraction_max 0.944
_diffrn_reflns_limit_h_max       11
_diffrn_reflns_limit_h_min       -11
_diffrn_reflns_limit_k_max       18
_diffrn_reflns_limit_k_min       -20
_diffrn_reflns_limit_l_max       19
_diffrn_reflns_limit_l_min       -20
_diffrn_reflns_number            31595
_diffrn_reflns_point_group_measured_fraction_full 0.990
_diffrn_reflns_point_group_measured_fraction_max 0.944
_diffrn_reflns_theta_full        67.000
_diffrn_reflns_theta_max         74.412
_diffrn_reflns_theta_min         2.703
_diffrn_ambient_temperature      100(2)
_diffrn_detector                 'Hybrid Pixel Array Detector'
_diffrn_detector_area_resol_mean 10.0000
_diffrn_detector_type            'HyPix-Arc 150'
_diffrn_measured_fraction_theta_full 0.990
_diffrn_measured_fraction_theta_max 0.944
_diffrn_measurement_device       'four-circle diffractometer'
_diffrn_measurement_device_type  'XtaLAB Synergy R, DW system, HyPix-Arc 150'
_diffrn_measurement_method       'omega scan'
_diffrn_radiation_monochromator  mirror
_diffrn_radiation_probe          x-ray
_diffrn_radiation_type           'Cu K\a'
_diffrn_radiation_wavelength     1.54184
_diffrn_source                   'Rotating-anode X-ray tube'
_diffrn_source_type              'Rigaku (Cu) X-ray Source'
_reflns_Friedel_coverage         0.000
_reflns_Friedel_fraction_full    .
_reflns_Friedel_fraction_max     .
_reflns_number_gt                5899
_reflns_number_total             9269
_reflns_special_details          
;
 Reflections were merged by SHELXL according to the crystal
 class for the calculation of statistics and refinement.
 
 _reflns_Friedel_fraction is defined as the number of unique
 Friedel pairs measured divided by the number that would be
 possible theoretically, ignoring centric projections and
 systematic absences.
;
_reflns_threshold_expression     'I > 2\s(I)'
_computing_cell_refinement       'CrysAlisPro 1.171.42.72a (Rigaku OD, 2022)'
_computing_data_collection       'CrysAlisPro 1.171.42.72a (Rigaku OD, 2022)'
_computing_data_reduction        'CrysAlisPro 1.171.42.72a (Rigaku OD, 2022)'
_computing_molecular_graphics    'Olex2 1.5 (Dolomanov et al., 2009)'
_computing_publication_material  'Olex2 1.5 (Dolomanov et al., 2009)'
_computing_structure_refinement  'SHELXL-2013 (Sheldrick, 2013)'
_computing_structure_solution    'SHELXS-97 (Sheldrick, 2008)'
_refine_diff_density_max         0.438
_refine_diff_density_min         -0.492
_refine_diff_density_rms         0.092
_refine_ls_extinction_coef       .
_refine_ls_extinction_method     none
_refine_ls_goodness_of_fit_ref   1.031
_refine_ls_hydrogen_treatment    constr
_refine_ls_matrix_type           full
_refine_ls_number_parameters     567
_refine_ls_number_reflns         9269
_refine_ls_number_restraints     0
_refine_ls_R_factor_all          0.1595
_refine_ls_R_factor_gt           0.1176
_refine_ls_restrained_S_all      1.031
_refine_ls_shift/su_max          0.000
_refine_ls_shift/su_mean         0.000
_refine_ls_structure_factor_coef Fsqd
_refine_ls_weighting_details     
;
 w=1/[\s^2^(Fo^2^)+(0.0776P)^2^+17.5749P]
 where P=(Fo^2^+2Fc^2^)/3
;
_refine_ls_weighting_scheme      calc
_refine_ls_wR_factor_gt          0.3186
_refine_ls_wR_factor_ref         0.3408
_refine_special_details          
;
 ?
;
_olex2_refinement_description    
;
1. Shared sites
{C23A, C23C}
2. Uiso/Uaniso restraints and constraints
Uanis(C23A) = Uanis(C23C)
3. Others
 Sof(C23C)=Sof(H23C)=Sof(C25C)=Sof(H25G)=Sof(H25H)=Sof(H25I)=1-FVAR(1)
 Sof(C23A)=Sof(H23A)=Sof(C25A)=Sof(H25A)=Sof(H25B)=Sof(H25C)=FVAR(1)
4.a Ternary CH refined with riding coordinates:
 C20A(H20A), C23A(H23A), C23C(H23C), C26A(H26A), C20B(H20B), C23B(H23B),
 C26B(H26B)
4.b Secondary CH2 refined with riding coordinates:
 C1(H11,H12), C2(H21,H22), C3(H31,H32)
4.c Me refined with riding coordinates:
 C24A(H24A,H24B,H24C), C25C(H25G,H25H,H25I)
4.d Aromatic/amide H refined with riding coordinates:
 C3A(H3A), C6A(H6A), C8A(H8A), C9A(H9A), C10A(H10A), C11A(H11A), C16A(H16A),
 C18A(H18A), C3B(H3B), C6B(H6B), C8B(H8B), C9B(H9B), C10B(H10B), C11B(H11B),
 C16B(H16B), C18B(H18B)
4.e Idealised Me refined as rotating group:
 C21A(H21A,H21B,H21C), C22A(H22A,H22B,H22C), C25A(H25A,H25B,H25C), C27A(H27A,
 H27B,H27C), C28A(H28A,H28B,H28C), C21B(H21D,H21E,H21F), C22B(H22D,H22E,H22F),
 C24B(H24D,H24E,H24F), C25B(H25D,H25E,H25F), C27B(H27D,H27E,H27F), C28B(H28D,
 H28E,H28F), C4(H41,H42,H43)
;
_atom_sites_solution_hydrogens   geom
_atom_sites_solution_primary     'direct methods'
_atom_sites_solution_secondary   ?
loop_
_atom_site_label
_atom_site_type_symbol
_atom_site_fract_x
_atom_site_fract_y
_atom_site_fract_z
_atom_site_U_iso_or_equiv
_atom_site_adp_type
_atom_site_occupancy
_atom_site_site_symmetry_order
_atom_site_calc_flag
_atom_site_refinement_flags_posn
_atom_site_refinement_flags_adp
_atom_site_refinement_flags_occupancy
_atom_site_disorder_assembly
_atom_site_disorder_group
N1 N 0.2737(5) 0.2565(3) 0.6147(3) 0.0293(10) Uani 1 1 d . . . . .
C1A C 0.3874(6) 0.3153(3) 0.6665(3) 0.0281(11) Uani 1 1 d . . . . .
C2A C 0.4023(6) 0.3949(3) 0.6430(3) 0.0286(12) Uani 1 1 d . . . . .
C3A C 0.5112(6) 0.4677(3) 0.6856(3) 0.0275(11) Uani 1 1 d . . . . .
H3A H 0.5233 0.5203 0.6704 0.033 Uiso 1 1 calc R U . . .
C4A C 0.5973(6) 0.4595(3) 0.7488(3) 0.0296(12) Uani 1 1 d . . . . .
C5A C 0.5813(6) 0.3785(3) 0.7726(3) 0.0293(12) Uani 1 1 d . . . . .
C6A C 0.4739(6) 0.3058(3) 0.7303(3) 0.0292(12) Uani 1 1 d . . . . .
H6A H 0.4620 0.2530 0.7451 0.035 Uiso 1 1 calc R U . . .
C7A C 0.7188(6) 0.5202(3) 0.8030(3) 0.0275(11) Uani 1 1 d . . . . .
C8A C 0.7856(7) 0.6033(3) 0.8077(3) 0.0328(13) Uani 1 1 d . . . . .
H8A H 0.7511 0.6332 0.7719 0.039 Uiso 1 1 calc R U . . .
C9A C 0.9070(7) 0.6441(4) 0.8670(4) 0.0388(14) Uani 1 1 d . . . . .
H9A H 0.9539 0.7018 0.8709 0.047 Uiso 1 1 calc R U . . .
C10A C 0.9573(7) 0.6007(4) 0.9189(4) 0.0415(15) Uani 1 1 d . . . . .
H10A H 1.0397 0.6285 0.9576 0.050 Uiso 1 1 calc R U . . .
C11A C 0.8887(7) 0.5167(4) 0.9152(4) 0.0389(14) Uani 1 1 d . . . . .
H11A H 0.9216 0.4876 0.9521 0.047 Uiso 1 1 calc R U . . .
C12A C 0.7713(7) 0.4764(4) 0.8565(3) 0.0329(13) Uani 1 1 d . . . . .
C13A C 0.6851(6) 0.3889(3) 0.8371(3) 0.0298(12) Uani 1 1 d . . . . .
C14A C 0.7178(6) 0.3232(3) 0.8793(3) 0.0300(12) Uani 1 1 d . . . . .
C15A C 0.6481(7) 0.3130(4) 0.9494(4) 0.0371(13) Uani 1 1 d . . . . .
C16A C 0.6863(7) 0.2517(4) 0.9868(4) 0.0406(14) Uani 1 1 d . . . . .
H16A H 0.6376 0.2437 1.0335 0.049 Uiso 1 1 calc R U . . .
C17A C 0.7937(7) 0.2019(4) 0.9578(4) 0.0401(14) Uani 1 1 d . . . . .
C18A C 0.8635(7) 0.2155(4) 0.8899(4) 0.0403(14) Uani 1 1 d . . . . .
H18A H 0.9370 0.1824 0.8695 0.048 Uiso 1 1 calc R U . . .
C19A C 0.8303(7) 0.2755(4) 0.8505(4) 0.0361(13) Uani 1 1 d . . . . .
C20A C 0.5390(8) 0.3698(5) 0.9879(5) 0.0521(18) Uani 1 1 d . . . . .
H20A H 0.5286 0.4094 0.9528 0.062 Uiso 1 1 calc R U . . .
C21A C 0.5986(10) 0.4266(5) 1.0727(5) 0.073(3) Uani 1 1 d . . . . .
H21A H 0.6070 0.3902 1.1096 0.110 Uiso 1 1 calc R U . . .
H21B H 0.5304 0.4662 1.0934 0.110 Uiso 1 1 calc R U . . .
H21C H 0.6969 0.4601 1.0697 0.110 Uiso 1 1 calc R U . . .
C22A C 0.3852(9) 0.3180(7) 0.9884(6) 0.081(3) Uani 1 1 d . . . . .
H22A H 0.3522 0.2806 0.9333 0.122 Uiso 1 1 calc R U . . .
H22B H 0.3153 0.3575 1.0058 0.122 Uiso 1 1 calc R U . . .
H22C H 0.3887 0.2823 1.0266 0.122 Uiso 1 1 calc R U . . .
C23A C 0.8357(8) 0.1383(4) 1.0012(5) 0.0486(17) Uani 0.807(15) 1 d . . P A 1
H23A H 0.8289 0.1616 1.0613 0.058 Uiso 0.807(15) 1 calc R U P A 1
C24A C 0.9943(11) 0.1186(6) 0.9860(6) 0.075(3) Uani 1 1 d . . . . .
H24A H 1.0182 0.0813 1.0195 0.112 Uiso 1 1 calc R U . A 1
H24B H 1.0669 0.1728 1.0008 0.112 Uiso 1 1 calc R U . A 1
H24C H 0.9980 0.0891 0.9281 0.112 Uiso 1 1 calc R U . A 1
C25A C 0.7297(13) 0.0527(6) 0.9706(8) 0.086(5) Uani 0.807(15) 1 d . . P A 1
H25A H 0.7273 0.0328 0.9108 0.130 Uiso 0.807(15) 1 calc R U P A 1
H25B H 0.6297 0.0598 0.9867 0.130 Uiso 0.807(15) 1 calc R U P A 1
H25C H 0.7635 0.0099 0.9945 0.130 Uiso 0.807(15) 1 calc R U P A 1
C23C C 0.8357(8) 0.1383(4) 1.0012(5) 0.0486(17) Uani 0.193(15) 1 d . . P A 2
H23C H 0.7744 0.0835 0.9661 0.058 Uiso 0.193(15) 1 calc R U P A 2
C25C C 0.755(4) 0.145(2) 1.087(2) 0.045(10) Uiso 0.193(15) 1 d . . P A 2
H25G H 0.7850 0.1035 1.1135 0.068 Uiso 0.193(15) 1 calc R U P A 2
H25H H 0.6469 0.1329 1.0752 0.068 Uiso 0.193(15) 1 calc R U P A 2
H25I H 0.7858 0.2039 1.1233 0.068 Uiso 0.193(15) 1 calc R U P A 2
C26A C 0.9141(7) 0.2916(4) 0.7794(4) 0.0431(15) Uani 1 1 d . . . . .
H26A H 0.8896 0.3458 0.7697 0.052 Uiso 1 1 calc R U . . .
C27A C 0.8641(8) 0.2193(4) 0.7008(4) 0.0507(17) Uani 1 1 d . . . . .
H27A H 0.8794 0.1641 0.7093 0.076 Uiso 1 1 calc R U . . .
H27B H 0.9226 0.2314 0.6564 0.076 Uiso 1 1 calc R U . . .
H27C H 0.7583 0.2161 0.6861 0.076 Uiso 1 1 calc R U . . .
C28A C 1.0832(8) 0.3069(5) 0.7979(5) 0.061(2) Uani 1 1 d . . . . .
H28A H 1.1128 0.3543 0.8478 0.091 Uiso 1 1 calc R U . . .
H28B H 1.1330 0.3220 0.7521 0.091 Uiso 1 1 calc R U . . .
H28C H 1.1121 0.2542 0.8058 0.091 Uiso 1 1 calc R U . . .
C1B C 0.2168(6) 0.2944(3) 0.5594(3) 0.0282(11) Uani 1 1 d . . . . .
C2B C 0.2976(6) 0.3827(3) 0.5768(3) 0.0269(11) Uani 1 1 d . . . . .
C3B C 0.2605(6) 0.4374(3) 0.5292(3) 0.0271(11) Uani 1 1 d . . . . .
H3B H 0.3125 0.4952 0.5396 0.033 Uiso 1 1 calc R U . . .
C4B C 0.1507(6) 0.4055(3) 0.4694(3) 0.0261(11) Uani 1 1 d . . . . .
C5B C 0.0690(6) 0.3156(3) 0.4511(3) 0.0278(11) Uani 1 1 d . . . . .
C6B C 0.1048(6) 0.2609(3) 0.4983(3) 0.0316(12) Uani 1 1 d . . . . .
H6B H 0.0530 0.2030 0.4879 0.038 Uiso 1 1 calc R U . . .
C7B C 0.0843(6) 0.4446(3) 0.4112(3) 0.0270(11) Uani 1 1 d . . . . .
C8B C 0.1125(6) 0.5278(4) 0.4029(4) 0.0332(12) Uani 1 1 d . . . . .
H8B H 0.1876 0.5707 0.4375 0.040 Uiso 1 1 calc R U . . .
C9B C 0.0282(6) 0.5477(4) 0.3425(4) 0.0344(13) Uani 1 1 d . . . . .
H9B H 0.0464 0.6045 0.3359 0.041 Uiso 1 1 calc R U . . .
C10B C -0.0824(7) 0.4847(4) 0.2918(4) 0.0357(13) Uani 1 1 d . . . . .
H10B H -0.1386 0.4989 0.2509 0.043 Uiso 1 1 calc R U . . .
C11B C -0.1113(6) 0.4005(4) 0.3009(4) 0.0344(13) Uani 1 1 d . . . . .
H11B H -0.1867 0.3577 0.2664 0.041 Uiso 1 1 calc R U . . .
C12B C -0.0294(6) 0.3806(3) 0.3602(3) 0.0303(12) Uani 1 1 d . . . . .
C13B C -0.0357(6) 0.3009(3) 0.3854(3) 0.0290(12) Uani 1 1 d . . . . .
C14B C -0.1360(6) 0.2177(3) 0.3431(3) 0.0313(12) Uani 1 1 d . . . . .
C15B C -0.2924(6) 0.2118(3) 0.3448(4) 0.0326(12) Uani 1 1 d . . . . .
C16B C -0.3845(7) 0.1357(4) 0.3010(4) 0.0376(14) Uani 1 1 d . . . . .
H16B H -0.4891 0.1319 0.3025 0.045 Uiso 1 1 calc R U . . .
C17B C -0.3309(7) 0.0647(4) 0.2548(4) 0.0392(14) Uani 1 1 d . . . . .
C18B C -0.1761(7) 0.0718(4) 0.2554(4) 0.0362(13) Uani 1 1 d . . . . .
H18B H -0.1362 0.0239 0.2252 0.043 Uiso 1 1 calc R U . . .
C19B C -0.0777(6) 0.1470(4) 0.2989(3) 0.0309(12) Uani 1 1 d . . . . .
C20B C -0.3593(6) 0.2833(4) 0.4003(4) 0.0356(13) Uani 1 1 d . . . . .
H20B H -0.2841 0.3379 0.4115 0.043 Uiso 1 1 calc R U . . .
C21B C -0.5015(8) 0.2991(5) 0.3613(5) 0.060(2) Uani 1 1 d . . . . .
H21D H -0.4818 0.3103 0.3084 0.090 Uiso 1 1 calc R U . . .
H21E H -0.5340 0.3491 0.3973 0.090 Uiso 1 1 calc R U . . .
H21F H -0.5799 0.2479 0.3531 0.090 Uiso 1 1 calc R U . . .
C22B C -0.3892(8) 0.2647(4) 0.4820(4) 0.0487(17) Uani 1 1 d . . . . .
H22D H -0.4620 0.2110 0.4730 0.073 Uiso 1 1 calc R U . . .
H22E H -0.4285 0.3125 0.5173 0.073 Uiso 1 1 calc R U . . .
H22F H -0.2962 0.2585 0.5084 0.073 Uiso 1 1 calc R U . . .
C23B C -0.4386(7) -0.0155(4) 0.2069(4) 0.0447(16) Uani 1 1 d . . . . .
H23B H -0.5119 0.0024 0.1727 0.054 Uiso 1 1 calc R U . . .
C24B C -0.5237(8) -0.0600(5) 0.2647(5) 0.060(2) Uani 1 1 d . . . . .
H24D H -0.4539 -0.0808 0.2965 0.090 Uiso 1 1 calc R U . . .
H24E H -0.5980 -0.1090 0.2328 0.090 Uiso 1 1 calc R U . . .
H24F H -0.5737 -0.0187 0.3019 0.090 Uiso 1 1 calc R U . . .
C25B C -0.3626(11) -0.0840(5) 0.1498(5) 0.076(3) Uani 1 1 d . . . . .
H25D H -0.2953 -0.1051 0.1828 0.113 Uiso 1 1 calc R U . . .
H25E H -0.3057 -0.0578 0.1119 0.113 Uiso 1 1 calc R U . . .
H25F H -0.4388 -0.1324 0.1187 0.113 Uiso 1 1 calc R U . . .
C26B C 0.0879(6) 0.1476(4) 0.2936(4) 0.0351(13) Uani 1 1 d . . . . .
H26B H 0.1418 0.2024 0.3326 0.042 Uiso 1 1 calc R U . . .
C27B C 0.1351(7) 0.0727(4) 0.3198(5) 0.0473(16) Uani 1 1 d . . . . .
H27D H 0.1090 0.0757 0.3758 0.071 Uiso 1 1 calc R U . . .
H27E H 0.2429 0.0764 0.3174 0.071 Uiso 1 1 calc R U . . .
H27F H 0.0836 0.0178 0.2828 0.071 Uiso 1 1 calc R U . . .
C28B C 0.1350(8) 0.1477(4) 0.2086(4) 0.0475(16) Uani 1 1 d . . . . .
H28D H 0.0880 0.0933 0.1693 0.071 Uiso 1 1 calc R U . . .
H28E H 0.2435 0.1537 0.2089 0.071 Uiso 1 1 calc R U . . .
H28F H 0.1037 0.1963 0.1930 0.071 Uiso 1 1 calc R U . . .
C1 C 0.2217(6) 0.1674(3) 0.6167(4) 0.0309(12) Uani 1 1 d . . . . .
H11 H 0.1122 0.1532 0.6050 0.037 Uiso 1 1 calc R U . . .
H12 H 0.2444 0.1627 0.6726 0.037 Uiso 1 1 calc R U . . .
C2 C 0.2906(7) 0.1021(3) 0.5566(4) 0.0373(14) Uani 1 1 d . . . . .
H21 H 0.3982 0.1105 0.5728 0.045 Uiso 1 1 calc R U . . .
H22 H 0.2796 0.1112 0.5016 0.045 Uiso 1 1 calc R U . . .
C3 C 0.2174(7) 0.0106(4) 0.5535(4) 0.0406(15) Uani 1 1 d . . . . .
H31 H 0.2293 0.0021 0.6087 0.049 Uiso 1 1 calc R U . . .
H32 H 0.1095 0.0033 0.5386 0.049 Uiso 1 1 calc R U . . .
C4 C 0.2800(10) -0.0578(4) 0.4936(6) 0.072(3) Uani 1 1 d . . . . .
H41 H 0.2691 -0.0498 0.4387 0.108 Uiso 1 1 calc R U . . .
H42 H 0.2259 -0.1151 0.4935 0.108 Uiso 1 1 calc R U . . .
H43 H 0.3857 -0.0531 0.5096 0.108 Uiso 1 1 calc R U . . .

loop_
_atom_site_aniso_label
_atom_site_aniso_U_11
_atom_site_aniso_U_22
_atom_site_aniso_U_33
_atom_site_aniso_U_23
_atom_site_aniso_U_13
_atom_site_aniso_U_12
N1 0.033(2) 0.015(2) 0.038(3) 0.0090(18) -0.003(2) -0.0020(18)
C1A 0.025(3) 0.028(3) 0.031(3) 0.007(2) -0.001(2) 0.004(2)
C2A 0.028(3) 0.020(3) 0.032(3) 0.003(2) -0.004(2) 0.000(2)
C3A 0.026(3) 0.020(2) 0.034(3) 0.005(2) 0.001(2) 0.002(2)
C4A 0.031(3) 0.025(3) 0.030(3) 0.005(2) -0.003(2) 0.005(2)
C5A 0.029(3) 0.024(3) 0.035(3) 0.011(2) 0.000(2) 0.000(2)
C6A 0.030(3) 0.024(3) 0.034(3) 0.008(2) 0.001(2) 0.003(2)
C7A 0.028(3) 0.020(2) 0.033(3) 0.006(2) 0.001(2) 0.001(2)
C8A 0.038(3) 0.025(3) 0.032(3) 0.004(2) -0.002(2) 0.004(2)
C9A 0.043(4) 0.031(3) 0.037(3) 0.004(3) -0.003(3) 0.000(3)
C10A 0.040(3) 0.036(3) 0.041(4) 0.004(3) -0.007(3) -0.002(3)
C11A 0.038(3) 0.035(3) 0.039(3) 0.009(3) -0.012(3) -0.001(3)
C12A 0.038(3) 0.026(3) 0.032(3) 0.007(2) -0.002(2) 0.001(2)
C13A 0.031(3) 0.023(3) 0.035(3) 0.009(2) -0.001(2) 0.003(2)
C14A 0.031(3) 0.027(3) 0.032(3) 0.010(2) -0.002(2) 0.003(2)
C15A 0.040(3) 0.036(3) 0.037(3) 0.012(3) 0.005(3) 0.006(3)
C16A 0.047(4) 0.037(3) 0.041(3) 0.018(3) 0.004(3) 0.004(3)
C17A 0.045(4) 0.031(3) 0.041(4) 0.009(3) -0.010(3) 0.002(3)
C18A 0.041(3) 0.031(3) 0.049(4) 0.010(3) 0.000(3) 0.010(3)
C19A 0.038(3) 0.033(3) 0.038(3) 0.009(3) -0.001(3) 0.008(2)
C20A 0.051(4) 0.062(5) 0.056(4) 0.028(4) 0.017(3) 0.021(4)
C21A 0.079(6) 0.052(5) 0.080(6) -0.002(4) 0.022(5) 0.018(4)
C22A 0.049(5) 0.098(7) 0.085(7) 0.004(5) 0.010(4) 0.013(5)
C23A 0.056(4) 0.035(3) 0.056(4) 0.022(3) -0.015(3) 0.000(3)
C24A 0.087(7) 0.070(6) 0.070(6) 0.019(5) -0.013(5) 0.025(5)
C25A 0.092(8) 0.037(5) 0.130(10) 0.052(6) -0.058(7) -0.026(5)
C23C 0.056(4) 0.035(3) 0.056(4) 0.022(3) -0.015(3) 0.000(3)
C26A 0.042(4) 0.036(3) 0.053(4) 0.015(3) 0.010(3) 0.009(3)
C27A 0.058(4) 0.046(4) 0.052(4) 0.017(3) 0.011(3) 0.014(3)
C28A 0.043(4) 0.062(5) 0.072(5) 0.015(4) 0.012(4) 0.001(3)
C1B 0.028(3) 0.025(3) 0.030(3) 0.008(2) 0.002(2) 0.000(2)
C2B 0.028(3) 0.021(2) 0.032(3) 0.009(2) 0.000(2) 0.002(2)
C3B 0.029(3) 0.019(2) 0.033(3) 0.007(2) 0.004(2) 0.002(2)
C4B 0.024(3) 0.019(2) 0.033(3) 0.007(2) 0.005(2) -0.001(2)
C5B 0.026(3) 0.019(2) 0.034(3) 0.004(2) 0.003(2) -0.003(2)
C6B 0.032(3) 0.022(3) 0.037(3) 0.005(2) -0.002(2) 0.000(2)
C7B 0.022(3) 0.026(3) 0.035(3) 0.013(2) 0.002(2) 0.003(2)
C8B 0.031(3) 0.032(3) 0.036(3) 0.010(2) 0.003(2) 0.002(2)
C9B 0.032(3) 0.035(3) 0.042(3) 0.019(3) 0.004(2) 0.006(2)
C10B 0.039(3) 0.032(3) 0.039(3) 0.015(3) 0.003(3) 0.006(2)
C11B 0.028(3) 0.036(3) 0.036(3) 0.009(2) 0.003(2) 0.000(2)
C12B 0.029(3) 0.028(3) 0.032(3) 0.006(2) 0.000(2) 0.007(2)
C13B 0.026(3) 0.023(3) 0.039(3) 0.009(2) 0.003(2) 0.004(2)
C14B 0.027(3) 0.027(3) 0.037(3) 0.006(2) -0.001(2) 0.002(2)
C15B 0.032(3) 0.022(3) 0.041(3) 0.007(2) -0.001(2) 0.001(2)
C16B 0.028(3) 0.033(3) 0.047(4) 0.010(3) -0.005(3) -0.004(2)
C17B 0.035(3) 0.033(3) 0.044(4) 0.010(3) -0.006(3) -0.006(3)
C18B 0.037(3) 0.026(3) 0.040(3) 0.003(2) -0.003(3) 0.001(2)
C19B 0.027(3) 0.031(3) 0.033(3) 0.009(2) -0.001(2) 0.001(2)
C20B 0.026(3) 0.030(3) 0.050(4) 0.009(3) 0.004(3) 0.004(2)
C21B 0.038(4) 0.047(4) 0.090(6) 0.006(4) -0.009(4) 0.019(3)
C22B 0.053(4) 0.035(3) 0.063(5) 0.018(3) 0.021(3) 0.011(3)
C23B 0.041(4) 0.035(3) 0.049(4) 0.006(3) -0.008(3) -0.007(3)
C24B 0.042(4) 0.042(4) 0.088(6) 0.014(4) -0.004(4) -0.007(3)
C25B 0.083(6) 0.049(5) 0.070(6) -0.009(4) -0.006(5) -0.012(4)
C26B 0.032(3) 0.031(3) 0.039(3) 0.005(2) 0.000(2) 0.001(2)
C27B 0.038(4) 0.048(4) 0.061(4) 0.022(3) 0.003(3) 0.013(3)
C28B 0.050(4) 0.045(4) 0.049(4) 0.017(3) 0.011(3) 0.006(3)
C1 0.026(3) 0.026(3) 0.042(3) 0.013(2) 0.001(2) 0.001(2)
C2 0.044(4) 0.022(3) 0.043(3) 0.008(2) 0.001(3) 0.002(2)
C3 0.043(4) 0.024(3) 0.053(4) 0.011(3) -0.003(3) 0.000(3)
C4 0.089(6) 0.025(3) 0.093(6) 0.002(4) 0.024(5) 0.009(4)

_geom_special_details            
;
 All esds (except the esd in the dihedral angle between two l.s. planes)
 are estimated using the full covariance matrix.  The cell esds are taken
 into account individually in the estimation of esds in distances, angles
 and torsion angles; correlations between esds in cell parameters are only
 used when they are defined by crystal symmetry.  An approximate (isotropic)
 treatment of cell esds is used for estimating esds involving l.s. planes.
;
loop_
_geom_bond_atom_site_label_1
_geom_bond_atom_site_label_2
_geom_bond_distance
_geom_bond_site_symmetry_2
_geom_bond_publ_flag
N1 C1A 1.392(7) . ?
N1 C1B 1.384(7) . ?
N1 C1 1.461(6) . ?
C1A C2A 1.442(7) . ?
C1A C6A 1.378(7) . ?
C2A C3A 1.424(7) . ?
C2A C2B 1.403(7) . ?
C3A H3A 0.9500 . ?
C3A C4A 1.358(8) . ?
C4A C5A 1.466(7) . ?
C4A C7A 1.465(7) . ?
C5A C6A 1.415(7) . ?
C5A C13A 1.383(8) . ?
C6A H6A 0.9500 . ?
C7A C8A 1.370(7) . ?
C7A C12A 1.413(8) . ?
C8A H8A 0.9500 . ?
C8A C9A 1.419(8) . ?
C9A H9A 0.9500 . ?
C9A C10A 1.378(9) . ?
C10A H10A 0.9500 . ?
C10A C11A 1.392(8) . ?
C11A H11A 0.9500 . ?
C11A C12A 1.388(8) . ?
C12A C13A 1.458(7) . ?
C13A C14A 1.498(7) . ?
C14A C15A 1.403(8) . ?
C14A C19A 1.416(8) . ?
C15A C16A 1.401(8) . ?
C15A C20A 1.521(9) . ?
C16A H16A 0.9500 . ?
C16A C17A 1.399(9) . ?
C17A C18A 1.387(9) . ?
C17A C23A 1.511(8) . ?
C18A H18A 0.9500 . ?
C18A C19A 1.389(8) . ?
C19A C26A 1.508(9) . ?
C20A H20A 1.0000 . ?
C20A C21A 1.520(11) . ?
C20A C22A 1.516(11) . ?
C21A H21A 0.9800 . ?
C21A H21B 0.9800 . ?
C21A H21C 0.9800 . ?
C22A H22A 0.9800 . ?
C22A H22B 0.9800 . ?
C22A H22C 0.9800 . ?
C23A H23A 1.0000 . ?
C23A C24A 1.552(11) . ?
C23A C25A 1.514(11) . ?
C24A H24A 0.9800 . ?
C24A H24B 0.9800 . ?
C24A H24C 0.9800 . ?
C25A H25A 0.9800 . ?
C25A H25B 0.9800 . ?
C25A H25C 0.9800 . ?
C25C H25G 0.9800 . ?
C25C H25H 0.9800 . ?
C25C H25I 0.9800 . ?
C26A H26A 1.0000 . ?
C26A C27A 1.529(9) . ?
C26A C28A 1.533(10) . ?
C27A H27A 0.9800 . ?
C27A H27B 0.9800 . ?
C27A H27C 0.9800 . ?
C28A H28A 0.9800 . ?
C28A H28B 0.9800 . ?
C28A H28C 0.9800 . ?
C1B C2B 1.453(7) . ?
C1B C6B 1.367(8) . ?
C2B C3B 1.424(7) . ?
C3B H3B 0.9500 . ?
C3B C4B 1.338(8) . ?
C4B C5B 1.477(7) . ?
C4B C7B 1.475(7) . ?
C5B C6B 1.416(8) . ?
C5B C13B 1.391(8) . ?
C6B H6B 0.9500 . ?
C7B C8B 1.383(7) . ?
C7B C12B 1.422(7) . ?
C8B H8B 0.9500 . ?
C8B C9B 1.400(8) . ?
C9B H9B 0.9500 . ?
C9B C10B 1.396(8) . ?
C10B H10B 0.9500 . ?
C10B C11B 1.404(8) . ?
C11B H11B 0.9500 . ?
C11B C12B 1.373(8) . ?
C12B C13B 1.464(7) . ?
C13B C14B 1.491(7) . ?
C14B C15B 1.418(8) . ?
C14B C19B 1.399(8) . ?
C15B C16B 1.389(8) . ?
C15B C20B 1.523(8) . ?
C16B H16B 0.9500 . ?
C16B C17B 1.390(9) . ?
C17B C18B 1.400(8) . ?
C17B C23B 1.516(8) . ?
C18B H18B 0.9500 . ?
C18B C19B 1.404(8) . ?
C19B C26B 1.517(8) . ?
C20B H20B 1.0000 . ?
C20B C21B 1.531(8) . ?
C20B C22B 1.521(9) . ?
C21B H21D 0.9800 . ?
C21B H21E 0.9800 . ?
C21B H21F 0.9800 . ?
C22B H22D 0.9800 . ?
C22B H22E 0.9800 . ?
C22B H22F 0.9800 . ?
C23B H23B 1.0000 . ?
C23B C24B 1.528(10) . ?
C23B C25B 1.551(11) . ?
C24B H24D 0.9800 . ?
C24B H24E 0.9800 . ?
C24B H24F 0.9800 . ?
C25B H25D 0.9800 . ?
C25B H25E 0.9800 . ?
C25B H25F 0.9800 . ?
C26B H26B 1.0000 . ?
C26B C27B 1.524(8) . ?
C26B C28B 1.521(9) . ?
C27B H27D 0.9800 . ?
C27B H27E 0.9800 . ?
C27B H27F 0.9800 . ?
C28B H28D 0.9800 . ?
C28B H28E 0.9800 . ?
C28B H28F 0.9800 . ?
C1 H11 0.9900 . ?
C1 H12 0.9900 . ?
C1 C2 1.506(8) . ?
C2 H21 0.9900 . ?
C2 H22 0.9900 . ?
C2 C3 1.515(8) . ?
C3 H31 0.9900 . ?
C3 H32 0.9900 . ?
C3 C4 1.504(9) . ?
C4 H41 0.9800 . ?
C4 H42 0.9800 . ?
C4 H43 0.9800 . ?

loop_
_geom_angle_atom_site_label_1
_geom_angle_atom_site_label_2
_geom_angle_atom_site_label_3
_geom_angle
_geom_angle_site_symmetry_1
_geom_angle_site_symmetry_3
_geom_angle_publ_flag
C1A N1 C1 125.7(4) . . ?
C1B N1 C1A 110.0(4) . . ?
C1B N1 C1 124.3(4) . . ?
N1 C1A C2A 107.3(4) . . ?
C6A C1A N1 129.9(5) . . ?
C6A C1A C2A 122.8(5) . . ?
C3A C2A C1A 120.0(5) . . ?
C2B C2A C1A 108.1(4) . . ?
C2B C2A C3A 131.9(5) . . ?
C2A C3A H3A 121.0 . . ?
C4A C3A C2A 118.0(5) . . ?
C4A C3A H3A 121.0 . . ?
C3A C4A C5A 121.7(5) . . ?
C3A C4A C7A 131.4(5) . . ?
C7A C4A C5A 106.8(4) . . ?
C6A C5A C4A 120.6(5) . . ?
C13A C5A C4A 108.7(5) . . ?
C13A C5A C6A 130.6(5) . . ?
C1A C6A C5A 116.8(5) . . ?
C1A C6A H6A 121.6 . . ?
C5A C6A H6A 121.6 . . ?
C8A C7A C4A 133.0(5) . . ?
C8A C7A C12A 119.9(5) . . ?
C12A C7A C4A 107.1(4) . . ?
C7A C8A H8A 120.5 . . ?
C7A C8A C9A 119.0(5) . . ?
C9A C8A H8A 120.5 . . ?
C8A C9A H9A 119.7 . . ?
C10A C9A C8A 120.6(6) . . ?
C10A C9A H9A 119.7 . . ?
C9A C10A H10A 119.6 . . ?
C9A C10A C11A 120.7(6) . . ?
C11A C10A H10A 119.6 . . ?
C10A C11A H11A 120.6 . . ?
C12A C11A C10A 118.7(6) . . ?
C12A C11A H11A 120.6 . . ?
C7A C12A C13A 109.0(5) . . ?
C11A C12A C7A 121.0(5) . . ?
C11A C12A C13A 130.0(5) . . ?
C5A C13A C12A 108.4(5) . . ?
C5A C13A C14A 128.6(5) . . ?
C12A C13A C14A 122.8(5) . . ?
C15A C14A C13A 121.7(5) . . ?
C15A C14A C19A 120.0(5) . . ?
C19A C14A C13A 118.1(5) . . ?
C14A C15A C20A 121.7(5) . . ?
C16A C15A C14A 118.7(6) . . ?
C16A C15A C20A 119.5(6) . . ?
C15A C16A H16A 118.9 . . ?
C17A C16A C15A 122.3(6) . . ?
C17A C16A H16A 118.9 . . ?
C16A C17A C23A 120.9(6) . . ?
C18A C17A C16A 117.4(6) . . ?
C18A C17A C23A 121.6(6) . . ?
C17A C18A H18A 118.6 . . ?
C17A C18A C19A 122.8(6) . . ?
C19A C18A H18A 118.6 . . ?
C14A C19A C26A 120.1(5) . . ?
C18A C19A C14A 118.8(6) . . ?
C18A C19A C26A 121.1(6) . . ?
C15A C20A H20A 106.9 . . ?
C21A C20A C15A 111.7(6) . . ?
C21A C20A H20A 106.9 . . ?
C22A C20A C15A 112.3(7) . . ?
C22A C20A H20A 106.9 . . ?
C22A C20A C21A 111.8(7) . . ?
C20A C21A H21A 109.5 . . ?
C20A C21A H21B 109.5 . . ?
C20A C21A H21C 109.5 . . ?
H21A C21A H21B 109.5 . . ?
H21A C21A H21C 109.5 . . ?
H21B C21A H21C 109.5 . . ?
C20A C22A H22A 109.5 . . ?
C20A C22A H22B 109.5 . . ?
C20A C22A H22C 109.5 . . ?
H22A C22A H22B 109.5 . . ?
H22A C22A H22C 109.5 . . ?
H22B C22A H22C 109.5 . . ?
C17A C23A H23A 109.1 . . ?
C17A C23A C24A 113.5(6) . . ?
C17A C23A C25A 109.7(6) . . ?
C24A C23A H23A 109.1 . . ?
C25A C23A H23A 109.1 . . ?
C25A C23A C24A 106.2(8) . . ?
C23A C24A H24A 109.5 . . ?
C23A C24A H24B 109.5 . . ?
C23A C24A H24C 109.5 . . ?
H24A C24A H24B 109.5 . . ?
H24A C24A H24C 109.5 . . ?
H24B C24A H24C 109.5 . . ?
C23A C25A H25A 109.5 . . ?
C23A C25A H25B 109.5 . . ?
C23A C25A H25C 109.5 . . ?
H25A C25A H25B 109.5 . . ?
H25A C25A H25C 109.5 . . ?
H25B C25A H25C 109.5 . . ?
H25G C25C H25H 109.5 . . ?
H25G C25C H25I 109.5 . . ?
H25H C25C H25I 109.5 . . ?
C19A C26A H26A 107.1 . . ?
C19A C26A C27A 111.9(5) . . ?
C19A C26A C28A 112.4(6) . . ?
C27A C26A H26A 107.1 . . ?
C27A C26A C28A 111.0(6) . . ?
C28A C26A H26A 107.1 . . ?
C26A C27A H27A 109.5 . . ?
C26A C27A H27B 109.5 . . ?
C26A C27A H27C 109.5 . . ?
H27A C27A H27B 109.5 . . ?
H27A C27A H27C 109.5 . . ?
H27B C27A H27C 109.5 . . ?
C26A C28A H28A 109.5 . . ?
C26A C28A H28B 109.5 . . ?
C26A C28A H28C 109.5 . . ?
H28A C28A H28B 109.5 . . ?
H28A C28A H28C 109.5 . . ?
H28B C28A H28C 109.5 . . ?
N1 C1B C2B 107.7(4) . . ?
C6B C1B N1 129.9(5) . . ?
C6B C1B C2B 122.4(5) . . ?
C2A C2B C1B 106.9(4) . . ?
C2A C2B C3B 133.4(5) . . ?
C3B C2B C1B 119.7(5) . . ?
C2B C3B H3B 120.7 . . ?
C4B C3B C2B 118.5(5) . . ?
C4B C3B H3B 120.7 . . ?
C3B C4B C5B 122.0(5) . . ?
C3B C4B C7B 132.0(5) . . ?
C7B C4B C5B 106.0(4) . . ?
C6B C5B C4B 119.9(5) . . ?
C13B C5B C4B 108.8(5) . . ?
C13B C5B C6B 131.3(5) . . ?
C1B C6B C5B 117.5(5) . . ?
C1B C6B H6B 121.2 . . ?
C5B C6B H6B 121.2 . . ?
C8B C7B C4B 131.0(5) . . ?
C8B C7B C12B 120.8(5) . . ?
C12B C7B C4B 108.1(4) . . ?
C7B C8B H8B 120.7 . . ?
C7B C8B C9B 118.7(5) . . ?
C9B C8B H8B 120.7 . . ?
C8B C9B H9B 119.7 . . ?
C10B C9B C8B 120.6(5) . . ?
C10B C9B H9B 119.7 . . ?
C9B C10B H10B 119.7 . . ?
C9B C10B C11B 120.5(5) . . ?
C11B C10B H10B 119.7 . . ?
C10B C11B H11B 120.4 . . ?
C12B C11B C10B 119.2(5) . . ?
C12B C11B H11B 120.4 . . ?
C7B C12B C13B 108.0(5) . . ?
C11B C12B C7B 120.2(5) . . ?
C11B C12B C13B 131.8(5) . . ?
C5B C13B C12B 109.1(5) . . ?
C5B C13B C14B 127.1(5) . . ?
C12B C13B C14B 123.8(5) . . ?
C15B C14B C13B 119.4(5) . . ?
C19B C14B C13B 120.6(5) . . ?
C19B C14B C15B 119.8(5) . . ?
C14B C15B C20B 121.2(5) . . ?
C16B C15B C14B 118.7(5) . . ?
C16B C15B C20B 119.8(5) . . ?
C15B C16B H16B 118.4 . . ?
C15B C16B C17B 123.2(6) . . ?
C17B C16B H16B 118.4 . . ?
C16B C17B C18B 116.9(5) . . ?
C16B C17B C23B 120.1(6) . . ?
C18B C17B C23B 123.0(6) . . ?
C17B C18B H18B 118.8 . . ?
C17B C18B C19B 122.4(6) . . ?
C19B C18B H18B 118.8 . . ?
C14B C19B C18B 118.9(5) . . ?
C14B C19B C26B 123.4(5) . . ?
C18B C19B C26B 117.6(5) . . ?
C15B C20B H20B 107.5 . . ?
C15B C20B C21B 113.1(5) . . ?
C21B C20B H20B 107.5 . . ?
C22B C20B C15B 111.0(5) . . ?
C22B C20B H20B 107.5 . . ?
C22B C20B C21B 109.9(6) . . ?
C20B C21B H21D 109.5 . . ?
C20B C21B H21E 109.5 . . ?
C20B C21B H21F 109.5 . . ?
H21D C21B H21E 109.5 . . ?
H21D C21B H21F 109.5 . . ?
H21E C21B H21F 109.5 . . ?
C20B C22B H22D 109.5 . . ?
C20B C22B H22E 109.5 . . ?
C20B C22B H22F 109.5 . . ?
H22D C22B H22E 109.5 . . ?
H22D C22B H22F 109.5 . . ?
H22E C22B H22F 109.5 . . ?
C17B C23B H23B 108.5 . . ?
C17B C23B C24B 110.6(6) . . ?
C17B C23B C25B 113.8(6) . . ?
C24B C23B H23B 108.5 . . ?
C24B C23B C25B 106.8(6) . . ?
C25B C23B H23B 108.5 . . ?
C23B C24B H24D 109.5 . . ?
C23B C24B H24E 109.5 . . ?
C23B C24B H24F 109.5 . . ?
H24D C24B H24E 109.5 . . ?
H24D C24B H24F 109.5 . . ?
H24E C24B H24F 109.5 . . ?
C23B C25B H25D 109.5 . . ?
C23B C25B H25E 109.5 . . ?
C23B C25B H25F 109.5 . . ?
H25D C25B H25E 109.5 . . ?
H25D C25B H25F 109.5 . . ?
H25E C25B H25F 109.5 . . ?
C19B C26B H26B 107.4 . . ?
C19B C26B C27B 111.8(5) . . ?
C19B C26B C28B 111.7(5) . . ?
C27B C26B H26B 107.4 . . ?
C28B C26B H26B 107.4 . . ?
C28B C26B C27B 110.7(5) . . ?
C26B C27B H27D 109.5 . . ?
C26B C27B H27E 109.5 . . ?
C26B C27B H27F 109.5 . . ?
H27D C27B H27E 109.5 . . ?
H27D C27B H27F 109.5 . . ?
H27E C27B H27F 109.5 . . ?
C26B C28B H28D 109.5 . . ?
C26B C28B H28E 109.5 . . ?
C26B C28B H28F 109.5 . . ?
H28D C28B H28E 109.5 . . ?
H28D C28B H28F 109.5 . . ?
H28E C28B H28F 109.5 . . ?
N1 C1 H11 108.8 . . ?
N1 C1 H12 108.8 . . ?
N1 C1 C2 113.7(5) . . ?
H11 C1 H12 107.7 . . ?
C2 C1 H11 108.8 . . ?
C2 C1 H12 108.8 . . ?
C1 C2 H21 109.4 . . ?
C1 C2 H22 109.4 . . ?
C1 C2 C3 111.1(5) . . ?
H21 C2 H22 108.0 . . ?
C3 C2 H21 109.4 . . ?
C3 C2 H22 109.4 . . ?
C2 C3 H31 108.8 . . ?
C2 C3 H32 108.8 . . ?
H31 C3 H32 107.7 . . ?
C4 C3 C2 113.8(6) . . ?
C4 C3 H31 108.8 . . ?
C4 C3 H32 108.8 . . ?
C3 C4 H41 109.5 . . ?
C3 C4 H42 109.5 . . ?
C3 C4 H43 109.5 . . ?
H41 C4 H42 109.5 . . ?
H41 C4 H43 109.5 . . ?
H42 C4 H43 109.5 . . ?

_shelx_res_file                  
;
TITL tw044 in P-1
CELL 1.54184 9.141 16.305  16.996  105.22  91.86 99.67
ZERR 2 0.002  0.004  0.005  0.04 0.04  0.03
LATT 1
SFAC C H N
UNIT 120 134 2
acta 134
L.S. 10
size 0.013 0.03 0.40
PLAN  20
TEMP -173
BOND $H
fmap 2
WGHT    0.077600   17.574900
FVAR       3.56512   0.80735
N1    3    0.273709    0.256494    0.614706    11.00000    0.03308    0.01544 =
         0.03774    0.00900   -0.00320   -0.00197
C1A   1    0.387406    0.315337    0.666485    11.00000    0.02465    0.02799 =
         0.03070    0.00696   -0.00055    0.00434
C2A   1    0.402265    0.394949    0.642969    11.00000    0.02845    0.02034 =
         0.03228    0.00274   -0.00449    0.00006
C3A   1    0.511187    0.467650    0.685648    11.00000    0.02627    0.01979 =
         0.03394    0.00469    0.00094    0.00152
AFIX  43
H3A   2    0.523285    0.520277    0.670396    11.00000   -1.20000
AFIX   0
C4A   1    0.597255    0.459489    0.748812    11.00000    0.03143    0.02492 =
         0.03026    0.00451   -0.00312    0.00493
C5A   1    0.581279    0.378495    0.772618    11.00000    0.02888    0.02379 =
         0.03507    0.01065   -0.00017    0.00032
C6A   1    0.473913    0.305829    0.730259    11.00000    0.02976    0.02382 =
         0.03355    0.00837    0.00063    0.00296
AFIX  43
H6A   2    0.462021    0.252970    0.745087    11.00000   -1.20000
AFIX   0
C7A   1    0.718806    0.520179    0.802971    11.00000    0.02827    0.01965 =
         0.03276    0.00632    0.00051    0.00087
C8A   1    0.785569    0.603328    0.807746    11.00000    0.03840    0.02500 =
         0.03178    0.00375   -0.00190    0.00375
AFIX  43
H8A   2    0.751106    0.633241    0.771940    11.00000   -1.20000
AFIX   0
C9A   1    0.906952    0.644102    0.866967    11.00000    0.04285    0.03069 =
         0.03703    0.00396   -0.00301   -0.00028
AFIX  43
H9A   2    0.953908    0.701767    0.870868    11.00000   -1.20000
AFIX   0
C10A  1    0.957277    0.600741    0.918865    11.00000    0.03983    0.03631 =
         0.04068    0.00433   -0.00713   -0.00236
AFIX  43
H10A  2    1.039708    0.628508    0.957580    11.00000   -1.20000
AFIX   0
C11A  1    0.888690    0.516735    0.915188    11.00000    0.03833    0.03524 =
         0.03869    0.00893   -0.01182   -0.00090
AFIX  43
H11A  2    0.921572    0.487570    0.952101    11.00000   -1.20000
AFIX   0
C12A  1    0.771307    0.476397    0.856539    11.00000    0.03800    0.02605 =
         0.03193    0.00715   -0.00165    0.00063
C13A  1    0.685127    0.388871    0.837141    11.00000    0.03144    0.02276 =
         0.03459    0.00872   -0.00077    0.00278
C14A  1    0.717777    0.323248    0.879329    11.00000    0.03144    0.02677 =
         0.03202    0.01028   -0.00233    0.00294
C15A  1    0.648095    0.313045    0.949405    11.00000    0.03961    0.03584 =
         0.03666    0.01176    0.00460    0.00576
C16A  1    0.686276    0.251729    0.986804    11.00000    0.04677    0.03703 =
         0.04078    0.01795    0.00429    0.00361
AFIX  43
H16A  2    0.637570    0.243724    1.033484    11.00000   -1.20000
AFIX   0
C17A  1    0.793708    0.201858    0.957765    11.00000    0.04518    0.03058 =
         0.04131    0.00867   -0.01005    0.00207
C18A  1    0.863458    0.215521    0.889875    11.00000    0.04124    0.03095 =
         0.04899    0.00999   -0.00029    0.00971
AFIX  43
H18A  2    0.937049    0.182446    0.869464    11.00000   -1.20000
AFIX   0
C19A  1    0.830256    0.275537    0.850453    11.00000    0.03753    0.03274 =
         0.03815    0.00915   -0.00084    0.00823
C20A  1    0.539014    0.369827    0.987894    11.00000    0.05064    0.06171 =
         0.05570    0.02812    0.01747    0.02127
AFIX  13
H20A  2    0.528632    0.409409    0.952811    11.00000   -1.20000
AFIX   0
C21A  1    0.598633    0.426641    1.072665    11.00000    0.07931    0.05155 =
         0.08034   -0.00165    0.02193    0.01831
AFIX 137
H21A  2    0.607034    0.390246    1.109619    11.00000   -1.50000
H21B  2    0.530369    0.466236    1.093384    11.00000   -1.50000
H21C  2    0.696940    0.460077    1.069656    11.00000   -1.50000
AFIX   0
C22A  1    0.385234    0.317962    0.988441    11.00000    0.04862    0.09840 =
         0.08459    0.00424    0.00994    0.01343
AFIX 137
H22A  2    0.352235    0.280555    0.933323    11.00000   -1.50000
H22B  2    0.315348    0.357452    1.005797    11.00000   -1.50000
H22C  2    0.388678    0.282339    1.026558    11.00000   -1.50000
AFIX   0
part 1
C23A  1    0.835747    0.138336    1.001187    21.00000    0.05564    0.03545 =
         0.05557    0.02168   -0.01470   -0.00039
AFIX  13
H23A  2    0.828925    0.161595    1.061295    21.00000   -1.20000
AFIX   0
part 0
C24A  1    0.994305    0.118562    0.985997    11.00000    0.08725    0.06955 =
         0.07049    0.01900   -0.01280    0.02541
AFIX  33
H24A  2    1.018189    0.081293    1.019543    11.00000   -1.50000
H24B  2    1.066869    0.172790    1.000791    11.00000   -1.50000
H24C  2    0.997974    0.089118    0.928066    11.00000   -1.50000
AFIX   0
part 1
C25A  1    0.729716    0.052665    0.970586    21.00000    0.09185    0.03680 =
         0.12965    0.05242   -0.05824   -0.02580
AFIX 137
H25A  2    0.727310    0.032831    0.910825    21.00000   -1.50000
H25B  2    0.629657    0.059849    0.986666    21.00000   -1.50000
H25C  2    0.763548    0.009860    0.994457    21.00000   -1.50000
AFIX   0
part 2
eadp c23a c23c
exyz c23a c23c
C23C  1    0.835747    0.138336    1.001187   -21.00000    0.05564    0.03545 =
         0.05557    0.02168   -0.01470   -0.00039
AFIX  13
H23C  2    0.774400    0.083465    0.966111   -21.00000   -1.20000
AFIX   0
C25C  1    0.755282    0.145359    1.086916   -21.00000    0.04506
AFIX  33
H25G  2    0.785034    0.103477    1.113478   -21.00000   -1.50000
H25H  2    0.646917    0.132909    1.075224   -21.00000   -1.50000
H25I  2    0.785791    0.203889    1.123294   -21.00000   -1.50000
AFIX   0
part 0
C26A  1    0.914088    0.291592    0.779386    11.00000    0.04229    0.03613 =
         0.05331    0.01451    0.01028    0.00864
AFIX  13
H26A  2    0.889564    0.345811    0.769660    11.00000   -1.20000
AFIX   0
C27A  1    0.864125    0.219301    0.700756    11.00000    0.05793    0.04614 =
         0.05243    0.01734    0.01116    0.01426
AFIX 137
H27A  2    0.879450    0.164095    0.709282    11.00000   -1.50000
H27B  2    0.922576    0.231388    0.656437    11.00000   -1.50000
H27C  2    0.758317    0.216072    0.686136    11.00000   -1.50000
AFIX   0
C28A  1    1.083242    0.306922    0.797945    11.00000    0.04273    0.06223 =
         0.07237    0.01459    0.01215    0.00124
AFIX 137
H28A  2    1.112760    0.354348    0.847829    11.00000   -1.50000
H28B  2    1.132968    0.322015    0.752100    11.00000   -1.50000
H28C  2    1.112137    0.254202    0.805772    11.00000   -1.50000
AFIX   0
C1B   1    0.216790    0.294373    0.559402    11.00000    0.02763    0.02488 =
         0.03050    0.00788    0.00244   -0.00019
C2B   1    0.297623    0.382701    0.576794    11.00000    0.02793    0.02118 =
         0.03173    0.00921   -0.00026    0.00189
C3B   1    0.260484    0.437365    0.529162    11.00000    0.02902    0.01852 =
         0.03262    0.00651    0.00437    0.00166
AFIX  43
H3B   2    0.312499    0.495185    0.539588    11.00000   -1.20000
AFIX   0
C4B   1    0.150746    0.405504    0.469417    11.00000    0.02446    0.01880 =
         0.03307    0.00674    0.00451   -0.00105
C5B   1    0.068988    0.315624    0.451131    11.00000    0.02603    0.01921 =
         0.03368    0.00404    0.00280   -0.00294
C6B   1    0.104807    0.260870    0.498319    11.00000    0.03225    0.02203 =
         0.03686    0.00541   -0.00185    0.00009
AFIX  43
H6B   2    0.052972    0.203015    0.487929    11.00000   -1.20000
AFIX   0
C7B   1    0.084303    0.444589    0.411178    11.00000    0.02188    0.02597 =
         0.03526    0.01278    0.00249    0.00280
C8B   1    0.112534    0.527833    0.402896    11.00000    0.03096    0.03155 =
         0.03618    0.00984    0.00258    0.00245
AFIX  43
H8B   2    0.187644    0.570683    0.437516    11.00000   -1.20000
AFIX   0
C9B   1    0.028197    0.547675    0.342471    11.00000    0.03151    0.03490 =
         0.04157    0.01878    0.00405    0.00578
AFIX  43
H9B   2    0.046417    0.604495    0.335876    11.00000   -1.20000
AFIX   0
C10B  1   -0.082439    0.484673    0.291832    11.00000    0.03890    0.03227 =
         0.03909    0.01522    0.00346    0.00643
AFIX  43
H10B  2   -0.138597    0.498895    0.250910    11.00000   -1.20000
AFIX   0
C11B  1   -0.111338    0.400484    0.300913    11.00000    0.02835    0.03603 =
         0.03607    0.00896    0.00308   -0.00025
AFIX  43
H11B  2   -0.186749    0.357725    0.266430    11.00000   -1.20000
AFIX   0
C12B  1   -0.029364    0.380624    0.360211    11.00000    0.02947    0.02829 =
         0.03229    0.00602    0.00045    0.00662
C13B  1   -0.035734    0.300916    0.385377    11.00000    0.02580    0.02271 =
         0.03886    0.00905    0.00323    0.00439
C14B  1   -0.136045    0.217730    0.343135    11.00000    0.02674    0.02744 =
         0.03666    0.00594   -0.00138    0.00201
C15B  1   -0.292380    0.211827    0.344831    11.00000    0.03216    0.02229 =
         0.04055    0.00704   -0.00096    0.00052
C16B  1   -0.384456    0.135675    0.300956    11.00000    0.02780    0.03323 =
         0.04740    0.01014   -0.00536   -0.00367
AFIX  43
H16B  2   -0.489114    0.131893    0.302542    11.00000   -1.20000
AFIX   0
C17B  1   -0.330901    0.064730    0.254841    11.00000    0.03546    0.03323 =
         0.04390    0.01039   -0.00589   -0.00602
C18B  1   -0.176099    0.071794    0.255367    11.00000    0.03713    0.02615 =
         0.03991    0.00341   -0.00304    0.00054
AFIX  43
H18B  2   -0.136215    0.023948    0.225161    11.00000   -1.20000
AFIX   0
C19B  1   -0.077655    0.146992    0.298896    11.00000    0.02708    0.03131 =
         0.03288    0.00908   -0.00092    0.00129
C20B  1   -0.359279    0.283269    0.400306    11.00000    0.02603    0.02963 =
         0.04984    0.00882    0.00378    0.00415
AFIX  13
H20B  2   -0.284060    0.337934    0.411492    11.00000   -1.20000
AFIX   0
C21B  1   -0.501531    0.299070    0.361253    11.00000    0.03845    0.04706 =
         0.08981    0.00601   -0.00888    0.01873
AFIX 137
H21D  2   -0.481783    0.310312    0.308356    11.00000   -1.50000
H21E  2   -0.533981    0.349118    0.397339    11.00000   -1.50000
H21F  2   -0.579883    0.247893    0.353066    11.00000   -1.50000
AFIX   0
C22B  1   -0.389176    0.264677    0.481993    11.00000    0.05271    0.03519 =
         0.06313    0.01817    0.02060    0.01123
AFIX 137
H22D  2   -0.462043    0.210997    0.473005    11.00000   -1.50000
H22E  2   -0.428541    0.312526    0.517274    11.00000   -1.50000
H22F  2   -0.296212    0.258524    0.508351    11.00000   -1.50000
AFIX   0
C23B  1   -0.438598   -0.015465    0.206851    11.00000    0.04130    0.03486 =
         0.04892    0.00556   -0.00799   -0.00686
AFIX  13
H23B  2   -0.511893    0.002373    0.172664    11.00000   -1.20000
AFIX   0
C24B  1   -0.523699   -0.059993    0.264716    11.00000    0.04248    0.04232 =
         0.08774    0.01431   -0.00402   -0.00721
AFIX 137
H24D  2   -0.453936   -0.080793    0.296520    11.00000   -1.50000
H24E  2   -0.598018   -0.109008    0.232811    11.00000   -1.50000
H24F  2   -0.573730   -0.018741    0.301934    11.00000   -1.50000
AFIX   0
C25B  1   -0.362586   -0.084000    0.149840    11.00000    0.08348    0.04901 =
         0.07000   -0.00929   -0.00578   -0.01202
AFIX 137
H25D  2   -0.295321   -0.105059    0.182849    11.00000   -1.50000
H25E  2   -0.305662   -0.057788    0.111922    11.00000   -1.50000
H25F  2   -0.438757   -0.132450    0.118732    11.00000   -1.50000
AFIX   0
C26B  1    0.087898    0.147582    0.293628    11.00000    0.03183    0.03062 =
         0.03854    0.00517   -0.00043    0.00117
AFIX  13
H26B  2    0.141755    0.202384    0.332614    11.00000   -1.20000
AFIX   0
C27B  1    0.135052    0.072686    0.319751    11.00000    0.03835    0.04816 =
         0.06104    0.02194    0.00306    0.01256
AFIX 137
H27D  2    0.109014    0.075688    0.375792    11.00000   -1.50000
H27E  2    0.242878    0.076402    0.317440    11.00000   -1.50000
H27F  2    0.083581    0.017815    0.282816    11.00000   -1.50000
AFIX   0
C28B  1    0.134975    0.147731    0.208636    11.00000    0.05050    0.04495 =
         0.04891    0.01694    0.01122    0.00557
AFIX 137
H28D  2    0.088031    0.093324    0.169283    11.00000   -1.50000
H28E  2    0.243482    0.153686    0.208881    11.00000   -1.50000
H28F  2    0.103742    0.196279    0.192986    11.00000   -1.50000
AFIX   0
C1    1    0.221711    0.167366    0.616746    11.00000    0.02573    0.02552 =
         0.04193    0.01282    0.00102    0.00090
AFIX  23
H11   2    0.112217    0.153159    0.605012    11.00000   -1.20000
H12   2    0.244366    0.162704    0.672596    11.00000   -1.20000
AFIX   0
C2    1    0.290570    0.102087    0.556636    11.00000    0.04427    0.02224 =
         0.04316    0.00756    0.00060    0.00221
AFIX  23
H21   2    0.398244    0.110495    0.572764    11.00000   -1.20000
H22   2    0.279626    0.111210    0.501569    11.00000   -1.20000
AFIX   0
C3    1    0.217420    0.010615    0.553503    11.00000    0.04298    0.02380 =
         0.05254    0.01099   -0.00312   -0.00009
AFIX  23
H31   2    0.229269    0.002051    0.608746    11.00000   -1.20000
H32   2    0.109482    0.003254    0.538599    11.00000   -1.20000
AFIX   0
C4    1    0.279977   -0.057792    0.493643    11.00000    0.08940    0.02526 =
         0.09334    0.00203    0.02383    0.00856
AFIX 137
H41   2    0.269134   -0.049761    0.438734    11.00000   -1.50000
H42   2    0.225894   -0.115060    0.493548    11.00000   -1.50000
H43   2    0.385661   -0.053124    0.509644    11.00000   -1.50000
AFIX   0
HKLF 4

REM  tw044 in P-1
REM R1 =  0.1176 for    5899 Fo > 4sig(Fo)  and  0.1595 for all    9269 data
REM    567 parameters refined using      0 restraints

END

WGHT      0.0856     15.9163

REM Highest difference peak  0.438,  deepest hole -0.492,  1-sigma level  0.092
Q1    1  -0.4195 -0.0277  0.1129  11.00000  0.05    0.44
Q2    1   0.4602 -0.0136  0.4809  11.00000  0.05    0.40
Q3    1   0.2284  0.4183  0.4001  11.00000  0.05    0.40
Q4    1  -0.1657  0.5633  0.2045  11.00000  0.05    0.39
Q5    1   0.0577  0.1462  0.5991  11.00000  0.05    0.38
Q6    1   0.5000  0.0000  0.5000  10.50000  0.05    0.37
Q7    1  -0.3626  0.2923  0.6043  11.00000  0.05    0.35
Q8    1   1.0516  0.1661  0.8011  11.00000  0.05    0.34
Q9    1   0.3153  0.1147  0.3406  11.00000  0.05    0.34
Q10   1   1.0098  0.2132  0.6664  11.00000  0.05    0.34
Q11   1  -0.1793  0.2049  0.2878  11.00000  0.05    0.34
Q12   1   0.0192  0.1740  0.4851  11.00000  0.05    0.33
Q13   1   0.2403  0.1144  0.2552  11.00000  0.05    0.32
Q14   1   0.0143  0.2001  0.4278  11.00000  0.05    0.32
Q15   1   0.9118  0.2358  1.0363  11.00000  0.05    0.32
Q16   1   0.2016 -0.0458  0.3148  11.00000  0.05    0.32
Q17   1  -0.5842  0.1622  0.3836  11.00000  0.05    0.32
Q18   1  -0.0183  0.3585  0.2341  11.00000  0.05    0.32
Q19   1   0.8572  0.0454  0.9489  11.00000  0.05    0.32
Q20   1   0.1016  0.1591  0.5181  11.00000  0.05    0.32
;
_shelx_res_checksum              64360
_olex2_submission_special_instructions 'No special instructions were received'
_oxdiff_exptl_absorpt_empirical_details 
;
Empirical correction (ABSPACK) includes:
- Absorption correction using spherical harmonics
- Frame scaling
;
_oxdiff_exptl_absorpt_empirical_full_max 1.732
_oxdiff_exptl_absorpt_empirical_full_min 0.685
####################################################################### 
# 
# This file contains crystal structure data downloaded from the 
# Cambridge Structural Database (CSD) hosted by the Cambridge 
# Crystallographic Data Centre (CCDC).
# 
# Full information about CCDC data access policies and citation 
# guidelines are available at http://www.ccdc.cam.ac.uk/access/V1 
# 
# Audit and citation data items may have been added by the CCDC. 
# Please retain this information to preserve the provenance of 
# this file and to allow appropriate attribution of the data. 
# 
#######################################################################

data_tw043a
_database_code_depnum_ccdc_archive 'CCDC 2302634'
loop_
_audit_author_name
_audit_author_address
'Bibek Prajapati'
;university of wroclaw
Poland
;
_audit_update_record             
;
2023-10-22 deposited with the CCDC.	2024-05-21 downloaded from the CCDC.
;
_audit_creation_date             2023-06-28
_audit_creation_method           
;
Olex2 1.5
(compiled 2023.03.06 svn.rbb2c1857 for OlexSys, GUI svn.r6748)
;
_chemical_name_systematic        
;
 ?
;
_chemical_formula_moiety         'C60 H67 N'
_chemical_formula_sum            'C60 H67 N'
_chemical_formula_weight         802.207
loop_
_atom_type_symbol
_atom_type_scat_dispersion_real
_atom_type_scat_dispersion_imag
_atom_type_scat_Cromer_Mann_a1
_atom_type_scat_Cromer_Mann_a2
_atom_type_scat_Cromer_Mann_a3
_atom_type_scat_Cromer_Mann_a4
_atom_type_scat_Cromer_Mann_b1
_atom_type_scat_Cromer_Mann_b2
_atom_type_scat_Cromer_Mann_b3
_atom_type_scat_Cromer_Mann_b4
_atom_type_scat_Cromer_Mann_c
_atom_type_scat_source
_atom_type_scat_dispersion_source
C 0.01920 0.00962 2.31000 1.02000 1.58860 0.86500 20.84390 10.20750 0.56870
51.65120 0.21560 'International Tables Volume C Table 6.1.1.4 (pp. 500-502)'
'Henke, Gullikson and Davis, At. Data and Nucl. Data Tables, 1993, 54, 2'
H 0.00000 0.00000 0.49300 0.32291 0.14019 0.04081 10.51090 26.12570 3.14236
57.79970 0.00304 'International Tables Volume C Table 6.1.1.4 (pp. 500-502)'
'Henke, Gullikson and Davis, At. Data and Nucl. Data Tables, 1993, 54, 2'
N 0.03256 0.01839 12.21260 3.13220 2.01250 1.16630 0.00570 9.89330 28.99750
0.58260 -11.52900 'International Tables Volume C Table 6.1.1.4 (pp. 500-502)'
'Henke, Gullikson and Davis, At. Data and Nucl. Data Tables, 1993, 54, 2'

_space_group_crystal_system      monoclinic
_space_group_IT_number           14
_space_group_name_H-M_alt        'P 1 21/n 1'
_space_group_name_Hall           '-P 2yn'
loop_
_space_group_symop_id
_space_group_symop_operation_xyz
1 x,y,z
2 -x+1/2,y+1/2,-z+1/2
3 -x,-y,-z
4 x-1/2,-y-1/2,z-1/2

_symmetry_Int_Tables_number      14
_cell_length_a                   9.742(2)
_cell_length_b                   15.560(4)
_cell_length_c                   30.552(12)
_cell_angle_alpha                90
_cell_angle_beta                 93.27(4)
_cell_angle_gamma                90
_cell_volume                     4624(2)
_cell_formula_units_Z            4
_cell_measurement_reflns_used    7900
_cell_measurement_temperature    100(2)
_cell_measurement_theta_max      100
_cell_measurement_theta_min      2.8
_exptl_absorpt_coefficient_mu    0.485
_exptl_absorpt_correction_T_max  1.000
_exptl_absorpt_correction_T_min  0.775
_exptl_absorpt_correction_type   gaussian
_exptl_absorpt_process_details   
;
CrysAlisPro 1.171.42.72a (Rigaku Oxford Diffraction, 2022)
Numerical absorption correction based on gaussian integration over
a multifaceted crystal model
Empirical absorption correction using spherical harmonics,
implemented in SCALE3 ABSPACK scaling algorithm.
;
_exptl_crystal_colour            green
_exptl_crystal_colour_primary    green
_exptl_crystal_density_diffrn    1.152
_exptl_crystal_description       needle
_exptl_crystal_F_000             1740.737
_exptl_crystal_size_max          0.19
_exptl_crystal_size_mid          0.03
_exptl_crystal_size_min          0.02
_exptl_special_details           
;
 ?
;
_diffrn_reflns_av_R_equivalents  0.0940
_diffrn_reflns_av_unetI/netI     0.0914
_diffrn_reflns_Laue_measured_fraction_full 0.9979
_diffrn_reflns_Laue_measured_fraction_max 0.9542
_diffrn_reflns_limit_h_max       12
_diffrn_reflns_limit_h_min       -9
_diffrn_reflns_limit_k_max       18
_diffrn_reflns_limit_k_min       -19
_diffrn_reflns_limit_l_max       37
_diffrn_reflns_limit_l_min       -37
_diffrn_reflns_number            32984
_diffrn_reflns_point_group_measured_fraction_full 0.9979
_diffrn_reflns_point_group_measured_fraction_max 0.9542
_diffrn_reflns_theta_full        67.0000
_diffrn_reflns_theta_max         74.48
_diffrn_reflns_theta_min         2.90
_diffrn_ambient_temperature      100.15
_diffrn_detector_area_resol_mean 10.0000
_diffrn_detector_type            'HyPix-Arc 150'
_diffrn_measured_fraction_theta_full 0.9979
_diffrn_measured_fraction_theta_max 0.9542
_diffrn_measurement_device       'four-circle diffractometer'
_diffrn_measurement_device_type  'XtaLAB Synergy R, DW system, HyPix-Arc 150'
_diffrn_radiation_type           'Cu K\a'
_diffrn_radiation_wavelength     1.54184
_reflns_Friedel_coverage         0.0
_reflns_limit_h_max              11
_reflns_limit_h_min              -12
_reflns_limit_k_max              19
_reflns_limit_k_min              0
_reflns_limit_l_max              37
_reflns_limit_l_min              -10
_reflns_number_gt                5296
_reflns_number_total             9022
_reflns_threshold_expression     I>=2u(I)
_computing_cell_refinement       'CrysAlisPro 1.171.42.72a (Rigaku OD, 2022)'
_computing_data_collection       'CrysAlisPro 1.171.42.72a (Rigaku OD, 2022)'
_computing_data_reduction        'CrysAlisPro 1.171.42.72a (Rigaku OD, 2022)'
_computing_molecular_graphics    'Olex2 1.5 (Dolomanov et al., 2009)'
_computing_publication_material  'Olex2 1.5 (Dolomanov et al., 2009)'
_computing_structure_refinement  'olex2.refine 1.5 (Bourhis et al., 2015)'
_computing_structure_solution    'SHELXS-97 (Sheldrick, 2008)'
_refine_diff_density_max         0.5040
_refine_diff_density_min         -0.4800
_refine_diff_density_rms         0.1088
_refine_ls_d_res_high            0.8001
_refine_ls_d_res_low             15.2511
_refine_ls_goodness_of_fit_ref   1.0200
_refine_ls_hydrogen_treatment    constr
_refine_ls_matrix_type           full
_refine_ls_number_constraints    105
_refine_ls_number_parameters     563
_refine_ls_number_reflns         9022
_refine_ls_number_restraints     0
_refine_ls_R_factor_all          0.1197
_refine_ls_R_factor_gt           0.0633
_refine_ls_restrained_S_all      1.0200
_refine_ls_shift/su_max          -0.0005
_refine_ls_shift/su_mean         0.0001
_refine_ls_structure_factor_coef Fsqd
_refine_ls_weighting_details     
'w=1/[\s^2^(Fo^2^)+(0.1034P)^2^] where P=(Fo^2^+2Fc^2^)/3'
_refine_ls_weighting_scheme      calc
_refine_ls_wR_factor_gt          0.1556
_refine_ls_wR_factor_ref         0.1911
_olex2_refinement_description    
;
1. Fixed Uiso
 At 1.2 times of:
  All C(H) groups, All C(H,H) groups
 At 1.5 times of:
  All C(H,H,H) groups
2.a Ternary CH refined with riding coordinates:
 C27A(H27A), C28A(H28A), C29A(H29A), C27B(H27B), C28B(H28B), C29B(H29B)
2.b Secondary CH2 refined with riding coordinates:
 C1(H1a,H1b), C2(H2a,H2b), C3(H3a,H3b)
2.c Aromatic/amide H refined with riding coordinates:
 C3A(H3Aa), C7A(H7A), C8A(H8A), C9A(H9A), C10A(H10A), C13A(H13A), C23A(H23A),
 C25A(H25A), C3B(H3Ba), C7B(H7B), C8B(H8B), C9B(H9B), C10B(H10B), C13B(H13B),
 C23B(H23B), C25B(H25B)
2.d Idealised Me refined as rotating group:
 C4(H4a,H4b,H4c), C30A(H30a,H30b,H30c), C31A(H31a,H31b,H31c), C32A(H32a,H32b,
 H32c), C33A(H33a,H33b,H33c), C34A(H34a,H34b,H34c), C35A(H35a,H35b,H35c),
 C30B(H30d,H30e,H30f), C31B(H31d,H31e,H31f), C32B(H32d,H32e,H32f), C33B(H33d,
 H33e,H33f), C34B(H34d,H34e,H34f), C35B(H35d,H35e,H35f)
;
loop_
_atom_site_label
_atom_site_type_symbol
_atom_site_fract_x
_atom_site_fract_y
_atom_site_fract_z
_atom_site_U_iso_or_equiv
_atom_site_adp_type
_atom_site_occupancy
_atom_site_refinement_flags_posn
N1 N 1.0453(2) 0.41075(14) 0.56274(7) 0.0233(5) Uani 1.000000 .
C1 C 1.1892(2) 0.43914(17) 0.56481(9) 0.0260(6) Uani 1.000000 .
H1a H 1.2103(2) 0.46370(17) 0.53606(9) 0.0312(7) Uiso 1.000000 R
H1b H 1.2013(2) 0.48529(17) 0.58699(9) 0.0312(7) Uiso 1.000000 R
C2 C 1.2910(3) 0.36714(17) 0.57636(10) 0.0290(6) Uani 1.000000 .
H2a H 1.3852(3) 0.39125(17) 0.57759(10) 0.0348(8) Uiso 1.000000 R
H2b H 1.2735(3) 0.34540(17) 0.60598(10) 0.0348(8) Uiso 1.000000 R
C3 C 1.2846(3) 0.29197(19) 0.54450(10) 0.0343(7) Uani 1.000000 .
H3a H 1.1927(3) 0.26491(19) 0.54470(10) 0.0412(8) Uiso 1.000000 R
H3b H 1.2967(3) 0.31370(19) 0.51451(10) 0.0412(8) Uiso 1.000000 R
C4 C 1.3938(3) 0.22458(19) 0.55578(10) 0.0347(7) Uani 1.000000 .
H4a H 1.3856(13) 0.1777(6) 0.5344(4) 0.0520(10) Uiso 1.000000 GR
H4b H 1.4852(3) 0.2507(4) 0.5550(6) 0.0520(10) Uiso 1.000000 GR
H4c H 1.3811(12) 0.2019(9) 0.5852(3) 0.0520(10) Uiso 1.000000 GR
C1A C 0.9712(2) 0.39396(16) 0.59882(9) 0.0225(6) Uani 1.000000 .
C2A C 0.8417(3) 0.35687(16) 0.58453(9) 0.0228(6) Uani 1.000000 .
C3A C 0.7498(3) 0.33073(16) 0.61496(8) 0.0232(6) Uani 1.000000 .
H3Aa H 0.6637(3) 0.30594(16) 0.60582(8) 0.0278(7) Uiso 1.000000 R
C4A C 0.7876(2) 0.34200(16) 0.65959(9) 0.0218(6) Uani 1.000000 .
C5A C 0.7201(2) 0.31535(16) 0.69718(9) 0.0232(6) Uani 1.000000 .
C6A C 0.8088(2) 0.33656(16) 0.73540(8) 0.0205(5) Uani 1.000000 .
C7A C 0.7983(3) 0.31850(17) 0.77975(9) 0.0258(6) Uani 1.000000 .
H7A H 0.7203(3) 0.28900(17) 0.78951(9) 0.0309(7) Uiso 1.000000 R
C8A C 0.9042(3) 0.34444(17) 0.80971(9) 0.0276(6) Uani 1.000000 .
H8A H 0.8984(3) 0.33216(17) 0.84000(9) 0.0331(7) Uiso 1.000000 R
C9A C 1.0193(3) 0.38859(17) 0.79528(9) 0.0258(6) Uani 1.000000 .
H9A H 1.0905(3) 0.40589(17) 0.81596(9) 0.0310(7) Uiso 1.000000 R
C10A C 1.0299(3) 0.40704(16) 0.75140(9) 0.0248(6) Uani 1.000000 .
H10A H 1.1070(3) 0.43805(16) 0.74206(9) 0.0298(7) Uiso 1.000000 R
C11A C 0.9275(2) 0.38013(16) 0.72095(8) 0.0220(6) Uani 1.000000 .
C12A C 0.9162(2) 0.38232(15) 0.67317(8) 0.0211(5) Uani 1.000000 .
C13A C 1.0083(3) 0.40835(17) 0.64330(8) 0.0238(6) Uani 1.000000 .
H13A H 1.0931(3) 0.43483(17) 0.65236(8) 0.0286(7) Uiso 1.000000 R
C21A C 0.5852(2) 0.27146(16) 0.69621(8) 0.0220(6) Uani 1.000000 .
C22A C 0.5749(2) 0.18370(17) 0.68484(9) 0.0236(6) Uani 1.000000 .
C23A C 0.4459(2) 0.14464(16) 0.68157(9) 0.0248(6) Uani 1.000000 .
H23A H 0.4400(2) 0.08522(16) 0.67458(9) 0.0298(7) Uiso 1.000000 R
C24A C 0.3248(2) 0.18995(17) 0.68823(9) 0.0241(6) Uani 1.000000 .
C25A C 0.3376(3) 0.27607(17) 0.69991(9) 0.0244(6) Uani 1.000000 .
H25A H 0.2569(3) 0.30790(17) 0.70507(9) 0.0293(7) Uiso 1.000000 R
C26A C 0.4649(2) 0.31748(16) 0.70432(8) 0.0214(5) Uani 1.000000 .
C27A C 0.7026(3) 0.13007(17) 0.67860(10) 0.0279(6) Uani 1.000000 .
H27A H 0.7817(3) 0.17057(17) 0.67661(10) 0.0334(8) Uiso 1.000000 R
C28A C 0.1868(3) 0.14569(17) 0.68310(10) 0.0282(6) Uani 1.000000 .
H28A H 0.2041(3) 0.08234(17) 0.68340(10) 0.0339(7) Uiso 1.000000 R
C29A C 0.4718(3) 0.41060(16) 0.72000(9) 0.0249(6) Uani 1.000000 .
H29A H 0.5687(3) 0.43084(16) 0.71807(9) 0.0299(7) Uiso 1.000000 R
C30A C 0.7333(3) 0.07242(19) 0.71867(11) 0.0376(8) Uani 1.000000 .
H30a H 0.6531(8) 0.0363(9) 0.7235(4) 0.0564(11) Uiso 1.000000 GR
H30b H 0.8127(13) 0.0358(9) 0.7136(3) 0.0564(11) Uiso 1.000000 GR
H30c H 0.754(2) 0.10830(18) 0.74458(16) 0.0564(11) Uiso 1.000000 GR
C31A C 0.6924(3) 0.0772(2) 0.63636(11) 0.0416(8) Uani 1.000000 .
H31a H 0.7797(8) 0.0474(11) 0.6328(4) 0.0624(12) Uiso 1.000000 GR
H31b H 0.6184(15) 0.0349(9) 0.6379(3) 0.0624(12) Uiso 1.000000 GR
H31c H 0.673(2) 0.1154(3) 0.61129(13) 0.0624(12) Uiso 1.000000 GR
C32A C 0.1115(3) 0.1677(2) 0.63915(10) 0.0369(7) Uani 1.000000 .
H32a H 0.0262(11) 0.1343(10) 0.6358(3) 0.0554(11) Uiso 1.000000 GR
H32b H 0.0896(18) 0.2292(3) 0.6383(3) 0.0554(11) Uiso 1.000000 GR
H32c H 0.1704(9) 0.1537(12) 0.61519(10) 0.0554(11) Uiso 1.000000 GR
C33A C 0.0948(3) 0.16572(18) 0.72057(10) 0.0334(7) Uani 1.000000 .
H33a H 0.0689(16) 0.2266(3) 0.7195(4) 0.0501(10) Uiso 1.000000 GR
H33b H 0.0118(9) 0.1301(9) 0.7177(4) 0.0501(10) Uiso 1.000000 GR
H33c H 0.1447(7) 0.1534(11) 0.74863(10) 0.0501(10) Uiso 1.000000 GR
C34A C 0.3789(3) 0.46978(17) 0.69120(9) 0.0284(6) Uani 1.000000 .
H34a H 0.4023(13) 0.4642(9) 0.66056(12) 0.0426(9) Uiso 1.000000 GR
H34b H 0.2826(3) 0.4535(8) 0.6939(5) 0.0426(9) Uiso 1.000000 GR
H34c H 0.3925(14) 0.5295(2) 0.7007(4) 0.0426(9) Uiso 1.000000 GR
C35A C 0.4363(3) 0.41581(17) 0.76817(9) 0.0294(6) Uani 1.000000 .
H35a H 0.3430(8) 0.3939(11) 0.77119(13) 0.0441(10) Uiso 1.000000 GR
H35b H 0.5018(12) 0.3811(9) 0.78615(12) 0.0441(10) Uiso 1.000000 GR
H35c H 0.4413(18) 0.4758(2) 0.77797(19) 0.0441(10) Uiso 1.000000 GR
C1B C 0.9701(2) 0.38595(16) 0.52503(8) 0.0227(6) Uani 1.000000 .
C2B C 0.8410(2) 0.35195(16) 0.53722(8) 0.0228(6) Uani 1.000000 .
C3B C 0.7475(2) 0.32001(16) 0.50549(9) 0.0234(6) Uani 1.000000 .
H3Ba H 0.6616(2) 0.29744(16) 0.51327(9) 0.0280(7) Uiso 1.000000 R
C4B C 0.7824(2) 0.32171(16) 0.46158(9) 0.0223(6) Uani 1.000000 .
C5B C 0.7110(2) 0.28992(16) 0.42316(9) 0.0230(6) Uani 1.000000 .
C6B C 0.7927(2) 0.30823(16) 0.38652(9) 0.0230(6) Uani 1.000000 .
C7B C 0.7723(3) 0.28983(17) 0.34185(8) 0.0264(6) Uani 1.000000 .
H7B H 0.6928(3) 0.25944(17) 0.33106(8) 0.0316(7) Uiso 1.000000 R
C8B C 0.8709(3) 0.31694(18) 0.31332(9) 0.0295(6) Uani 1.000000 .
H8B H 0.8583(3) 0.30437(18) 0.28292(9) 0.0355(8) Uiso 1.000000 R
C9B C 0.9864(3) 0.36181(18) 0.32870(9) 0.0285(6) Uani 1.000000 .
H9B H 1.0512(3) 0.38048(18) 0.30865(9) 0.0342(7) Uiso 1.000000 R
C10B C 1.0092(3) 0.38008(17) 0.37338(9) 0.0248(6) Uani 1.000000 .
H10B H 1.0882(3) 0.41148(17) 0.38365(9) 0.0298(7) Uiso 1.000000 R
C11B C 0.9149(2) 0.35172(16) 0.40245(9) 0.0226(6) Uani 1.000000 .
C12B C 0.9113(2) 0.35881(16) 0.44970(8) 0.0220(6) Uani 1.000000 .
C13B C 1.0057(3) 0.39061(16) 0.48126(9) 0.0236(6) Uani 1.000000 .
H13B H 1.0909(3) 0.41449(16) 0.47359(9) 0.0284(7) Uiso 1.000000 R
C21B C 0.5758(2) 0.24529(16) 0.42275(8) 0.0224(6) Uani 1.000000 .
C22B C 0.5711(2) 0.15725(17) 0.43403(8) 0.0242(6) Uani 1.000000 .
C23B C 0.4425(2) 0.11738(17) 0.43504(9) 0.0250(6) Uani 1.000000 .
H23B H 0.4389(2) 0.05783(17) 0.44175(9) 0.0300(7) Uiso 1.000000 R
C24B C 0.3202(2) 0.16150(17) 0.42663(8) 0.0233(6) Uani 1.000000 .
C25B C 0.3271(3) 0.24815(16) 0.41597(9) 0.0258(6) Uani 1.000000 .
H25B H 0.2441(3) 0.27927(16) 0.41046(9) 0.0310(7) Uiso 1.000000 R
C26B C 0.4531(2) 0.29127(16) 0.41309(9) 0.0243(6) Uani 1.000000 .
C27B C 0.7010(3) 0.10608(18) 0.44481(9) 0.0297(6) Uani 1.000000 .
H27B H 0.7809(3) 0.14558(18) 0.44173(9) 0.0356(8) Uiso 1.000000 R
C28B C 0.1830(3) 0.11507(17) 0.42788(9) 0.0252(6) Uani 1.000000 .
H28B H 0.2034(3) 0.05229(17) 0.43083(9) 0.0302(7) Uiso 1.000000 R
C29B C 0.4542(3) 0.38484(17) 0.39953(10) 0.0309(7) Uani 1.000000 .
H29B H 0.5525(3) 0.40208(17) 0.39734(10) 0.0370(8) Uiso 1.000000 R
C30B C 0.7172(3) 0.0313(2) 0.41335(11) 0.0437(8) Uani 1.000000 .
H30d H 0.8016(12) -0.0003(8) 0.4218(4) 0.0656(13) Uiso 1.000000 GR
H30e H 0.6379(11) -0.0073(7) 0.4146(5) 0.0656(13) Uiso 1.000000 GR
H30f H 0.722(2) 0.0534(2) 0.38344(15) 0.0656(13) Uiso 1.000000 GR
C31B C 0.7062(3) 0.0748(2) 0.49225(11) 0.0455(9) Uani 1.000000 .
H31d H 0.6303(14) 0.0346(11) 0.4961(2) 0.0682(13) Uiso 1.000000 GR
H31e H 0.7939(10) 0.0457(12) 0.4992(2) 0.0682(13) Uiso 1.000000 GR
H31f H 0.698(2) 0.1241(3) 0.51190(12) 0.0682(13) Uiso 1.000000 GR
C32B C 0.0927(3) 0.12693(18) 0.38581(9) 0.0304(7) Uani 1.000000 .
H32d H 0.0120(10) 0.0895(9) 0.3865(3) 0.0456(10) Uiso 1.000000 GR
H32e H 0.0628(15) 0.1870(3) 0.3834(3) 0.0456(10) Uiso 1.000000 GR
H32f H 0.1453(6) 0.1120(11) 0.36049(10) 0.0456(10) Uiso 1.000000 GR
C33B C 0.1048(3) 0.14158(18) 0.46791(10) 0.0320(7) Uani 1.000000 .
H33d H 0.0827(17) 0.2030(3) 0.4660(3) 0.0480(10) Uiso 1.000000 GR
H33e H 0.0196(10) 0.1082(9) 0.4685(3) 0.0480(10) Uiso 1.000000 GR
H33f H 0.1621(8) 0.1305(11) 0.49471(10) 0.0480(10) Uiso 1.000000 GR
C34B C 0.3820(3) 0.3972(2) 0.35418(10) 0.0393(8) Uani 1.000000 .
H34d H 0.4339(12) 0.3673(11) 0.33220(14) 0.0590(12) Uiso 1.000000 GR
H34e H 0.2888(8) 0.3734(12) 0.3541(2) 0.0590(12) Uiso 1.000000 GR
H34f H 0.3772(18) 0.4586(2) 0.3472(3) 0.0590(12) Uiso 1.000000 GR
C35B C 0.3934(3) 0.44256(19) 0.43405(11) 0.0396(8) Uani 1.000000 .
H35d H 0.2967(7) 0.4274(9) 0.4370(5) 0.0595(11) Uiso 1.000000 GR
H35e H 0.4447(14) 0.4344(10) 0.46228(19) 0.0595(11) Uiso 1.000000 GR
H35f H 0.4000(19) 0.5028(2) 0.4250(3) 0.0595(11) Uiso 1.000000 GR

loop_
_atom_site_aniso_label
_atom_site_aniso_U_11
_atom_site_aniso_U_22
_atom_site_aniso_U_33
_atom_site_aniso_U_12
_atom_site_aniso_U_13
_atom_site_aniso_U_23
N1 0.0191(11) 0.0271(12) 0.0237(12) -0.0048(9) 0.0009(8) -0.0015(9)
C1 0.0151(12) 0.0313(15) 0.0317(16) -0.0099(11) 0.0024(10) -0.0007(12)
C2 0.0226(14) 0.0310(15) 0.0336(16) -0.0024(12) 0.0024(11) -0.0010(12)
C3 0.0329(16) 0.0337(16) 0.0359(17) -0.0000(13) -0.0027(12) -0.0037(13)
C4 0.0251(14) 0.0366(16) 0.0425(18) 0.0006(13) 0.0025(12) -0.0048(14)
C1A 0.0185(13) 0.0205(13) 0.0286(15) 0.0003(11) 0.0015(10) -0.0008(11)
C2A 0.0224(13) 0.0207(13) 0.0254(14) -0.0010(11) 0.0011(10) 0.0004(11)
C3A 0.0200(13) 0.0238(13) 0.0258(14) -0.0025(11) 0.0016(10) -0.0007(11)
C4A 0.0193(12) 0.0179(12) 0.0280(15) 0.0001(11) 0.0002(10) 0.0005(10)
C5A 0.0218(13) 0.0201(13) 0.0274(15) 0.0007(11) -0.0006(10) -0.0010(11)
C6A 0.0149(12) 0.0194(12) 0.0275(14) 0.0003(10) 0.0026(10) -0.0021(10)
C7A 0.0209(13) 0.0249(14) 0.0316(15) -0.0002(11) 0.0028(11) 0.0003(11)
C8A 0.0289(14) 0.0288(15) 0.0247(15) 0.0009(12) -0.0010(11) 0.0007(11)
C9A 0.0194(13) 0.0261(14) 0.0316(15) 0.0000(11) -0.0027(10) -0.0031(12)
C10A 0.0210(13) 0.0221(13) 0.0311(15) -0.0014(11) 0.0003(11) -0.0038(11)
C11A 0.0214(13) 0.0186(12) 0.0261(14) 0.0011(11) 0.0017(10) -0.0024(10)
C12A 0.0219(13) 0.0172(12) 0.0243(14) 0.0011(11) 0.0012(10) -0.0015(10)
C13A 0.0190(13) 0.0236(13) 0.0286(15) -0.0001(11) -0.0003(10) 0.0003(11)
C21A 0.0184(13) 0.0231(13) 0.0245(14) -0.0002(11) 0.0015(10) -0.0003(11)
C22A 0.0168(12) 0.0235(14) 0.0309(15) 0.0016(11) 0.0040(10) 0.0001(11)
C23A 0.0244(13) 0.0174(13) 0.0326(16) 0.0008(11) 0.0015(11) -0.0023(11)
C24A 0.0174(12) 0.0258(14) 0.0291(15) -0.0008(11) 0.0020(10) 0.0022(11)
C25A 0.0205(13) 0.0226(13) 0.0302(15) -0.0000(11) 0.0020(10) 0.0000(11)
C26A 0.0173(12) 0.0210(13) 0.0258(14) -0.0005(11) 0.0017(10) -0.0006(11)
C27A 0.0199(13) 0.0214(13) 0.0424(18) 0.0016(11) 0.0027(11) -0.0022(12)
C28A 0.0221(13) 0.0191(13) 0.0434(18) -0.0013(11) 0.0015(11) -0.0017(12)
C29A 0.0215(13) 0.0207(13) 0.0323(15) -0.0027(11) -0.0004(11) -0.0028(11)
C30A 0.0247(15) 0.0284(15) 0.059(2) -0.0002(13) -0.0036(13) 0.0062(14)
C31A 0.0334(17) 0.0394(18) 0.052(2) 0.0030(14) 0.0055(14) -0.0144(15)
C32A 0.0272(15) 0.0403(17) 0.0428(18) -0.0056(14) -0.0030(13) -0.0040(14)
C33A 0.0229(14) 0.0299(15) 0.0477(19) -0.0030(13) 0.0044(12) 0.0004(13)
C34A 0.0265(14) 0.0223(13) 0.0359(16) -0.0026(12) -0.0026(11) 0.0003(12)
C35A 0.0265(14) 0.0234(14) 0.0377(17) -0.0010(12) -0.0027(12) -0.0075(12)
C1B 0.0173(12) 0.0217(13) 0.0287(15) -0.0028(11) -0.0019(10) -0.0008(11)
C2B 0.0197(13) 0.0237(13) 0.0251(14) -0.0027(11) 0.0026(10) 0.0014(11)
C3B 0.0184(13) 0.0240(13) 0.0276(15) -0.0020(11) 0.0006(10) 0.0019(11)
C4B 0.0163(12) 0.0214(13) 0.0292(15) -0.0020(11) 0.0005(10) 0.0008(11)
C5B 0.0186(13) 0.0211(13) 0.0291(15) -0.0015(11) 0.0005(10) 0.0007(11)
C6B 0.0213(13) 0.0205(13) 0.0268(14) 0.0015(11) -0.0015(10) -0.0010(11)
C7B 0.0234(14) 0.0296(15) 0.0257(15) -0.0023(12) -0.0019(11) 0.0003(11)
C8B 0.0282(14) 0.0328(15) 0.0280(15) 0.0023(12) 0.0044(11) -0.0019(12)
C9B 0.0247(14) 0.0298(15) 0.0314(16) 0.0004(12) 0.0056(11) 0.0003(12)
C10B 0.0235(13) 0.0240(13) 0.0272(15) 0.0008(11) 0.0032(10) 0.0031(11)
C11B 0.0195(13) 0.0195(13) 0.0291(15) 0.0025(11) 0.0030(10) 0.0013(11)
C12B 0.0210(13) 0.0189(12) 0.0260(14) 0.0001(10) 0.0005(10) 0.0002(11)
C13B 0.0199(13) 0.0227(13) 0.0286(15) -0.0022(11) 0.0039(10) 0.0007(11)
C21B 0.0203(13) 0.0250(13) 0.0219(13) -0.0021(11) 0.0018(10) -0.0010(10)
C22B 0.0205(13) 0.0272(14) 0.0248(14) -0.0023(11) -0.0001(10) 0.0004(11)
C23B 0.0200(13) 0.0210(13) 0.0338(16) -0.0045(11) 0.0010(11) 0.0028(11)
C24B 0.0195(13) 0.0256(14) 0.0250(14) -0.0016(11) 0.0036(10) -0.0010(11)
C25B 0.0186(13) 0.0243(14) 0.0345(16) 0.0001(11) 0.0010(11) -0.0020(11)
C26B 0.0205(13) 0.0238(14) 0.0288(15) -0.0011(11) 0.0022(10) -0.0004(11)
C27B 0.0234(14) 0.0280(14) 0.0374(17) 0.0017(12) -0.0010(11) 0.0039(12)
C28B 0.0222(13) 0.0212(13) 0.0318(15) -0.0048(11) -0.0014(11) -0.0001(11)
C29B 0.0250(14) 0.0243(14) 0.0432(18) 0.0010(12) 0.0015(12) 0.0048(13)
C30B 0.0321(16) 0.0386(18) 0.060(2) 0.0090(14) -0.0061(14) -0.0081(16)
C31B 0.0320(17) 0.057(2) 0.047(2) 0.0084(16) -0.0018(14) 0.0196(17)
C32B 0.0237(14) 0.0306(15) 0.0363(17) -0.0037(12) -0.0024(12) 0.0036(12)
C33B 0.0260(14) 0.0301(15) 0.0400(18) -0.0019(13) 0.0030(12) -0.0028(13)
C34B 0.0288(15) 0.0397(18) 0.050(2) -0.0004(14) 0.0024(13) 0.0166(15)
C35B 0.0345(17) 0.0260(15) 0.059(2) -0.0003(13) 0.0061(14) 0.0001(14)

loop_
_geom_bond_atom_site_label_1
_geom_bond_atom_site_label_2
_geom_bond_distance
_geom_bond_site_symmetry_2
_geom_bond_publ_flag
N1 C1 1.468(3) . ?
N1 C1A 1.377(3) . ?
N1 C1B 1.385(3) . ?
C1 H1a 0.9900 . ?
C1 H1b 0.9900 . ?
C1 C2 1.524(4) . ?
C2 H2a 0.9900 . ?
C2 H2b 0.9900 . ?
C2 C3 1.521(4) . ?
C3 H3a 0.9900 . ?
C3 H3b 0.9900 . ?
C3 C4 1.519(4) . ?
C4 H4a 0.9800 . ?
C4 H4b 0.9800 . ?
C4 H4c 0.9800 . ?
C1A C2A 1.432(3) . ?
C1A C13A 1.404(4) . ?
C2A C3A 1.388(4) . ?
C2A C2B 1.447(4) . ?
C3A H3Aa 0.9500 . ?
C3A C4A 1.403(4) . ?
C4A C5A 1.417(4) . ?
C4A C12A 1.440(3) . ?
C5A C6A 1.450(3) . ?
C5A C21A 1.480(3) . ?
C6A C7A 1.393(4) . ?
C6A C11A 1.432(3) . ?
C7A H7A 0.9500 . ?
C7A C8A 1.399(3) . ?
C8A H8A 0.9500 . ?
C8A C9A 1.407(4) . ?
C9A H9A 0.9500 . ?
C9A C10A 1.381(4) . ?
C10A H10A 0.9500 . ?
C10A C11A 1.389(3) . ?
C11A C12A 1.458(4) . ?
C12A C13A 1.377(4) . ?
C13A H13A 0.9500 . ?
C21A C22A 1.411(4) . ?
C21A C26A 1.407(3) . ?
C22A C23A 1.395(3) . ?
C22A C27A 1.519(4) . ?
C23A H23A 0.9500 . ?
C23A C24A 1.399(3) . ?
C24A C25A 1.391(4) . ?
C24A C28A 1.510(3) . ?
C25A H25A 0.9500 . ?
C25A C26A 1.397(3) . ?
C26A C29A 1.526(3) . ?
C27A H27A 1.0000 . ?
C27A C30A 1.533(4) . ?
C27A C31A 1.529(4) . ?
C28A H28A 1.0000 . ?
C28A C32A 1.532(4) . ?
C28A C33A 1.526(4) . ?
C29A H29A 1.0000 . ?
C29A C34A 1.533(3) . ?
C29A C35A 1.533(4) . ?
C30A H30a 0.9800 . ?
C30A H30b 0.9800 . ?
C30A H30c 0.9800 . ?
C31A H31a 0.9800 . ?
C31A H31b 0.9800 . ?
C31A H31c 0.9800 . ?
C32A H32a 0.9800 . ?
C32A H32b 0.9800 . ?
C32A H32c 0.9800 . ?
C33A H33a 0.9800 . ?
C33A H33b 0.9800 . ?
C33A H33c 0.9800 . ?
C34A H34a 0.9800 . ?
C34A H34b 0.9800 . ?
C34A H34c 0.9800 . ?
C35A H35a 0.9800 . ?
C35A H35b 0.9800 . ?
C35A H35c 0.9800 . ?
C1B C2B 1.433(3) . ?
C1B C13B 1.403(4) . ?
C2B C3B 1.384(3) . ?
C3B H3Ba 0.9500 . ?
C3B C4B 1.403(4) . ?
C4B C5B 1.419(3) . ?
C4B C12B 1.447(3) . ?
C5B C6B 1.439(4) . ?
C5B C21B 1.488(3) . ?
C6B C7B 1.398(4) . ?
C6B C11B 1.430(3) . ?
C7B H7B 0.9500 . ?
C7B C8B 1.398(4) . ?
C8B H8B 0.9500 . ?
C8B C9B 1.384(4) . ?
C9B H9B 0.9500 . ?
C9B C10B 1.400(4) . ?
C10B H10B 0.9500 . ?
C10B C11B 1.386(4) . ?
C11B C12B 1.450(4) . ?
C12B C13B 1.386(3) . ?
C13B H13B 0.9500 . ?
C21B C22B 1.414(4) . ?
C21B C26B 1.410(3) . ?
C22B C23B 1.400(3) . ?
C22B C27B 1.516(3) . ?
C23B H23B 0.9500 . ?
C23B C24B 1.387(3) . ?
C24B C25B 1.390(4) . ?
C24B C28B 1.521(3) . ?
C25B H25B 0.9500 . ?
C25B C26B 1.406(4) . ?
C26B C29B 1.514(4) . ?
C27B H27B 1.0000 . ?
C27B C30B 1.523(4) . ?
C27B C31B 1.527(4) . ?
C28B H28B 1.0000 . ?
C28B C32B 1.527(3) . ?
C28B C33B 1.534(4) . ?
C29B H29B 1.0000 . ?
C29B C34B 1.529(4) . ?
C29B C35B 1.530(4) . ?
C30B H30d 0.9800 . ?
C30B H30e 0.9800 . ?
C30B H30f 0.9800 . ?
C31B H31d 0.9800 . ?
C31B H31e 0.9800 . ?
C31B H31f 0.9800 . ?
C32B H32d 0.9800 . ?
C32B H32e 0.9800 . ?
C32B H32f 0.9800 . ?
C33B H33d 0.9800 . ?
C33B H33e 0.9800 . ?
C33B H33f 0.9800 . ?
C34B H34d 0.9800 . ?
C34B H34e 0.9800 . ?
C34B H34f 0.9800 . ?
C35B H35d 0.9800 . ?
C35B H35e 0.9800 . ?
C35B H35f 0.9800 . ?

loop_
_geom_angle_atom_site_label_1
_geom_angle_atom_site_label_2
_geom_angle_atom_site_label_3
_geom_angle
_geom_angle_site_symmetry_1
_geom_angle_site_symmetry_3
_geom_angle_publ_flag
C1A N1 C1 124.5(2) . . ?
C1B N1 C1 125.4(2) . . ?
C1B N1 C1A 109.6(2) . . ?
H1a C1 N1 108.91(14) . . ?
H1b C1 N1 108.91(14) . . ?
H1b C1 H1a 107.7 . . ?
C2 C1 N1 113.3(2) . . ?
C2 C1 H1a 108.91(15) . . ?
C2 C1 H1b 108.91(14) . . ?
H2a C2 C1 108.63(13) . . ?
H2b C2 C1 108.63(15) . . ?
H2b C2 H2a 107.6 . . ?
C3 C2 C1 114.5(2) . . ?
C3 C2 H2a 108.63(15) . . ?
C3 C2 H2b 108.63(16) . . ?
H3a C3 C2 109.09(15) . . ?
H3b C3 C2 109.09(16) . . ?
H3b C3 H3a 107.8 . . ?
C4 C3 C2 112.5(2) . . ?
C4 C3 H3a 109.09(16) . . ?
C4 C3 H3b 109.09(17) . . ?
H4a C4 C3 109.5 . . ?
H4b C4 C3 109.5 . . ?
H4b C4 H4a 109.5 . . ?
H4c C4 C3 109.5 . . ?
H4c C4 H4a 109.5 . . ?
H4c C4 H4b 109.5 . . ?
C2A C1A N1 109.0(2) . . ?
C13A C1A N1 128.8(2) . . ?
C13A C1A C2A 122.2(2) . . ?
C3A C2A C1A 120.3(2) . . ?
C2B C2A C1A 106.3(2) . . ?
C2B C2A C3A 133.4(2) . . ?
H3Aa C3A C2A 120.97(14) . . ?
C4A C3A C2A 118.1(2) . . ?
C4A C3A H3Aa 120.97(15) . . ?
C5A C4A C3A 130.0(2) . . ?
C12A C4A C3A 120.7(2) . . ?
C12A C4A C5A 109.3(2) . . ?
C6A C5A C4A 107.7(2) . . ?
C21A C5A C4A 124.8(2) . . ?
C21A C5A C6A 127.5(2) . . ?
C7A C6A C5A 131.6(2) . . ?
C11A C6A C5A 108.3(2) . . ?
C11A C6A C7A 120.1(2) . . ?
H7A C7A C6A 120.47(14) . . ?
C8A C7A C6A 119.1(2) . . ?
C8A C7A H7A 120.47(17) . . ?
H8A C8A C7A 119.77(17) . . ?
C9A C8A C7A 120.5(3) . . ?
C9A C8A H8A 119.77(15) . . ?
H9A C9A C8A 119.65(15) . . ?
C10A C9A C8A 120.7(2) . . ?
C10A C9A H9A 119.65(15) . . ?
H10A C10A C9A 120.10(15) . . ?
C11A C10A C9A 119.8(2) . . ?
C11A C10A H10A 120.10(16) . . ?
C10A C11A C6A 119.9(2) . . ?
C12A C11A C6A 107.7(2) . . ?
C12A C11A C10A 132.4(2) . . ?
C11A C12A C4A 107.0(2) . . ?
C13A C12A C4A 121.7(2) . . ?
C13A C12A C11A 130.9(2) . . ?
C12A C13A C1A 116.9(2) . . ?
H13A C13A C1A 121.53(15) . . ?
H13A C13A C12A 121.53(14) . . ?
C22A C21A C5A 120.2(2) . . ?
C26A C21A C5A 120.6(2) . . ?
C26A C21A C22A 119.2(2) . . ?
C23A C22A C21A 119.4(2) . . ?
C27A C22A C21A 121.0(2) . . ?
C27A C22A C23A 119.5(2) . . ?
H23A C23A C22A 118.86(15) . . ?
C24A C23A C22A 122.3(2) . . ?
C24A C23A H23A 118.86(14) . . ?
C25A C24A C23A 117.3(2) . . ?
C28A C24A C23A 120.5(2) . . ?
C28A C24A C25A 122.2(2) . . ?
H25A C25A C24A 118.81(15) . . ?
C26A C25A C24A 122.4(2) . . ?
C26A C25A H25A 118.81(15) . . ?
C25A C26A C21A 119.5(2) . . ?
C29A C26A C21A 121.1(2) . . ?
C29A C26A C25A 119.4(2) . . ?
H27A C27A C22A 107.51(14) . . ?
C30A C27A C22A 110.2(2) . . ?
C30A C27A H27A 107.51(14) . . ?
C31A C27A C22A 112.8(2) . . ?
C31A C27A H27A 107.51(16) . . ?
C31A C27A C30A 111.1(2) . . ?
H28A C28A C24A 107.47(14) . . ?
C32A C28A C24A 111.6(2) . . ?
C32A C28A H28A 107.47(15) . . ?
C33A C28A C24A 112.7(2) . . ?
C33A C28A H28A 107.47(15) . . ?
C33A C28A C32A 109.9(2) . . ?
H29A C29A C26A 107.78(13) . . ?
C34A C29A C26A 112.1(2) . . ?
C34A C29A H29A 107.78(14) . . ?
C35A C29A C26A 110.1(2) . . ?
C35A C29A H29A 107.78(13) . . ?
C35A C29A C34A 111.1(2) . . ?
H30a C30A C27A 109.5 . . ?
H30b C30A C27A 109.5 . . ?
H30b C30A H30a 109.5 . . ?
H30c C30A C27A 109.5 . . ?
H30c C30A H30a 109.5 . . ?
H30c C30A H30b 109.5 . . ?
H31a C31A C27A 109.5 . . ?
H31b C31A C27A 109.5 . . ?
H31b C31A H31a 109.5 . . ?
H31c C31A C27A 109.5 . . ?
H31c C31A H31a 109.5 . . ?
H31c C31A H31b 109.5 . . ?
H32a C32A C28A 109.5 . . ?
H32b C32A C28A 109.5 . . ?
H32b C32A H32a 109.5 . . ?
H32c C32A C28A 109.5 . . ?
H32c C32A H32a 109.5 . . ?
H32c C32A H32b 109.5 . . ?
H33a C33A C28A 109.5 . . ?
H33b C33A C28A 109.5 . . ?
H33b C33A H33a 109.5 . . ?
H33c C33A C28A 109.5 . . ?
H33c C33A H33a 109.5 . . ?
H33c C33A H33b 109.5 . . ?
H34a C34A C29A 109.5 . . ?
H34b C34A C29A 109.5 . . ?
H34b C34A H34a 109.5 . . ?
H34c C34A C29A 109.5 . . ?
H34c C34A H34a 109.5 . . ?
H34c C34A H34b 109.5 . . ?
H35a C35A C29A 109.5 . . ?
H35b C35A C29A 109.5 . . ?
H35b C35A H35a 109.5 . . ?
H35c C35A C29A 109.5 . . ?
H35c C35A H35a 109.5 . . ?
H35c C35A H35b 109.5 . . ?
C2B C1B N1 108.5(2) . . ?
C13B C1B N1 129.1(2) . . ?
C13B C1B C2B 122.4(2) . . ?
C1B C2B C2A 106.6(2) . . ?
C3B C2B C2A 133.2(2) . . ?
C3B C2B C1B 120.2(2) . . ?
H3Ba C3B C2B 120.75(15) . . ?
C4B C3B C2B 118.5(2) . . ?
C4B C3B H3Ba 120.75(14) . . ?
C5B C4B C3B 130.6(2) . . ?
C12B C4B C3B 120.6(2) . . ?
C12B C4B C5B 108.9(2) . . ?
C6B C5B C4B 107.9(2) . . ?
C21B C5B C4B 124.2(2) . . ?
C21B C5B C6B 127.9(2) . . ?
C7B C6B C5B 131.7(2) . . ?
C11B C6B C5B 108.4(2) . . ?
C11B C6B C7B 119.9(2) . . ?
H7B C7B C6B 120.58(15) . . ?
C8B C7B C6B 118.8(2) . . ?
C8B C7B H7B 120.58(15) . . ?
H8B C8B C7B 119.52(15) . . ?
C9B C8B C7B 121.0(3) . . ?
C9B C8B H8B 119.52(17) . . ?
H9B C9B C8B 119.52(17) . . ?
C10B C9B C8B 121.0(3) . . ?
C10B C9B H9B 119.52(16) . . ?
H10B C10B C9B 120.46(16) . . ?
C11B C10B C9B 119.1(2) . . ?
C11B C10B H10B 120.46(15) . . ?
C10B C11B C6B 120.1(2) . . ?
C12B C11B C6B 107.9(2) . . ?
C12B C11B C10B 131.9(2) . . ?
C11B C12B C4B 106.9(2) . . ?
C13B C12B C4B 121.3(2) . . ?
C13B C12B C11B 131.8(2) . . ?
C12B C13B C1B 117.0(2) . . ?
H13B C13B C1B 121.50(14) . . ?
H13B C13B C12B 121.50(16) . . ?
C22B C21B C5B 119.4(2) . . ?
C26B C21B C5B 120.3(2) . . ?
C26B C21B C22B 120.2(2) . . ?
C23B C22B C21B 118.5(2) . . ?
C27B C22B C21B 121.6(2) . . ?
C27B C22B C23B 120.0(2) . . ?
H23B C23B C22B 118.76(15) . . ?
C24B C23B C22B 122.5(2) . . ?
C24B C23B H23B 118.76(15) . . ?
C25B C24B C23B 118.1(2) . . ?
C28B C24B C23B 120.5(2) . . ?
C28B C24B C25B 121.4(2) . . ?
H25B C25B C24B 118.91(15) . . ?
C26B C25B C24B 122.2(2) . . ?
C26B C25B H25B 118.91(15) . . ?
C25B C26B C21B 118.5(2) . . ?
C29B C26B C21B 121.7(2) . . ?
C29B C26B C25B 119.7(2) . . ?
H27B C27B C22B 107.54(14) . . ?
C30B C27B C22B 112.3(2) . . ?
C30B C27B H27B 107.54(16) . . ?
C31B C27B C22B 110.8(2) . . ?
C31B C27B H27B 107.54(16) . . ?
C31B C27B C30B 110.9(3) . . ?
H28B C28B C24B 107.22(14) . . ?
C32B C28B C24B 112.7(2) . . ?
C32B C28B H28B 107.22(14) . . ?
C33B C28B C24B 111.7(2) . . ?
C33B C28B H28B 107.22(15) . . ?
C33B C28B C32B 110.5(2) . . ?
H29B C29B C26B 107.34(14) . . ?
C34B C29B C26B 111.0(2) . . ?
C34B C29B H29B 107.34(15) . . ?
C35B C29B C26B 111.5(2) . . ?
C35B C29B H29B 107.34(15) . . ?
C35B C29B C34B 112.0(2) . . ?
H30d C30B C27B 109.5 . . ?
H30e C30B C27B 109.5 . . ?
H30e C30B H30d 109.5 . . ?
H30f C30B C27B 109.5 . . ?
H30f C30B H30d 109.5 . . ?
H30f C30B H30e 109.5 . . ?
H31d C31B C27B 109.5 . . ?
H31e C31B C27B 109.5 . . ?
H31e C31B H31d 109.5 . . ?
H31f C31B C27B 109.5 . . ?
H31f C31B H31d 109.5 . . ?
H31f C31B H31e 109.5 . . ?
H32d C32B C28B 109.5 . . ?
H32e C32B C28B 109.5 . . ?
H32e C32B H32d 109.5 . . ?
H32f C32B C28B 109.5 . . ?
H32f C32B H32d 109.5 . . ?
H32f C32B H32e 109.5 . . ?
H33d C33B C28B 109.5 . . ?
H33e C33B C28B 109.5 . . ?
H33e C33B H33d 109.5 . . ?
H33f C33B C28B 109.5 . . ?
H33f C33B H33d 109.5 . . ?
H33f C33B H33e 109.5 . . ?
H34d C34B C29B 109.5 . . ?
H34e C34B C29B 109.5 . . ?
H34e C34B H34d 109.5 . . ?
H34f C34B C29B 109.5 . . ?
H34f C34B H34d 109.5 . . ?
H34f C34B H34e 109.5 . . ?
H35d C35B C29B 109.5 . . ?
H35e C35B C29B 109.5 . . ?
H35e C35B H35d 109.5 . . ?
H35f C35B C29B 109.5 . . ?
H35f C35B H35d 109.5 . . ?
H35f C35B H35e 109.5 . . ?

loop_
_geom_torsion_atom_site_label_1
_geom_torsion_atom_site_label_2
_geom_torsion_atom_site_label_3
_geom_torsion_atom_site_label_4
_geom_torsion
_geom_torsion_site_symmetry_1
_geom_torsion_site_symmetry_2
_geom_torsion_site_symmetry_3
_geom_torsion_site_symmetry_4
_geom_torsion_publ_flag
N1 C1 C2 C3 59.3(3) . . . . ?
N1 C1A C2A C3A 177.4(2) . . . . ?
N1 C1A C2A C2B -0.0(2) . . . . ?
N1 C1A C13A C12A -177.5(3) . . . . ?
N1 C1B C2B C2A -0.3(2) . . . . ?
N1 C1B C2B C3B -178.1(2) . . . . ?
N1 C1B C13B C12B 178.4(3) . . . . ?
C1 C2 C3 C4 176.4(2) . . . . ?
C1A C2A C3A C4A 0.1(3) . . . . ?
C1A C2A C2B C1B 0.2(2) . . . . ?
C1A C2A C2B C3B 177.58(19) . . . . ?
C1A C13A C12A C4A 0.1(3) . . . . ?
C1A C13A C12A C11A 173.5(2) . . . . ?
C2A C3A C4A C5A -174.3(2) . . . . ?
C2A C3A C4A C12A 2.1(3) . . . . ?
C2A C2B C1B C13B 179.51(19) . . . . ?
C2A C2B C3B C4B -177.0(3) . . . . ?
C3A C4A C5A C6A 175.0(3) . . . . ?
C3A C4A C5A C21A -3.3(3) . . . . ?
C3A C4A C12A C11A -177.1(3) . . . . ?
C3A C4A C12A C13A -2.3(3) . . . . ?
C4A C5A C6A C7A -174.0(2) . . . . ?
C4A C5A C6A C11A 2.8(2) . . . . ?
C4A C5A C21A C22A 75.9(3) . . . . ?
C4A C5A C21A C26A -100.8(3) . . . . ?
C4A C12A C11A C6A 1.7(2) . . . . ?
C4A C12A C11A C10A 177.9(2) . . . . ?
C5A C6A C7A C8A 177.3(3) . . . . ?
C5A C6A C11A C10A -179.5(2) . . . . ?
C5A C6A C11A C12A -2.8(2) . . . . ?
C5A C21A C22A C23A -176.2(2) . . . . ?
C5A C21A C22A C27A 7.2(3) . . . . ?
C5A C21A C26A C25A 175.1(2) . . . . ?
C5A C21A C26A C29A -7.9(3) . . . . ?
C6A C7A C8A C9A 0.4(3) . . . . ?
C6A C11A C10A C9A 2.6(3) . . . . ?
C6A C11A C12A C13A -172.4(2) . . . . ?
C7A C8A C9A C10A -0.0(3) . . . . ?
C8A C9A C10A C11A -1.5(3) . . . . ?
C9A C10A C11A C12A -173.1(2) . . . . ?
C10A C11A C12A C13A 3.8(4) . . . . ?
C21A C22A C23A C24A 1.5(3) . . . . ?
C21A C22A C27A C30A 103.2(3) . . . . ?
C21A C22A C27A C31A -132.0(3) . . . . ?
C21A C26A C25A C24A 0.8(3) . . . . ?
C21A C26A C29A C34A 127.3(3) . . . . ?
C21A C26A C29A C35A -108.5(3) . . . . ?
C22A C23A C24A C25A -2.2(3) . . . . ?
C22A C23A C24A C28A 178.3(3) . . . . ?
C23A C24A C25A C26A 1.0(3) . . . . ?
C23A C24A C28A C32A -101.8(3) . . . . ?
C23A C24A C28A C33A 134.0(3) . . . . ?
C24A C25A C26A C29A -176.2(3) . . . . ?
C25A C26A C29A C34A -55.7(3) . . . . ?
C25A C26A C29A C35A 68.5(3) . . . . ?
C1B C2B C3B C4B 0.1(3) . . . . ?
C1B C13B C12B C4B -0.6(3) . . . . ?
C1B C13B C12B C11B -178.6(2) . . . . ?
C2B C3B C4B C5B 176.4(2) . . . . ?
C2B C3B C4B C12B -2.1(3) . . . . ?
C3B C4B C5B C6B -179.8(3) . . . . ?
C3B C4B C5B C21B -0.3(3) . . . . ?
C3B C4B C12B C11B -179.1(2) . . . . ?
C3B C4B C12B C13B 2.5(3) . . . . ?
C4B C5B C6B C7B 178.7(2) . . . . ?
C4B C5B C6B C11B -0.2(2) . . . . ?
C4B C5B C21B C22B -80.5(3) . . . . ?
C4B C5B C21B C26B 96.7(3) . . . . ?
C4B C12B C11B C6B -2.1(2) . . . . ?
C4B C12B C11B C10B 176.33(19) . . . . ?
C5B C6B C7B C8B 179.3(3) . . . . ?
C5B C6B C11B C10B -177.2(2) . . . . ?
C5B C6B C11B C12B 1.4(2) . . . . ?
C5B C21B C22B C23B 177.6(2) . . . . ?
C5B C21B C22B C27B -2.5(3) . . . . ?
C5B C21B C26B C25B -175.7(2) . . . . ?
C5B C21B C26B C29B 4.7(3) . . . . ?
C6B C7B C8B C9B -0.5(3) . . . . ?
C6B C11B C10B C9B -3.1(3) . . . . ?
C6B C11B C12B C13B 176.0(2) . . . . ?
C7B C8B C9B C10B 1.1(3) . . . . ?
C8B C9B C10B C11B 0.7(3) . . . . ?
C9B C10B C11B C12B 178.6(2) . . . . ?
C10B C11B C12B C13B -5.5(4) . . . . ?
C21B C22B C23B C24B -1.9(3) . . . . ?
C21B C22B C27B C30B -119.0(3) . . . . ?
C21B C22B C27B C31B 116.4(3) . . . . ?
C21B C26B C25B C24B -2.1(3) . . . . ?
C21B C26B C29B C34B 120.7(3) . . . . ?
C21B C26B C29B C35B -113.6(3) . . . . ?
C22B C23B C24B C25B 1.3(3) . . . . ?
C22B C23B C24B C28B 179.7(3) . . . . ?
C23B C24B C25B C26B 0.7(3) . . . . ?
C23B C24B C28B C32B -126.1(3) . . . . ?
C23B C24B C28B C33B 108.9(3) . . . . ?
C24B C25B C26B C29B 177.5(3) . . . . ?
C25B C26B C29B C34B -58.9(3) . . . . ?
C25B C26B C29B C35B 66.8(3) . . . . ?

loop_
_diffrn_refln_index_h
_diffrn_refln_index_k
_diffrn_refln_index_l
_diffrn_refln_intensity_net
_diffrn_refln_intensity_u
_diffrn_refln_scale_group_code
0 0 2 87.6133 16.3792 6
0 0 2 111.955 12.7781 14
0 0 3 13.5486 23.7211 6
0 0 3 2.44414 16.9226 14
0 0 4 1423.42 89.0883 6
0 0 4 1288.71 85.519 14
0 0 5 -2.40604 39.6881 6
0 0 -5 6.54603 18.502 5
0 0 5 2.67639 27.0332 14
0 0 -6 8870.56 551.156 5
0 0 6 9050.79 552.257 14
0 0 6 9333.17 554.055 6
0 0 7 18.2767 34.363 14
0 0 -7 15.2019 24.3403 5
0 0 7 -30.4354 52.2878 6
0 0 -8 72576.9 4439.94 5
0 0 8 71792.2 4440.86 14
0 0 8 72863.6 4441.92 6
0 0 9 -6.79834 37.696 14
0 0 -9 -21.4211 29.2919 5
0 0 9 -14.1416 62.3336 6
0 0 -10 5924.78 366.4 5
0 0 10 5871.67 367.839 14
0 0 10 6178.03 372.835 6
0 0 11 5.55343 65.8817 6
0 0 -11 4.30842 31.8395 5
0 0 11 8.74676 39.4348 14
0 0 -12 51.945 33.0742 5
0 0 12 44.9903 38.9933 14
0 0 -13 6.46239 33.979 5
0 0 13 13.4161 39.2777 14
0 0 -14 2157.11 137.088 21
0 0 14 2442.26 157.016 6
0 0 14 2263.13 142.655 14
0 0 -15 4.30641 19.8571 21
0 0 15 4.09069 39.5125 14
0 0 15 -9.21773 75.3011 6
0 0 16 2264.25 165.511 6
0 0 17 -17.2158 82.7515 6
0 0 18 448.149 49.9114 14
0 0 18 563.07 92.5299 6
0 0 19 31.4024 42.0822 14
0 0 19 -36.678 87.7075 6
0 0 20 814.965 70.4501 14
0 0 20 1027.32 111.038 6
0 0 21 32.1463 94.5577 6
0 0 21 -19.671 48.089 14
0 0 22 1.9819 103.655 6
0 0 22 43.6245 46.4064 14
0 0 23 -144.718 97.2561 6
0 0 23 -16.5844 46.8008 14
0 0 24 879.647 119.102 6
0 0 24 897.74 76.9417 14
0 0 25 5.18689 98.9846 6
0 0 25 -50.791 49.9243 14
0 0 26 1155.27 113.645 6
0 0 26 641.116 90.9204 22
0 0 27 -70.0124 93.4432 6
0 0 27 60.5923 66.4417 22
0 0 28 372.06 65.9091 22
0 0 29 18.0756 93.4778 6
0 0 29 -26.4892 51.7479 22
0 0 30 -10.6368 87.8949 6
0 0 31 -36.7117 89.1173 6
0 0 31 20.6072 44.2613 22
0 0 32 135.036 83.8785 6
0 0 33 -27.0031 79.0628 6
0 0 34 158.308 72.0896 6
0 0 35 -34.7609 63.2243 6
0 0 36 233.84 58.2092 6
0 0 -37 -13.8042 33.6875 15
0 -1 -1 10160.7 626.101 2
0 1 1 11662.5 626.36 2
0 -1 1 10374.3 625.4 19
0 1 -1 9579.27 625.457 11
0 1 1 12746.6 626.875 8
0 -1 -1 9299.02 625.715 6
0 -1 -2 197.059 35.1771 2
0 1 2 219.034 32.431 2
0 -1 -2 135.908 22.4378 6
0 1 2 163.003 21.6658 6
0 -1 2 170.821 12.7566 19
0 1 -2 180.896 12.6479 11
0 1 2 207.375 32.0636 8
0 -1 3 -0.26416 14.9238 14
0 -1 3 -9.22291 25.3333 5
0 1 3 -4.05337 29.8756 6
0 -1 3 14.6948 14.0265 19
0 1 3 12.7864 33.1158 8
0 1 3 -2.14026 34.3621 2
0 1 4 54315 3306.93 14
0 -1 4 60013.4 3306.64 14
0 -1 4 50880.4 3306.55 5
0 -1 -4 50816.8 3306.06 10
0 1 4 61512.3 3307.49 6
0 -1 4 59816.7 3306.7 19
0 -1 5 2671.3 166.286 19
0 -1 5 2508.21 165.101 14
0 1 5 2560.83 167.48 14
0 1 5 2803.85 170.742 6
0 1 -5 2696.8 163.457 20
0 -1 6 8346.19 532.984 19
0 1 -6 8752.58 530.928 20
0 -1 6 8549.95 532.068 14
0 1 6 8569.59 532.991 14
0 1 6 8699.61 535.172 6
0 1 -7 261.815 20.7805 20
0 1 7 274.016 41.8886 14
0 -1 7 253.069 34.6017 14
0 -1 7 259.795 46.9557 19
0 1 7 281.793 61.6783 6
0 1 -8 805.669 50.3444 20
0 -1 8 959.943 71.1872 6
0 -1 8 894.97 59.3446 14
0 -1 9 1224.99 89.3454 6
0 1 9 1236.51 96.8705 6
0 -1 9 995.792 76.6406 14
0 1 9 1102.42 80.1149 14
0 -1 10 2612.02 164.705 6
0 1 10 2584.59 169.009 6
0 1 10 2440.44 157.58 14
0 -1 10 2356.42 155.8 14
0 1 11 12.3919 73.0489 6
0 -1 -11 12.3859 27.1355 5
0 -1 11 -40.4786 66.8201 6
0 -1 11 -5.25468 35.7521 14
0 1 11 2.88926 42.0537 14
0 -1 -12 1228.17 74.9448 21
0 1 12 1362.63 86.343 14
0 -1 12 1354.61 83.4335 14
0 -1 -13 64.5956 15.5698 21
0 -1 -13 90.0415 27.486 5
0 -1 13 92.396 37.8111 14
0 1 13 69.3091 42.3255 14
0 1 -14 3179.13 192.806 21
0 -1 14 2958.41 196.024 14
0 1 14 2875.55 197.04 14
0 -1 14 3309.58 207.051 6
0 1 14 3380.22 209.55 6
0 1 -15 2021.29 126.495 21
0 1 15 2179.13 151.092 6
0 -1 15 2121.66 147.54 6
0 -1 15 1931.82 131.403 14
0 1 15 1960.88 132.871 14
0 1 -16 77.1727 23.229 21
0 -1 16 78.5737 75.6349 6
0 1 16 98.2526 82.3022 6
0 -1 17 1591.91 126.367 6
0 1 17 1576.33 128.001 6
0 1 -17 1482.02 96.2769 21
0 1 18 35.365 40.8298 14
0 -1 18 17.957 42.0564 14
0 1 18 87.1747 88.7224 6
0 -1 18 21.8139 81.37 6
0 1 19 727.153 102.782 6
0 -1 19 719.448 62.9526 14
0 1 19 658.675 62.5003 14
0 -1 19 853.369 99.5881 6
0 -1 20 687.684 63.1669 14
0 1 20 670.846 63.2589 14
0 1 20 831.135 100.93 6
0 -1 20 779.551 104.249 6
0 1 21 -38.1537 45.8968 14
0 -1 21 61.129 44.3586 14
0 1 21 -13.7374 89.1763 6
0 -1 21 -63.9907 96.1748 6
0 1 22 1210.11 91.6518 14
0 -1 22 1154.87 90.0284 14
0 -1 22 1242.36 130.204 6
0 1 22 1387.2 123.659 6
0 -1 23 307.73 54.2493 14
0 1 23 464.149 57.9233 14
0 1 23 376.685 94.5001 6
0 -1 23 489.645 110.418 6
0 1 24 656.932 81.1149 22
0 1 24 706.068 68.6419 14
0 1 24 743.278 106.018 6
0 -1 24 794.482 117.855 6
0 1 25 2.4755 65.7071 22
0 1 25 -0.48865 47.8828 14
0 1 25 50.5617 94.4837 6
0 -1 25 8.87416 104.584 6
0 1 26 26.7277 58.5515 22
0 1 26 -5.99859 48.3218 14
0 -1 26 36.4333 98.5215 6
0 1 26 2.00828 89.5819 6
0 1 27 309.774 57.7194 22
0 -1 27 134.889 72.5651 22
0 1 27 222.999 52.7835 14
0 -1 27 252.237 101.671 6
0 1 27 264.015 95.7543 6
0 1 28 52.5067 49.7644 22
0 -1 28 13.7468 68.1028 22
0 -1 29 4.66552 64.7401 22
0 -1 29 2.07302 95.4416 6
0 1 29 -38.4034 91.6702 6
0 -1 30 56.3354 93.3222 6
0 1 30 -48.4779 90.5048 6
0 -1 31 70.8365 49.8648 22
0 -1 31 158.086 90.7351 6
0 1 31 153.419 86.5642 6
0 -1 32 2.5834 43.8642 22
0 1 32 85.5746 83.9118 6
0 -1 32 147.595 85.1515 6
0 -1 33 25.314 38.6565 22
0 1 33 60.9289 78.0812 6
0 -1 33 7.01153 77.2485 6
0 -1 34 -14.2752 34.794 22
0 1 34 -63.5948 68.9275 6
0 -1 34 -41.2236 73.2728 6
0 1 35 -22.409 61.7855 6
0 -1 35 -25.2981 63.7759 6
0 -1 36 188.402 58.0241 6
0 1 -37 55.2588 35.2492 15
0 -1 -37 61.778 32.8114 15
0 2 0 48275.4 2919.05 2
0 2 0 47339.6 2918.45 1
0 -2 1 8262.82 531.844 19
0 2 1 9234.15 533.468 2
0 2 1 9598.17 534.352 8
0 -2 2 225.727 19.7948 19
0 2 2 270.8 47.712 8
0 2 2 167.932 13.8754 21
0 2 2 290.388 53.2808 2
0 2 3 1311.95 83.0325 8
0 2 3 1041.69 71.3495 6
0 2 -3 1105.78 65.8368 11
0 2 3 948.227 62.5648 22
0 -2 3 1122.25 64.6502 19
0 2 3 1521.02 85.2155 2
0 2 3 735.039 65.826 3
0 2 4 624.154 62.6447 8
0 2 4 519.131 49.835 6
0 2 -4 468.584 35.8954 11
0 2 4 378.806 33.3993 22
0 2 4 670.569 66.4857 2
0 -2 4 526.603 35.6364 19
0 2 5 77454.8 4274.82 8
0 2 5 63811.2 4273.4 6
0 2 -5 69534.7 4272.45 11
0 -2 5 68661.9 4272.74 19
0 2 5 76319.1 4274.52 2
0 -2 6 327.008 34.5469 19
0 -2 6 329.952 33.4283 14
0 2 6 325.362 48.358 14
0 2 6 468.968 66.8942 2
0 2 6 286.236 22.5828 20
0 2 -6 328.175 27.2343 20
0 2 6 319.973 54.078 6
0 2 6 341.977 61.1925 8
0 -2 7 616.77 44.1647 14
0 2 7 503.619 55.7763 14
0 -2 7 603.564 47.3015 19
0 2 7 558.078 64.4306 6
0 2 7 458.406 32.6889 20
0 2 -7 577.555 36.769 20
0 2 8 11558.8 737.462 14
0 -2 8 12171.5 736.112 14
0 -2 8 12444.1 736.936 19
0 2 8 11927.4 739.211 6
0 2 -8 11869.5 734.968 20
0 2 9 1130.39 86.0539 14
0 -2 9 1218.86 79.7785 14
0 -2 9 1213.56 86.7588 19
0 2 9 1261.46 95.6194 6
0 2 -9 1132.14 73.822 20
0 -2 10 3907.24 221.333 14
0 2 10 3348.71 222.774 14
0 -2 10 3583.21 225.629 19
0 2 -10 3445.54 218.189 20
0 2 10 3696.73 230.143 6
0 -2 11 967.076 68.5656 14
0 2 11 812.631 73.3258 14
0 2 11 954.904 91.6775 6
0 -2 11 1003.2 82.9509 6
0 2 12 174.838 45.715 14
0 -2 12 180.053 37.8519 14
0 2 13 3897.54 252.092 14
0 -2 13 3929.1 250.437 14
0 2 13 4166.04 259.554 6
0 -2 13 4244.04 257.687 6
0 -2 14 1185.73 85.8694 14
0 2 14 1137.83 88.8629 14
0 2 14 1425.54 107.685 6
0 -2 14 1409.8 108.071 6
0 2 -15 3854.86 236.688 21
0 2 15 4046.56 249.932 6
0 -2 15 4104.77 250.97 6
0 2 15 3637.97 240.723 14
0 -2 15 3702.57 239.072 14
0 2 -16 12.2097 24.7465 21
0 -2 16 37.1698 75.8286 6
0 2 16 73.8734 75.2152 6
0 2 -17 181.23 29.2451 21
0 -2 17 296.654 79.7623 6
0 2 17 183.168 77.999 6
0 -2 17 206.613 41.119 14
0 2 17 183.043 45.3479 14
0 2 -18 509.169 42.902 21
0 2 18 552.017 56.0961 14
0 -2 18 540.632 53.252 14
0 -2 18 623.953 92.2777 6
0 2 18 586.417 88.1065 6
0 -2 19 848.507 67.9005 14
0 2 19 731.784 68.907 14
0 2 19 939.141 100.073 6
0 -2 19 868.084 103.216 6
0 2 20 -11.4778 82.1935 6
0 -2 20 -101.99 89.8812 6
0 -2 20 49.1421 42.784 14
0 2 20 54.778 43.4818 14
0 -2 21 3301.44 198.677 6
0 2 21 3235.4 191.772 6
0 2 21 2686.41 173.61 14
0 2 22 44.1767 58.9034 22
0 2 22 2.56012 87.8374 6
0 -2 22 114.405 99.1246 6
0 2 22 46.9867 46.7676 14
0 2 23 3864.12 234.244 22
0 2 23 3785.82 245.983 6
0 -2 23 3939.38 252.919 6
0 2 23 3248.78 229.863 14
0 2 24 644.688 71.0863 22
0 2 24 840.69 105.434 6
0 2 24 739.303 71.3671 14
0 -2 24 962.25 118.37 6
0 2 25 808.797 79.8532 22
0 2 25 1026.25 81.6179 14
0 2 25 996.277 111.403 6
0 -2 25 1082.3 124.481 6
0 2 26 1916.78 141.767 14
0 2 26 2353.98 165.491 6
0 -2 26 2415.15 178.909 6
0 2 27 98.1982 50.5775 14
0 2 28 66.7723 48.6817 14
0 -2 28 85.701 68.5345 22
0 -2 29 207.838 70.8529 22
0 2 29 357.758 91.412 6
0 -2 29 331.35 102.021 6
0 -2 30 52.6448 93.191 6
0 2 30 210.311 86.318 6
0 2 31 757.823 92.985 6
0 -2 31 647.97 98.9064 6
0 -2 32 123.971 49.2972 22
0 2 32 272.402 82.5763 6
0 -2 32 163.374 87.0813 6
0 -2 33 -42.0925 41.6055 22
0 2 33 13.5174 73.6134 6
0 -2 33 -49.4747 78.5493 6
0 -2 34 49.7928 36.079 22
0 -2 34 33.4782 71.9041 6
0 -2 35 65.0935 31.8797 22
0 -2 35 143.71 64.9541 6
0 -2 36 0.41284 25.9201 22
0 -2 36 75.3944 55.5765 6
0 2 -37 1185.68 44.0902 15
0 2 37 -2.28054 32.9735 17
0 3 1 15193.6 790.722 2
0 3 -1 12583.5 787.679 15
0 3 1 12505.9 787.633 17
0 3 1 14852.4 791.403 8
0 -3 1 13121.8 788.308 19
0 -3 2 358.067 34.551 19
0 3 2 589.674 65.2814 2
0 3 2 439.325 29.9022 17
0 3 2 429.3 29.4 21
0 3 2 661.414 75.9717 8
0 3 3 712.651 48.6848 3
0 3 3 1048.91 88.5675 2
0 3 3 779.132 46.2721 18
0 3 3 1031.94 86.0671 8
0 -3 3 745.93 50.2265 19
0 3 3 650.489 46.171 21
0 -3 4 2096.37 116.384 19
0 3 4 1703.9 113.612 18
0 3 4 2424.3 135.949 8
0 3 4 2118.33 117.914 3
0 3 4 2694.32 139.514 2
0 3 5 3714.04 205.197 6
0 3 5 4666.26 215.908 2
0 -3 5 3933.01 201.039 19
0 3 -5 3478.04 201.869 11
0 3 5 3126.24 198.622 18
0 3 5 2875.87 199.152 22
0 3 5 4351.88 213.958 8
0 3 6 2772.96 169.114 2
0 -3 6 2550.84 155.08 19
0 3 -6 2457.81 155.487 11
0 3 6 2565.17 161.651 6
0 3 6 2355.35 153.104 22
0 3 6 2889.6 169.41 8
0 3 7 3126.53 179.233 2
0 3 7 2922.97 175.868 8
0 3 -7 2604.41 163.869 11
0 3 7 2778.84 171.837 6
0 3 7 2738.83 162.934 22
0 3 7 2311.74 161.599 20
0 3 -7 2854.94 163.069 20
0 -3 7 2861.84 164.685 19
0 3 8 1196.75 80.183 14
0 3 -8 1282.28 69.4017 11
0 3 8 1384.06 85.7593 6
0 3 8 1202.35 69.4678 22
0 3 -8 1313.26 67.4417 20
0 3 8 1076.84 63.8135 20
0 -3 8 1397.19 73.3498 19
0 3 9 6745.06 396.947 14
0 3 -9 6982.76 393.374 11
0 3 9 7369.05 398.83 6
0 3 9 5377.54 394.414 22
0 3 -9 7248.86 392.986 20
0 3 9 5885.79 391.879 20
0 -3 9 7118.79 395.351 19
0 3 10 2363.05 149.72 14
0 3 10 2392.83 153.824 6
0 3 -10 2286.57 142.165 11
0 3 -10 2411.57 141.045 20
0 -3 10 2298.78 147.438 19
0 3 11 210.739 49.8808 14
0 3 -11 205.694 32.4739 11
0 -3 11 183.083 52.1924 19
0 3 -11 180.321 24.5068 20
0 3 11 161.1 40.9811 22
0 3 -12 1400.44 87.3692 20
0 3 12 1131.33 94.6855 22
0 3 -12 1452.33 90.6277 11
0 -3 12 1546.18 103.355 19
0 3 12 1237.67 98.3009 14
0 3 13 299.061 69.8973 6
0 3 13 284.645 50.2525 14
0 3 13 339.146 47.0554 22
0 3 -13 311.353 36.1827 11
0 -3 13 359.238 64.9299 6
0 3 14 6970.78 436.567 14
0 3 14 6097.6 435.553 22
0 3 -14 7182.56 433.551 11
0 3 14 7754.51 440.977 6
0 -3 14 7951.54 440.757 6
0 3 15 6286.81 406.018 22
0 3 -15 6774.02 403.902 21
0 -3 15 6990.64 412.158 6
0 3 15 6703.96 411.98 6
0 3 15 6071.88 406.646 14
0 -3 16 69.1813 78.7963 6
0 3 16 57.3202 45.4836 22
0 3 -16 124.421 29.3807 21
0 3 16 122.063 69.3022 6
0 3 -17 2781.18 179.597 21
0 3 17 2945.87 183.905 22
0 -3 17 3312.22 198.99 6
0 3 17 2984.99 194.654 6
0 3 17 2663.49 183.973 14
0 3 18 28.5933 47.7504 22
0 3 18 -13.7935 74.5549 6
0 -3 18 59.0407 81.7831 6
0 3 18 55.7742 45.3582 14
0 3 -19 1888.42 124.302 21
0 3 19 2124.69 147.665 6
0 -3 19 2091.03 152.216 6
0 3 19 1910.58 131.199 14
0 3 -20 516.725 45.2127 21
0 3 20 465.033 58.18 14
0 -3 20 523.494 99.0635 6
0 3 20 495.641 86.8742 6
0 3 21 184.651 49.2778 14
0 3 21 233.001 82.1026 6
0 -3 21 202.843 93.3929 6
0 3 22 4006.11 271.393 14
0 -3 22 4678.13 288.593 6
0 3 22 4710.4 284.177 6
0 3 23 541.968 62.3794 14
0 -3 23 596.616 110.479 6
0 3 23 573.797 97.6731 6
0 3 24 357.448 57.0011 14
0 3 24 329.746 92.2163 6
0 -3 24 337.996 109.255 6
0 3 25 3808.67 262.188 14
0 -3 25 4644.29 284.548 6
0 3 25 4540.61 277.393 6
0 3 26 1440.11 111.94 14
0 -3 26 1722.16 152.351 6
0 3 26 1649.58 137.673 6
0 3 27 1231.76 95.2354 14
0 -3 28 315.266 113.179 6
0 3 28 282.531 92.5089 6
0 3 28 262.074 50.7863 14
0 -3 29 -3.30392 99.6615 6
0 3 29 -27.9638 84.8345 6
0 3 29 14.8723 47.619 14
0 -3 29 25.7079 66.4017 22
0 3 30 50.1938 83.7713 6
0 -3 30 44.4518 100.085 6
0 -3 31 232.483 92.0923 6
0 3 31 240.107 81.4414 6
0 -3 31 57.8183 61.278 22
0 -3 32 152.141 85.0837 6
0 -3 32 75.6209 50.7929 22
0 -3 33 424.338 81.4301 6
0 -3 33 178.24 48.4003 22
0 -3 34 18.5874 70.2373 6
0 -3 34 33.7692 37.7738 22
0 -3 35 284.748 64.4765 6
0 -3 35 91.2256 34.5136 22
0 -3 36 48.7151 27.8912 22
0 3 36 0.93812 27.5995 17
0 3 -37 66.1723 31.9863 15
0 4 0 196858 11881.3 1
0 4 0 198421 11882.5 2
0 4 0 190304 11881.1 16
0 4 1 5847.14 426.104 2
0 -4 1 5129.3 422.12 19
0 4 1 5474.65 427.682 8
0 4 -1 8793.2 422.768 1
0 4 -1 6824.39 424.657 2
0 4 -1 6465.99 421.203 15
0 4 1 8018.97 421.508 21
0 4 2 224.302 81.5935 8
0 -4 2 93.381 27.1098 19
0 4 2 240.108 67.3185 2
0 4 2 105.033 18.4752 21
0 4 2 110.521 15.7833 17
0 4 3 1139.99 70.3384 17
0 4 3 1030.9 69.9953 21
0 -4 3 1128.05 73.2903 19
0 -4 4 38.0836 27.395 19
0 4 4 4.08809 82.6186 8
0 4 4 52.3712 15.8922 21
0 4 4 137.807 89.8268 2
0 4 4 55.2731 22.4115 3
0 4 5 48.3332 83.2839 2
0 -4 5 17.5958 27.9412 19
0 4 5 65.84 81.2599 8
0 4 5 37.1362 34.2326 3
0 -4 6 397.593 37.1944 19
0 4 6 361.048 83.7901 8
0 4 6 352.854 25.239 18
0 4 7 10.2548 22.2494 22
0 4 7 115.607 71.3983 2
0 4 7 118.494 54.2177 6
0 4 -7 115.762 27.9785 20
0 4 7 87.0765 20.5525 20
0 -4 7 96.0047 30.4307 19
0 4 7 76.9334 76.319 8
0 4 7 101.853 12.1142 18
0 4 8 119.49 21.9732 22
0 4 8 184.109 20.7824 20
0 4 -8 189.785 40.3902 11
0 4 8 188.643 74.8601 2
0 4 8 193.994 54.7221 6
0 4 8 177.188 15.2196 18
0 -4 8 139.735 34.7404 19
0 4 8 197.102 73.0851 8
0 4 -8 175.697 28.5616 20
0 -4 9 1101.56 70.148 19
0 4 9 974.959 79.1985 14
0 4 9 947.812 59.0634 18
0 4 -9 973.05 68.9637 11
0 4 9 896.971 60.2875 20
0 4 9 726.813 62.5987 22
0 4 -9 1094.21 64.403 20
0 4 9 1245.47 92.6107 8
0 4 9 1185.91 84.2174 6
0 4 -10 866.652 58.3382 11
0 4 10 803.568 71.1631 14
0 4 -10 862.358 53.0951 20
0 4 10 697.942 48.2917 20
0 4 10 631.198 52.1135 22
0 -4 10 876.598 61.4381 19
0 4 11 3885.36 238.754 6
0 4 11 3875.47 235.877 14
0 4 -11 3559.86 230.918 11
0 -4 11 3905.53 234.126 19
0 4 -11 3912.66 229.792 20
0 4 11 3440.56 229.824 22
0 4 -12 53.9999 24.3863 20
0 4 12 72.8508 50.3121 14
0 4 -12 50.9574 34.3892 11
0 -4 12 48.2764 49.2536 19
0 4 12 63.0509 62.7545 6
0 4 12 63.4796 27.0274 22
0 4 13 2065.08 143.791 14
0 4 -13 2069.21 137.693 11
0 -4 13 2131.36 146.187 19
0 4 -13 2162.23 135.852 20
0 4 13 2225.23 137.306 22
0 4 13 2394.13 150.782 6
0 4 -14 1547.7 104.564 21
0 4 14 1642.45 104.451 22
0 -4 14 1573.54 116.938 19
0 4 14 1519.21 111.338 14
0 4 14 1733.76 121.78 6
0 -4 15 1519.63 113.67 6
0 4 15 1388.96 115.522 6
0 4 -15 1387.23 94.5209 21
0 4 15 1497.14 95.8109 22
0 4 16 34.7053 70.6622 6
0 4 16 103.9 48.3739 14
0 -4 16 80.332 70.2523 6
0 4 17 -34.1845 72.3093 6
0 4 17 70.1686 46.9159 14
0 -4 17 -36.9558 77.7414 6
0 4 -18 1690.65 112.122 21
0 4 18 1863.21 134.364 6
0 4 18 1548.35 118.016 14
0 -4 19 26.7894 87.6396 6
0 4 19 37.9367 77.8485 6
0 4 19 20.9001 47.4466 14
0 4 -19 37.3427 32.5167 21
0 4 -20 1779.33 120.696 21
0 4 20 2015.6 145.932 6
0 -4 20 1966.61 150.691 6
0 4 20 1804.95 126.739 14
0 4 21 600.185 88.6181 6
0 -4 21 511.073 99.2444 6
0 4 -21 549.706 49.6271 21
0 4 21 443.316 60.8289 14
0 -4 22 40.8734 96.124 6
0 4 22 184.999 88.1087 6
0 4 -22 44.7442 38.5833 21
0 4 23 1790.93 134.318 14
0 -4 23 2024.74 161.891 6
0 4 24 1677.27 122.107 14
0 -4 24 1802.14 155.528 6
0 4 24 1901.43 144.927 6
0 4 25 7.2646 50.3442 14
0 4 25 12.1512 84.744 6
0 -4 25 100.627 106.93 6
0 4 26 871.789 80.0821 14
0 -4 26 1110.78 127.85 6
0 4 26 1004.53 111.057 6
0 4 27 282.528 56.1594 14
0 4 28 1584.4 118.816 14
0 -4 28 1720.51 157.361 6
0 4 28 2046.85 143.808 6
0 4 29 270.686 87.4154 6
0 -4 29 250.473 107.317 6
0 4 29 199.461 49.4265 14
0 -4 30 115.224 100.483 6
0 -4 31 626.371 81.8824 22
0 -4 31 955.369 106.491 6
0 -4 32 64.6242 50.8535 22
0 -4 32 186.996 84.5169 6
0 -4 33 29.6761 44.5125 22
0 -4 33 87.2299 75.6886 6
0 -4 34 -5.81388 38.5921 22
0 -4 34 1.26647 68.6853 6
0 4 35 -17.0711 27.9866 17
0 -4 35 36.6952 33.0226 22
0 -4 35 -46.9737 58.5119 6
0 4 -36 169.065 35.4542 15
0 -4 36 22.4959 27.5364 22
0 5 0 7.32645 20.2652 21
0 5 0 -34.2201 21.6038 16
0 5 0 -11.3475 57.4874 2
0 5 0 14.6628 29.4786 1
0 5 1 343.297 68.9181 2
0 5 -1 365.898 56.9384 2
0 5 -1 292.039 34.869 1
0 -5 1 301.398 34.2943 19
0 5 1 216.868 25.513 21
0 5 -1 254.206 25.7315 16
0 5 1 419.729 79.5549 8
0 5 -2 8.0116 19.2438 15
0 5 2 21.6443 73.3581 2
0 5 -2 25.9215 36.8128 1
0 5 -2 10.8313 50.7323 2
0 -5 2 11.6425 28.3037 19
0 5 2 14.9222 18.4925 21
0 5 2 51.439 88.6989 8
0 5 2 18.0464 14.0127 17
0 5 3 13.0684 90.1504 2
0 5 3 14.3683 17.3453 21
0 -5 3 40.4819 28.1866 19
0 5 3 100.094 84.3932 8
0 5 3 26.781 15.0338 17
0 5 4 562.104 43.4416 21
0 -5 4 664.562 49.301 19
0 5 4 1018.05 100.175 8
0 5 4 1086.71 109.449 2
0 5 4 665.033 46.6477 3
0 5 4 656.594 43.364 17
0 -5 5 3446.64 191.676 19
0 5 5 2818.32 189.528 17
0 5 5 4094.8 212.278 8
0 5 5 4628.44 215.236 2
0 5 5 2953.07 190.271 3
0 5 6 1415.71 116.199 8
0 5 6 1273.58 82.1224 3
0 5 6 1569.68 117.393 2
0 -5 6 1358.09 81.5374 19
0 5 6 990.523 78.299 20
0 5 -6 1228.18 80.4648 20
0 5 -7 734.975 53.9635 20
0 5 7 653.03 49.2946 20
0 -5 7 764.53 54.8384 19
0 5 7 828.622 95.3956 8
0 5 -8 526.007 45.7939 20
0 5 8 582.026 41.1999 20
0 -5 8 555.616 48.5292 19
0 5 8 690.831 87.3244 8
0 5 9 215.642 23.6649 20
0 5 -9 269.523 33.0533 20
0 5 9 292.781 76.1093 8
0 -5 9 309.043 38.031 19
0 5 10 814.791 74.5044 14
0 5 10 1057.71 78.3886 6
0 5 -10 849.281 57.5959 20
0 5 10 733.647 52.8114 20
0 5 10 966.209 89.425 8
0 -5 10 848.67 63.1744 19
0 5 -11 654.368 44.6763 20
0 5 11 479.788 37.6632 20
0 -5 11 599.15 53.4891 19
0 5 11 592.11 64.5923 14
0 5 -12 593.776 48.0057 20
0 5 12 692.866 73.2549 6
0 -5 12 692.626 59.9327 19
0 5 12 536.49 66.1873 14
0 5 -13 1876.42 121.49 20
0 5 -13 1952.82 123.138 21
0 5 13 2120.09 137.391 6
0 -5 13 1939.63 130.245 19
0 5 13 1709.76 130.937 14
0 5 14 10635.2 569.052 6
0 5 -14 8770.96 561.757 20
0 5 15 801.425 75.5 14
0 -5 15 859.784 84.5611 19
0 5 16 89.9178 70.0908 6
0 5 16 83.9372 47.9853 14
0 5 -16 50.0023 32.2567 21
0 -5 16 59.285 71.7369 6
0 5 17 221.217 77.4532 6
0 5 17 159.607 50.9158 14
0 -5 17 240.096 76.7415 6
0 5 -17 158.547 36.2638 21
0 5 18 601.179 66.5573 14
0 5 -18 628.163 53.2512 21
0 5 18 757.178 90.1581 6
0 -5 18 714.142 91.8385 6
0 5 19 477.724 82.2315 6
0 5 19 314.133 56.7257 14
0 -5 19 439.534 95.1767 6
0 5 -19 389.286 42.4164 21
0 5 20 1005.02 88.8917 14
0 5 -20 1113.13 80.2395 21
0 -5 20 1288.59 121.58 6
0 5 20 1174.82 109.239 6
0 5 -21 299.403 44.0304 21
0 -5 21 230.955 95.4795 6
0 5 21 198.699 81.7091 6
0 5 21 257.361 55.9146 14
0 5 22 1193.91 98.9334 14
0 5 -22 1347.13 93.7039 21
0 5 22 1441.93 122.634 6
0 -5 22 1287.88 131.829 6
0 5 -23 362.127 49.4577 21
0 5 23 353.675 56.975 14
0 5 23 404.115 87.3917 6
0 -5 23 298.026 100.217 6
0 5 24 -3.66052 50.9789 14
0 5 24 23.4201 85.55 6
0 -5 24 33.9705 101.52 6
0 -5 25 7712.56 459.176 6
0 5 25 8129.29 453.531 6
0 5 26 332.887 55.9635 14
0 5 27 21.3669 50.6568 14
0 -5 27 30.8269 107.645 6
0 -5 28 998.048 128.384 6
0 5 28 890.761 78.471 14
0 -5 29 66.9924 108.156 6
0 -5 30 293.463 103.517 6
0 -5 30 69.9618 70.0401 22
0 5 30 296.243 47.7982 14
0 -5 31 1.84168 91.321 6
0 -5 31 3.0224 64.0339 22
0 -5 32 473.227 86.067 6
0 -5 32 238.685 56.0466 22
0 -5 33 143.205 75.4996 6
0 -5 33 56.1954 44.9765 22
0 -5 34 16.0225 64.6927 6
0 5 -34 21.9345 40.6142 15
0 -5 34 5.3193 38.6426 22
0 5 -35 114.928 37.1961 15
0 -5 35 37.0575 30.8376 22
0 5 -36 8.56179 29.8115 15
0 -5 36 25.9831 24.3498 22
0 6 0 1281.58 90.5274 21
0 -6 0 1528.6 93.6063 19
0 6 1 1010.06 100.783 8
0 6 -1 962.454 61.299 1
0 -6 1 922.577 60.5652 19
0 6 1 725.486 55.6529 21
0 6 -1 780.871 56.0627 21
0 6 -1 881.154 78.9194 2
0 6 1 1003.47 91.9822 2
0 6 -1 806.065 55.013 16
0 6 -2 1176.03 78.4301 1
0 -6 2 1193.68 77.5495 19
0 6 2 1032.38 73.5023 21
0 6 -2 1073 75.2309 21
0 6 2 1587.3 110.875 2
0 6 -2 1381.85 90.6692 2
0 6 2 1640.54 122.538 8
0 6 3 8688.77 435.71 8
0 6 -3 8373.3 425.563 2
0 6 -3 8178.74 422.159 1
0 -6 3 7174.82 421.2 19
0 6 3 5992.05 419.921 21
0 6 -3 6476.44 420.792 21
0 6 3 9342.55 436.457 2
0 6 -3 6582.13 419.919 15
0 6 4 120.684 17.3205 17
0 6 -4 160.254 22.8393 15
0 6 4 90.725 26.9465 3
0 6 4 157.116 103.338 2
0 6 4 106.855 29.048 20
0 6 -4 71.4651 32.919 20
0 -6 4 173.77 31.0996 19
0 6 4 102.552 21.921 21
0 6 4 216.482 96.2773 8
0 6 5 5091.11 334.208 20
0 6 -5 5858.27 335.377 20
0 -6 5 6238.6 335.12 19
0 6 5 6894.19 351.81 8
0 6 5 5549.98 332.844 17
0 6 5 4729.48 333.262 3
0 6 -6 4492.7 277.828 20
0 6 6 4083.91 276.613 20
0 6 6 4316.87 275.905 17
0 -6 6 5043.58 278.124 19
0 6 6 5201.53 294.446 8
0 6 6 4807.7 278.902 3
0 6 7 624.966 90.8107 2
0 -6 7 477.837 43.7088 19
0 6 7 611.898 91.7993 8
0 6 7 431.545 35.2691 17
0 6 -7 457.915 42.2563 20
0 6 7 414.798 37.1824 20
0 6 8 2558.44 152.787 8
0 -6 8 2166.46 126.661 19
0 6 -8 2172.16 126.569 20
0 6 8 2335.17 148.327 2
0 6 9 96.2089 21.773 20
0 6 -9 102.103 31.9167 20
0 6 9 84.1667 77.6209 8
0 6 9 79.7852 74.6126 2
0 -6 9 106.976 34.6962 19
0 6 10 3596.24 204.748 2
0 6 10 3004.69 195.011 14
0 6 -10 3236.17 187.556 20
0 6 -10 3288.47 188.261 21
0 6 10 2638.35 185.542 20
0 -6 10 3163.08 189.428 19
0 6 11 3572.91 245.022 14
0 6 -11 3859.96 240.622 21
0 6 -11 3917.36 239.671 20
0 -6 11 3905.24 242.141 19
0 6 -12 129.721 31.7838 20
0 6 -13 353.568 37.3813 20
0 6 14 5301.32 350.278 14
0 6 -14 5492.49 346.058 20
0 6 -14 5961.52 346.983 21
0 -6 14 5442.27 350.535 19
0 6 15 1029.77 84.4496 14
0 6 -15 1059.49 76.1474 21
0 -6 15 1042.34 90.1379 19
0 -6 16 36.8754 63.7105 19
0 6 16 -0.46891 48.7383 14
0 6 -16 15.1672 36.5751 21
0 6 17 10.7336 50.9 14
0 6 -17 13.1202 37.4059 21
0 -6 17 49.9382 77.5896 6
0 6 18 63.0845 52.1593 14
0 6 -18 3.07621 37.3352 21
0 -6 18 7.43043 81.4443 6
0 6 19 551.583 67.0761 14
0 6 -19 656.772 58.1844 21
0 -6 19 711.725 96.3568 6
0 6 20 85.0475 53.6931 14
0 -6 20 100.392 91.8858 6
0 6 -20 56.7916 40.0085 21
0 6 -21 365.15 48.5455 21
0 -6 21 363.332 98.2587 6
0 6 21 306.906 58.3731 14
0 6 -22 463.3 54.1978 21
0 -6 22 474.66 105.418 6
0 6 22 418.743 61.1925 14
0 6 23 1007.73 88.137 14
0 -6 23 1224.64 124.694 6
0 6 -23 1137.45 86.1968 21
0 6 -24 66.5414 47.2555 21
0 6 24 18.5324 50.3042 14
0 -6 24 58.1714 98.8592 6
0 6 25 1116.34 88.4627 14
0 6 26 1813.12 129.791 14
0 -6 26 2159.16 162.929 6
0 6 27 129.337 49.7946 14
0 -6 27 276.788 110.239 6
0 -6 28 181.372 106.612 6
0 6 29 112.036 45.1181 14
0 -6 29 -17.2379 104.762 6
0 -6 30 -49.7506 103.981 6
0 6 30 13.6532 41.767 14
0 -6 30 22.3765 65.9612 22
0 -6 31 167.876 90.5914 6
0 -6 31 50.0249 63.0186 22
0 -6 32 37.0189 80.5778 6
0 -6 32 3.12526 48.6322 22
0 -6 33 3.2379 70.278 6
0 6 -33 37.0454 41.2523 15
0 -6 33 -1.87424 43.3287 22
0 -6 34 3.68464 35.4495 22
0 -6 34 3.23349 60.0255 6
0 -6 35 -7.54194 29.9143 22
0 7 0 2.2046 23.5086 21
0 7 0 57.2656 32.3349 20
0 -7 0 37.3815 33.1465 19
0 7 0 53.9869 82.4417 8
0 7 -1 1916.81 121.787 1
0 7 1 1948.11 121.902 20
0 7 -1 1819.11 119.564 21
0 7 1 1699.89 118.838 21
0 7 -1 1953.81 122.152 20
0 -7 1 2032.95 121.721 19
0 7 -2 2407.42 134.553 1
0 7 -2 1931.06 132.398 21
0 7 2 2167.52 133.546 20
0 7 2 1893.57 131.148 21
0 7 -2 2048.87 134.43 20
0 -7 2 2242.19 133.738 19
0 7 -3 773.826 56.5994 1
0 7 3 666.999 54.1182 20
0 7 -3 633.503 55.2935 20
0 7 3 643.786 48.7718 21
0 7 -3 713.45 51.9485 21
0 -7 3 747.236 54.1778 19
0 -7 4 1148.1 73.5893 19
0 7 -4 1211.19 77.0844 1
0 7 4 1465.26 123.446 8
0 7 4 913.838 71.304 3
0 7 4 1589.61 121.324 2
0 7 4 1034.72 71.8468 20
0 7 -4 1006.48 75.451 20
0 7 -4 1009.2 72.5653 21
0 7 -5 119.066 35.2693 20
0 7 5 110.259 30.5705 20
0 -7 5 97.7158 32.027 19
0 7 -5 110.793 30.1103 21
0 7 5 236.09 94.379 2
0 7 5 114.972 25.8789 3
0 7 5 113.767 91.9246 8
0 7 -6 -1.18313 22.452 15
0 -7 6 31.4359 32.7879 19
0 7 -6 16.323 34.2029 20
0 7 6 19.9368 27.8666 20
0 7 -6 -6.51045 30.7563 21
0 7 6 -14.473 88.9067 2
0 7 6 -22.4251 39.763 3
0 7 6 34.7986 89.8046 8
0 7 -7 2600.46 166.037 21
0 7 7 2233.14 164.366 20
0 7 -7 2894.13 166.739 20
0 7 7 3474.22 190.391 2
0 -7 7 2911.19 166.762 19
0 7 8 -2.72777 80.5465 2
0 7 -8 1.73028 32.4384 20
0 7 8 13.4168 24.2024 20
0 -7 8 11.7036 32.5043 19
0 7 -8 9.48887 32.033 21
0 7 -9 2032.89 121.528 20
0 7 9 2300.36 145.024 2
0 -7 9 1983.61 122.446 19
0 7 10 284.826 79.0043 2
0 7 10 232.117 26.8979 20
0 7 -10 207.411 35.5762 20
0 7 10 320.74 80.5894 8
0 7 11 668.803 88.6698 8
0 7 -11 606.787 52.7268 21
0 7 -12 132.277 34.4696 21
0 -7 12 87.2551 40.963 19
0 -7 13 374.506 51.0378 19
0 7 -13 304.995 42.6819 21
0 7 13 329.591 60.5289 14
0 7 -14 315.16 42.7037 21
0 -7 14 307.646 53.7112 19
0 7 14 326.026 60.384 14
0 7 15 3385.82 242.605 14
0 7 -15 4036.77 238.84 21
0 -7 15 3815.88 243.799 19
0 -7 16 575.547 74.7123 19
0 7 16 505.823 63.7302 14
0 7 -16 585.743 55.0751 21
0 -7 17 -23.4348 68.9751 19
0 7 17 6.78306 52.8602 14
0 7 -17 48.5148 40.8475 21
0 7 18 264.954 57.9261 14
0 -7 18 310.055 85.8527 6
0 7 -18 264.508 47.3399 21
0 7 19 104.525 54.7048 14
0 -7 19 175.646 83.8148 6
0 7 -19 113.507 44.1032 21
0 7 20 -38.636 54.1188 14
0 -7 20 -1.86066 86.9862 6
0 7 -20 -3.39815 43.3118 21
0 7 21 189.552 56.188 14
0 7 -21 167.025 44.5238 21
0 7 -22 730.484 65.095 21
0 -7 22 748.162 111.228 6
0 7 22 616.255 71.3246 14
0 7 23 1852.32 119.261 14
0 -7 23 1526.06 149.034 6
0 7 -23 1496.04 117.32 21
0 7 24 420.857 58.7935 14
0 7 25 -9.86427 48.6587 14
0 -7 25 143 104.925 6
0 7 26 896.466 78.0158 14
0 -7 26 1036.41 120.333 6
0 -7 27 614.493 115.236 6
0 7 28 6.782 46.921 14
0 -7 28 173.16 104.605 6
0 7 29 53.294 41.8891 14
0 -7 29 83.4834 98.1409 6
0 -7 30 100.543 95.2495 6
0 7 30 61.6663 39.2228 14
0 -7 30 20.4403 63.1486 22
0 -7 31 38.4582 58.5927 22
0 -7 31 100.773 87.2262 6
0 -7 32 60.3311 46.0753 22
0 -7 32 71.3798 74.3547 6
0 -7 33 -15.0209 40.0027 22
0 -7 33 -106.857 66.2382 6
0 -7 34 -2.40607 33.491 22
0 -7 35 25.6108 25.3306 22
0 8 0 504.742 83.0141 2
0 8 0 377.804 36.2547 21
0 8 0 360.994 42.9816 20
0 -8 0 385.425 42.2492 19
0 8 1 633.673 89.6328 2
0 8 -1 672.959 82.1976 2
0 -8 1 618.213 48.5868 19
0 -8 -1 563.329 49.0779 19
0 8 1 532.516 50.5888 20
0 8 1 523.567 43.3683 21
0 8 -1 520.949 50.7352 20
0 8 -1 550.711 44.8622 21
0 8 -2 2151.42 138.717 20
0 8 -2 2040.31 136.78 21
0 8 2 2160.86 138.326 20
0 8 2 1943.15 135.48 21
0 -8 2 2304.19 137.859 19
0 8 -3 5000.15 296.808 20
0 8 3 4189.4 295.858 20
0 8 3 4249.49 294.561 21
0 8 -3 4745.99 295.235 21
0 -8 3 5308.03 296.253 19
0 8 -3 6047.53 304.887 2
0 8 -4 2044.85 146.178 21
0 8 4 2506.92 146.83 20
0 8 -4 2486.3 157.701 2
0 -8 4 2218.14 147.329 19
0 8 5 234.216 97.1447 2
0 8 -5 192.527 41.8771 1
0 8 -5 266.641 59.9089 2
0 8 -5 181.174 33.5492 21
0 8 5 162.459 31.943 20
0 8 6 740.911 59.3709 20
0 8 -6 973.951 79.3422 2
0 8 -6 898.84 68.6323 1
0 8 6 1051.61 111.998 2
0 8 6 893.287 107.226 8
0 8 7 747.463 102.721 8
0 8 7 538.96 49.2475 20
0 8 7 812.061 103.078 2
0 8 -7 801.137 72.7533 2
0 8 -7 733.637 63.65 1
0 8 8 653.38 51.7279 20
0 8 8 949.207 99.91 2
0 8 8 964.305 103.045 8
0 8 9 -20.8889 80.0036 2
0 8 9 -16.103 85.0624 8
0 8 9 31.9173 25.3418 20
0 -8 9 21.4635 33.9826 19
0 8 -9 32.5884 33.1787 21
0 8 -10 51.5442 35.1237 20
0 8 10 27.8717 24.6279 20
0 -8 10 32.4392 38.047 19
0 8 10 72.9977 84.9251 2
0 8 10 -38.7782 79.0077 8
0 8 -10 40.1835 35.7908 21
0 8 11 192.741 59.0381 14
0 -8 11 209.314 42.7251 19
0 8 -11 265.25 38.0107 20
0 8 -11 177.869 39.6782 21
0 8 11 331.775 82.1894 8
0 8 -12 1279.8 90.0526 21
0 8 -12 1269.7 89.4208 20
0 8 12 1180.86 100.067 14
0 -8 12 1370.25 92.9499 19
0 8 13 511.301 70.0537 14
0 8 -13 548.678 49.3088 20
0 8 -13 533.097 52.5836 21
0 -8 13 562.957 59.3281 19
0 8 14 657.485 72.2732 14
0 8 -14 608.084 54.709 20
0 8 -14 708.885 57.6001 21
0 -8 14 638.848 67.7392 19
0 8 15 1240.95 102.164 14
0 8 -15 1384.07 92.6816 21
0 -8 15 1249.52 101.956 19
0 -8 16 571.25 75.0181 19
0 8 -16 564.82 58.0662 21
0 8 16 538.872 65.8957 14
0 -8 17 218.635 71.9001 19
0 8 17 171.408 56.2411 14
0 8 -17 258.93 43.7785 21
0 8 18 154.807 56.8528 14
0 8 -18 172.554 46.349 21
0 8 19 -62.7149 55.9531 14
0 8 -19 20.4907 45.6359 21
0 -8 19 -7.00299 85.3322 6
0 8 20 733.717 75.3036 14
0 8 -20 799.94 69.7595 21
0 -8 20 872.661 105.667 6
0 8 21 24.5473 53.905 14
0 -8 21 49.5271 96.0283 6
0 8 -21 63.1997 49.5761 21
0 8 -22 49.084 51.4634 21
0 -8 22 -61.8079 99.3658 6
0 8 22 15.9467 52.8435 14
0 8 -23 1243.65 95.0151 21
0 8 23 1154.56 93.1649 14
0 8 24 92.5481 50.3525 14
0 -8 24 194.477 103.524 6
0 8 25 403.472 56.3839 14
0 -8 25 505.611 104.478 6
0 -8 26 733.646 114.673 6
0 8 27 1381.65 102.378 14
0 -8 27 1657 140.338 6
0 -8 28 4.04321 100.347 6
0 8 28 90.8112 44.9275 14
0 -8 29 57.1715 61.5665 22
0 -8 29 39.5821 94.1943 6
0 8 29 17.8986 38.799 14
0 -8 30 -18.1745 59.6705 22
0 -8 30 -17.4543 89.3428 6
0 8 30 1.33637 36.1307 14
0 -8 31 24.8333 80.7494 6
0 -8 31 14.5455 50.6539 22
0 -8 32 47.2801 41.7659 22
0 -8 33 -22.8091 35.3943 22
0 -8 34 4.54284 26.7993 22
0 9 0 -51.2639 87.2442 2
0 9 0 -6.73639 106.998 8
0 9 0 3.28024 35.9094 20
0 9 0 9.33443 27.067 21
0 9 -1 799.625 108.448 8
0 9 -1 708.688 90.8352 2
0 9 1 781.636 105.149 2
0 9 1 940.685 115.134 8
0 9 -1 504.329 51.4797 20
0 9 -1 507.929 44.8267 21
0 9 1 530.91 45.3761 21
0 9 -2 848.789 88.8751 2
0 9 2 541.008 51.6835 3
0 -9 -2 623.601 53.9937 19
0 9 2 834.37 111.969 8
0 9 2 1006.43 118.621 2
0 9 -2 913.284 103.47 8
0 9 -2 690.963 54.2077 20
0 9 2 563.062 48.8228 21
0 -9 3 2667.24 168.17 19
0 -9 -3 2545.98 169.077 19
0 9 -3 2603.34 169.283 20
0 9 3 3431.55 204.96 8
0 9 -3 3246.6 185.291 2
0 9 3 2425.31 167.194 3
0 9 3 3919.12 205.572 2
0 -9 4 1235.41 85.8438 19
0 9 -4 1188.7 86.3603 20
0 9 -4 1337.89 87.1481 1
0 9 4 1486.52 132.263 8
0 9 -4 1395.16 108.82 2
0 9 4 1123.3 83.1368 3
0 9 4 1662.18 133.229 2
0 9 -5 387.568 46.8659 21
0 9 -5 474.426 49.4046 20
0 9 5 645.349 104.814 2
0 9 -5 572.282 53.3648 1
0 9 -5 600.084 73.9685 2
0 9 5 714.309 104.768 8
0 -9 5 518.382 47.6488 19
0 9 -6 -11.0578 62.2936 2
0 9 -6 23.245 42.4776 1
0 9 6 54.5998 97.1192 2
0 9 6 35.6017 97.0092 8
0 9 -6 -39.9325 35.4312 20
0 -9 6 -4.92126 36.0758 19
0 9 -6 2.46628 34.8039 21
0 9 -7 324.468 46.5873 1
0 9 -7 323.626 65.884 2
0 9 7 371.117 95.035 2
0 9 7 298.692 97.0354 8
0 -9 7 228.754 39.5033 19
0 9 -7 269.285 40.8018 20
0 9 -7 206.96 37.5171 21
0 9 -8 215.905 62.8101 2
0 9 -8 225.125 47.7691 1
0 9 8 121.543 86.0917 2
0 9 8 174.569 96.5308 8
0 -9 8 180.429 38.2426 19
0 9 -8 178.039 39.6789 20
0 9 -8 177.705 38.6619 21
0 9 9 525.67 97.1998 2
0 9 -9 624.745 71.1027 2
0 9 -9 586.977 63.4743 1
0 9 9 648.85 101.293 8
0 -9 9 581.817 52.6729 19
0 9 -9 488.797 51.9714 21
0 9 -9 529.406 53.1515 20
0 9 -10 19.1358 38.9264 20
0 -9 10 47.5362 37.9919 19
0 9 -10 29.4881 54.643 1
0 9 10 94.1394 87.4985 2
0 9 -10 29.794 37.263 21
0 9 10 86.7449 85.2522 8
0 -9 11 367.171 48.7888 19
0 9 11 483.4 89.9774 8
0 9 -11 359.712 45.1366 20
0 9 -11 344.652 45.3122 21
0 9 11 354.41 64.2461 14
0 9 -12 218.88 41.2297 20
0 9 -12 244.73 42.6902 21
0 -9 12 257.313 48.2477 19
0 9 12 213.521 61.427 14
0 9 -13 165.51 39.3438 20
0 9 -13 163.913 44.382 21
0 -9 13 164.222 49.481 19
0 9 13 192.078 61.9041 14
0 -9 14 812.14 78.1439 19
0 9 14 752.079 82.9708 14
0 9 -14 834.635 67.0644 20
0 9 -14 919.869 68.858 21
0 9 -15 96.0042 46.2857 21
0 -9 15 57.2701 57.3945 19
0 9 15 95.9262 59.8441 14
0 9 16 554.561 70.2472 14
0 9 -16 646.631 61.7856 21
0 -9 16 679.388 77.4871 19
0 9 17 1417.11 118.285 14
0 9 -17 1804.57 115.665 21
0 -9 17 1646.12 127.776 19
0 -9 18 144.744 75.4525 19
0 9 -18 119.2 50.563 21
0 9 18 141.463 56.724 14
0 9 -19 874.481 75.5208 21
0 -9 19 900.654 102.079 6
0 9 19 722.695 78.2649 14
0 9 -20 236.042 55.8377 21
0 -9 20 257.87 89.6406 6
0 9 20 278.134 59.0045 14
0 9 21 -11.4474 53.0462 14
0 9 -21 -61.5472 50.0656 21
0 9 22 117.435 53.3974 14
0 9 -22 98.5523 55.6577 21
0 -9 23 538.287 105.258 6
0 9 23 402.462 58.2655 14
0 -9 24 196.094 99.5704 6
0 9 24 84.2349 47.1608 14
0 -9 25 1337.49 133.817 6
0 -9 26 -82.3417 95.2111 6
0 9 26 0.8814 41.6267 14
0 -9 27 143.784 95.1082 6
0 9 27 94.9154 42.2034 14
0 -9 28 526.138 99.9977 6
0 9 28 485.297 52.1413 14
0 -9 29 253.865 89.3693 6
0 -9 29 11.9632 58.9162 22
0 9 -29 81.9283 57.0096 1
0 9 29 219.903 36.9345 14
0 -9 30 -63.1551 83.3819 6
0 -9 30 -8.3485 52.9856 22
0 9 -30 11.8053 50.1046 1
0 -9 31 -10.3948 73.2634 6
0 -9 31 -5.24467 41.9994 22
0 -9 32 -9.1395 34.4471 22
0 10 0 182.829 103.243 2
0 -10 0 152.281 37.0401 19
0 10 0 136.53 37.9165 20
0 10 0 240.522 114.463 8
0 10 -1 87.6441 90.8842 2
0 10 1 -34.1066 113.975 2
0 10 1 -11.222 103.919 8
0 10 -1 -43.3333 110.927 8
0 -10 1 26.4924 34.4117 19
0 -10 -1 -7.73637 36.6309 19
0 10 -1 37.58 35.7113 20
0 10 1 6.53954 37.7787 20
0 -10 2 325.865 41.0161 19
0 10 -2 298.282 44.8994 20
0 -10 -2 341.752 43.027 19
0 10 2 280.331 40.9964 3
0 10 -2 361.32 92.2375 2
0 10 2 519.218 113.369 2
0 10 2 507.11 113.913 8
0 10 -2 420.072 111.91 8
0 10 -2 303.767 39.4789 21
0 10 2 307.901 42.8162 20
0 -10 -3 92.3457 38.726 19
0 10 -3 53.8522 37.3735 20
0 10 3 98.3977 36.9476 20
0 -10 3 80.2765 37.5 19
0 10 3 90.8037 31.4842 3
0 10 3 166.033 105.218 2
0 10 -3 105.306 84.6563 2
0 10 -3 70.7152 35.6842 21
0 10 -3 120.572 99.7293 8
0 10 3 177.712 112.232 8
0 10 -4 261.474 81.0296 2
0 10 4 324.281 102.448 2
0 10 -4 175.721 38.4053 21
0 10 4 190.365 107.341 8
0 10 -4 251.927 96.2896 8
0 -10 4 196.52 38.2721 19
0 10 -4 155.051 40.0221 20
0 -10 -4 190.617 41.6702 19
0 10 4 213.817 35.657 20
0 10 5 149.658 103.219 2
0 10 -5 68.9241 74.533 2
0 10 -5 98.8092 40.3292 20
0 10 5 60.3887 34.5604 20
0 -10 5 38.6098 37.2785 19
0 10 5 25.2619 102.327 8
0 10 -5 81.1995 36.9389 21
0 10 6 62.6766 97.4431 2
0 10 -6 63.7588 74.1902 2
0 10 6 12.3548 32.9915 20
0 10 -6 54.019 39.0286 20
0 -10 6 56.1068 38.462 19
0 10 6 52.0465 103.34 8
0 10 -6 64.0469 37.6442 21
0 10 -7 836.162 68.8416 20
0 10 -7 811.029 67.794 21
0 10 7 744.743 64.1189 20
0 10 -7 946.647 71.0571 1
0 -10 7 869 67.524 19
0 10 -7 982.945 90.9668 2
0 10 7 989.534 109.713 2
0 10 7 1103.18 121.278 8
0 10 -8 2043.89 137.162 20
0 10 -8 2077.17 137.119 21
0 10 8 1796.53 135.032 20
0 10 -8 2484.75 141.216 1
0 -10 8 2116.17 137.084 19
0 10 -8 2313.6 151.321 2
0 10 8 1995.31 162.591 2
0 10 8 2459.19 171.904 8
0 10 9 662.701 58.6789 20
0 10 -9 704.638 66.4121 20
0 10 -9 816.34 63.4993 21
0 10 -9 880.359 68.3137 1
0 10 9 755.977 100.934 2
0 -10 9 737.093 64.1438 19
0 10 9 781.06 110.057 8
0 10 -9 894.289 87.3585 2
0 10 -10 106.02 43.0267 21
0 10 -10 119.486 50.7706 1
0 10 -10 196.383 68.6908 2
0 10 10 163.782 91.1707 2
0 10 10 141.841 62.6942 14
0 10 -10 93.4221 43.7821 20
0 10 10 78.5425 31.1498 20
0 10 10 169.399 92.7895 8
0 -10 10 89.8173 42.562 19
0 10 -11 1392.96 104.627 2
0 10 11 969.18 96.7292 14
0 10 -11 1447.34 93.6132 1
0 10 11 1300.92 123.16 8
0 10 -11 1214.72 87.4105 21
0 10 -11 1068.63 87.679 20
0 -10 11 1105.15 88.0817 19
0 -10 12 662.636 67.3148 19
0 10 -12 819.495 73.1408 1
0 10 -12 868.118 83.7833 2
0 10 -12 686.271 63.6905 21
0 10 -12 663.143 62.691 20
0 10 12 637.686 79.1421 14
0 10 13 34.6666 61.0097 14
0 10 -13 82.6 42.3463 20
0 10 -13 -4.73901 68.2821 2
0 10 -13 125.554 60.8993 1
0 -10 13 55.9075 51.9021 19
0 10 -13 82.2735 42.6449 21
0 10 -14 228.32 70.5639 2
0 10 -14 152.899 64.5187 1
0 10 -14 146.716 50.0386 21
0 -10 14 143.601 55.9546 19
0 10 14 84.6316 61.8106 14
0 10 -15 2.13366 45.1426 21
0 10 -15 29.8398 64.0985 1
0 10 -15 5.93073 69.5916 2
0 -10 15 33.2204 59.4881 19
0 10 15 -20.0386 58.0718 14
0 10 -16 54.8879 48.2903 21
0 10 -16 28.0933 66.0891 1
0 -10 16 4.34628 64.0049 19
0 10 16 97.2197 55.7481 14
0 -10 17 97.7501 72.3187 19
0 10 17 25.2902 56.3444 14
0 10 -17 103.678 48.7471 21
0 -10 18 33.3073 75.4914 19
0 10 -18 52.3172 55.0561 21
0 10 18 -24.7592 55.5705 14
0 10 -19 870.812 74.4456 21
0 10 19 698.421 76.0798 14
0 10 -20 643.354 67.7486 21
0 10 20 610.406 68.5489 14
0 10 21 933.126 82.4511 14
0 -10 21 1124 118.577 6
0 10 22 166.831 52.5961 14
0 -10 22 195.236 99.3557 6
0 -10 23 123.39 97.8029 6
0 10 -23 73.2399 64.6817 1
0 -10 24 107.523 98.0859 6
0 10 24 21.4396 44.0831 14
0 10 -24 63.2598 64.8793 1
0 10 25 306.613 47.4847 14
0 10 -25 230.888 66.8635 1
0 -10 26 220.915 92.3118 6
0 10 26 184.403 41.7761 14
0 10 -26 184.524 61.2066 1
0 -10 27 5.2494 88.8944 6
0 10 -27 0.79051 51.673 1
0 -10 28 70.7011 85.4896 6
0 -10 28 -7.8926 55.2818 22
0 10 -28 -46.4414 48.6242 1
0 -10 29 140.108 79.9889 6
0 -10 29 44.3776 51.3288 22
0 10 -29 -29.5552 41.9161 1
0 -10 30 13.1557 73.3693 6
0 -10 30 -51.2729 39.3605 22
0 -10 31 14.8264 33.0932 22
0 -10 32 -60.7621 26.535 22
0 11 0 -10.6585 40.2996 20
0 -11 0 1.91349 38.7372 19
0 11 0 -14.9145 37.6637 3
0 11 0 -33.4779 118.376 2
0 11 0 27.1352 114.172 8
0 -11 -1 167.173 39.276 19
0 11 1 87.51 41.8142 20
0 11 -1 168.418 43.0672 20
0 -11 1 142.824 39.6555 19
0 11 -1 324.447 116.977 8
0 11 1 220.559 123.179 8
0 11 -1 190.435 115.499 2
0 11 1 194.342 117.26 2
0 11 1 104.194 39.0276 3
0 -11 2 1576.96 108.174 19
0 -11 -2 1610.31 108.498 19
0 11 -2 2411.75 170.498 8
0 11 2 2304.87 164.576 8
0 11 -2 2074.85 146.745 2
0 11 2 1333.58 105.391 3
0 11 2 2413.97 158.724 2
0 11 2 1580.76 107.643 20
0 11 -2 1487.74 108.23 21
0 11 -2 1684.33 109.136 20
0 11 3 283.215 106.61 2
0 11 -3 222.778 93.2456 2
0 11 3 142.342 114.357 8
0 11 -3 212.248 120.746 8
0 11 3 181.952 42.308 20
0 -11 3 194.693 41.5995 19
0 -11 -3 205.938 43.2257 19
0 11 -3 143.603 45.3829 20
0 11 -3 159.827 41.1332 21
0 -11 -4 112.038 41.3438 19
0 11 4 90.2007 40.1268 20
0 11 -4 99.8417 44.9987 20
0 -11 4 99.2576 40.0679 19
0 11 -4 104.886 89.9127 2
0 11 4 155.238 106.863 2
0 11 -4 96.3137 113.86 8
0 11 -4 108.87 38.3732 21
0 11 4 221.056 112.133 8
0 11 -5 -0.45408 46.5206 20
0 -11 -5 -50.5002 41.5265 19
0 11 5 -0.39392 39.0474 20
0 -11 5 -18.4163 41.3454 19
0 11 -5 -91.7606 87.2012 2
0 11 5 6.90354 101.359 2
0 11 -5 103.831 106.993 8
0 11 5 -65.2589 111.152 8
0 11 -5 -15.6861 38.8611 21
0 -11 6 1138.51 80.9178 19
0 -11 -6 1083.51 82.2698 19
0 11 -6 1100.38 81.2469 20
0 11 6 867.001 78.1268 20
0 11 -6 1023.23 81.0528 21
0 11 6 1320.09 132.383 8
0 11 -6 1573.03 132.489 8
0 11 6 1416.72 123.659 2
0 11 -6 1235.07 112.194 2
0 -11 -7 820.569 65.2206 19
0 -11 7 725.52 62.7965 19
0 11 7 608.273 60.3112 20
0 11 -7 673.565 66.5086 20
0 11 -7 691.617 64.6226 21
0 11 7 795.758 104.192 2
0 11 7 925.005 119.288 8
0 11 -7 992.949 98.4544 2
0 11 -8 47.7875 79.1499 2
0 11 8 19.0686 90.8869 2
0 11 -8 43.3482 43.3172 21
0 11 8 -31.8236 100.425 8
0 11 8 27.3658 34.3117 20
0 11 -8 6.63047 44.5058 20
0 -11 8 35.5455 41.4285 19
0 11 9 304.529 94.333 2
0 11 -9 141.755 81.3258 2
0 11 9 186.577 96.7175 8
0 11 9 107.848 36.7933 20
0 -11 9 175.883 45.414 19
0 11 -9 167.747 44.5148 20
0 11 -9 142.94 43.9263 21
0 11 -10 963.467 95.5421 2
0 11 10 711.356 85.2701 14
0 -11 10 842.556 70.7823 19
0 11 -10 764.218 70.6702 20
0 11 -10 828.062 70.0904 21
0 11 10 950.376 110.866 8
0 11 -11 -23.6366 47.9987 21
0 11 -11 -34.4043 71.333 2
0 11 11 27.6716 62.6979 14
0 11 -11 9.85215 44.8009 20
0 11 11 8.87109 93.4936 8
0 -11 11 40.2979 47.3229 19
0 11 12 1008.42 95.2424 14
0 11 -12 1103.11 86.2872 21
0 -11 12 1028.64 86.9099 19
0 11 -12 1258.77 103.467 2
0 -11 13 455.996 61.7832 19
0 11 13 448.366 68.9594 14
0 11 -13 454.595 57.4582 21
0 -11 14 13.8163 56.2585 19
0 11 14 37.7204 59.2694 14
0 11 -14 -8.73078 51.4657 21
0 11 -15 46.058 52.5736 21
0 11 15 49.5159 56.0975 14
0 -11 15 52.4777 60.7501 19
0 11 -16 -2.51089 55.547 21
0 11 16 -42.6562 55.7978 14
0 -11 16 -20.8669 68.5718 19
0 11 -17 103.81 57.744 21
0 11 17 74.011 55.2236 14
0 -11 17 48.1998 72.7014 19
0 11 -18 -23.2747 56.5859 21
0 -11 18 -45.5359 75.7426 19
0 11 18 52.2351 54.128 14
0 11 -19 108.586 59.1083 1
0 -11 19 245.751 86.8812 6
0 11 19 132.09 53.4492 14
0 11 -20 387.671 64.1798 1
0 -11 20 498.453 93.1827 6
0 11 20 377.82 57.735 14
0 -11 21 -75.5752 94.0602 6
0 11 -21 27.3291 57.7027 1
0 -11 22 2.01129 93.6496 6
0 11 22 11.7915 43.8489 14
0 11 -22 71.1582 56.3012 1
0 -11 23 316.375 96.3837 6
0 11 23 237.581 45.1664 14
0 11 -23 181.45 57.198 1
0 11 -24 34.3289 50.7526 1
0 -11 24 48.9584 91.1575 6
0 11 -25 103.379 49.1907 1
0 -11 25 198.584 89.1389 6
0 11 -26 15.7296 45.2301 1
0 -11 26 64.5448 54.0445 22
0 -11 26 -39.3299 83.9039 6
0 -11 27 62.4402 51.997 22
0 -11 28 28.9756 43.3298 22
0 -11 28 152.406 77.318 6
0 -11 29 -44.6007 36.4129 22
0 -11 29 89.2676 68.5695 6
0 -11 30 15.3588 30.5058 22
0 -11 -31 145.361 25.2152 19
0 -12 0 69.3797 41.6636 19
0 12 0 32.9685 45.9132 20
0 12 0 72.3513 39.7606 3
0 12 0 158.019 130.78 8
0 12 0 67.8146 119.975 2
0 -12 1 747.626 62.7871 19
0 -12 -1 745.505 62.2777 19
0 12 -1 439.337 62.2785 3
0 12 1 1174.39 129.427 2
0 12 -1 1107.07 134.787 2
0 12 1 677.886 64.4886 20
0 12 -1 675.634 66.3679 20
0 12 1 908.277 134.208 8
0 12 -1 959.635 136.326 8
0 12 -2 1015.48 139.207 8
0 -12 2 891.268 69.4663 19
0 -12 -2 771.454 68.7969 19
0 12 2 1019.14 127.798 2
0 12 -2 1275.63 138.266 2
0 12 2 1167.31 136.98 8
0 12 -2 770.124 71.732 20
0 12 2 783.045 69.2876 20
0 -12 3 217.362 45.4783 19
0 -12 -3 218.044 45.2197 19
0 12 -3 236.789 51.9892 20
0 12 3 218.5 45.9472 20
0 12 3 316.519 110.919 2
0 12 -3 266.268 119.882 2
0 12 3 454.449 119.95 8
0 12 -3 371.218 128.597 8
0 -12 -4 593.886 58.8889 19
0 -12 4 574.371 58.9967 19
0 12 -4 548.35 60.227 20
0 12 4 528.413 58.4086 20
0 12 -4 971.383 119.832 2
0 12 4 719.735 114.342 2
0 12 4 622.494 125.848 8
0 12 -4 818.884 145.198 8
0 -12 5 173.309 45.0831 19
0 12 5 105.916 43.9353 20
0 -12 -5 206.26 46.2545 19
0 12 -5 178.733 46.5865 20
0 12 -5 139.58 47.4659 21
0 12 5 248.195 96.4093 2
0 12 -5 304.782 102.119 2
0 12 5 273.4 119.577 8
0 12 -5 177.101 129.929 8
0 -12 6 157.087 44.5534 19
0 12 -6 91.1718 49.0105 20
0 12 6 87.6898 40.8724 20
0 -12 -6 133.951 45.5351 19
0 12 -6 70.849 48.7221 21
0 12 -6 182.796 100.459 2
0 12 6 156.072 93.6776 2
0 12 6 183.689 112.677 8
0 12 -6 45.4498 122.636 8
0 -12 7 11.0833 42.2491 19
0 12 7 10.3606 40.328 20
0 12 -7 1.57221 44.6025 20
0 -12 -7 -3.00022 45.5164 19
0 12 -7 30.9773 48.8839 21
0 12 -7 69.9825 95.2944 2
0 12 7 21.4316 92.1578 2
0 12 -7 38.4889 119.148 8
0 12 7 -64.0632 107.646 8
0 12 -8 1470.11 145.002 8
0 12 8 1313.32 133.641 8
0 -12 8 1080.85 85.4437 19
0 -12 -8 1255.1 87.5953 19
0 12 8 1182.1 123.003 2
0 12 -8 1113.82 86.2248 20
0 12 -8 939.071 88.4038 21
0 12 -9 213.874 54.1909 21
0 12 9 245.197 69.1879 14
0 12 -9 374.631 116.307 8
0 -12 9 300.984 50.0649 19
0 12 9 113.186 96.9297 8
0 -12 -9 302.731 51.8067 19
0 12 -9 245.807 52.0827 20
0 12 -10 334.964 56.5842 21
0 12 10 363.041 67.9631 14
0 12 -10 376.714 114.317 8
0 -12 10 262.67 51.7086 19
0 12 10 426.986 103.045 8
0 -12 -10 320.681 52.5695 19
0 12 -10 266.792 53.0607 20
0 12 -11 194.501 56.8001 21
0 -12 11 85.1607 51.8024 19
0 12 11 249.295 65.8524 14
0 12 -12 36.5278 50.3945 21
0 -12 12 -1.75433 51.6649 19
0 12 12 20.7278 62.157 14
0 12 -13 251.072 58.1879 21
0 -12 13 281.746 59.1443 19
0 12 13 221.539 64.2353 14
0 12 14 637.865 72.4272 14
0 -12 14 593.921 74.5181 19
0 12 -14 705.397 71.6065 21
0 -12 15 -44.6995 64.0167 19
0 12 -15 10.8039 57.6187 21
0 12 15 -22.657 53.6819 14
0 12 16 57.6738 52.1921 14
0 -12 16 -1.58593 69.373 19
0 -12 17 379.925 77.3198 19
0 -12 18 44.743 81.789 6
0 -12 19 495.147 93.7921 6
0 -12 20 94.3403 87.7718 6
0 -12 21 50.2827 90.4011 6
0 -12 22 135.913 90.9404 6
0 -12 23 352.537 91.1674 6
0 -12 24 161.432 83.9891 6
0 -12 25 1256.79 114.826 6
0 -12 26 175.029 76.2239 6
0 -12 27 879.399 92.3475 6
0 -12 -28 226.992 36.555 19
0 -12 -29 20.9877 26.4637 19
0 13 0 -29.1291 46.5623 20
0 -13 0 10.1489 43.8227 19
0 13 0 79.4532 107.285 2
0 13 0 35.6866 123.747 8
0 13 -1 476.31 58.0174 20
0 -13 1 528.628 56.2936 19
0 -13 -1 533.96 55.9379 19
0 13 1 408.653 59.6864 20
0 13 1 567.683 118.657 2
0 13 -1 725.712 126.144 2
0 13 -1 724.898 140.684 8
0 13 1 592.8 132.714 8
0 13 -2 240.719 138.277 8
0 13 -2 148.513 46.6144 3
0 13 -2 258.228 120.337 2
0 13 2 373.143 106.159 2
0 13 2 288.47 126.002 8
0 13 2 182.383 50.5099 20
0 -13 -2 230.479 46.9142 19
0 -13 2 253.578 47.6972 19
0 13 -2 207.135 48.4134 20
0 13 -3 198.388 132.057 8
0 13 -3 47.2579 45.6742 3
0 13 3 69.1618 46.7421 20
0 13 -3 3.29396 51.1634 20
0 -13 3 65.6247 46.1527 19
0 -13 -3 104.779 44.7891 19
0 13 3 115.086 100.912 2
0 13 3 205.877 124.427 8
0 13 4 236.334 95.7933 2
0 13 -4 198.852 127.44 8
0 -13 4 98.7644 45.3508 19
0 -13 -4 116.039 44.5797 19
0 13 4 71.023 45.0872 20
0 13 -4 111.499 49.5384 20
0 13 4 111.295 120.881 8
0 13 5 553.29 99.7111 2
0 13 -5 622.177 140.131 8
0 13 -5 467.557 59.3014 20
0 -13 5 448.487 55.6831 19
0 -13 -5 517.355 55.4681 19
0 13 5 602.185 122.47 8
0 13 6 680.559 101.605 2
0 13 -6 898.158 152.714 8
0 13 -6 564.531 67.4926 20
0 13 6 663.407 123.156 8
0 -13 6 652.96 61.6755 19
0 -13 -6 653.438 62.967 19
0 -13 -7 521.587 58.4944 19
0 13 -7 467.863 60.9634 20
0 -13 7 486.657 56.7216 19
0 13 7 439.899 100.089 2
0 13 7 606.761 115.137 8
0 13 -7 653.571 148.679 8
0 -13 8 -23.0685 45.5473 19
0 13 8 -37.8586 98.4509 8
0 13 -8 51.1711 136.136 8
0 -13 -8 0.52386 46.8341 19
0 13 9 438.637 105.004 8
0 -13 -9 430.767 57.3493 19
0 -13 9 460.909 57.1123 19
0 -13 -10 295.31 52.6157 19
0 13 -10 455.464 131.485 8
0 -13 10 302.012 54.7108 19
0 -13 -11 11.0518 48.6197 19
0 13 -11 143.47 122.64 8
0 -13 11 70.3969 51.6761 19
0 -13 -12 8.87322 48.8599 19
0 13 -12 -138.78 121.951 8
0 -13 12 3.61277 53.0987 19
0 -13 -13 45.6894 48.0096 19
0 13 -13 -35.8009 114.569 8
0 -13 13 38.6147 55.9142 19
0 -13 -14 25.5622 49.1441 19
0 13 -14 126.596 111.936 8
0 -13 14 -68.9604 60.9537 19
0 -13 -15 14.7284 50.1267 19
0 -13 15 65.179 64.1115 19
0 -13 -16 120.949 50.167 19
0 -13 16 1.5595 69.7795 19
0 13 -17 71.9851 104.244 8
0 -13 18 70.4199 81.0306 6
0 13 -18 46.6904 100.552 8
0 -13 19 375.988 85.2012 6
0 13 -19 191.501 102.851 8
0 -13 -19 352.119 53.2963 19
0 -13 20 424.039 91.7401 6
0 13 -20 548.922 102.395 8
0 -13 -20 470.918 57.2191 19
0 -13 -21 -39.1065 45.5513 19
0 13 -21 11.439 91.4088 8
0 -13 21 62.8529 87.2283 6
0 -13 22 380.027 86.2027 6
0 -13 -22 308.123 49.4256 19
0 -13 23 -29.5663 78.7586 6
0 -13 -23 63.2533 42.1982 19
0 -13 24 -26.2741 72.7333 6
0 -13 -24 33.6052 37.0577 19
0 -13 25 362.216 72.2181 6
0 -13 -25 263.965 40.482 19
0 -13 -26 49.8615 31.7712 19
0 -13 -27 138.761 30.3794 19
0 -13 -28 115.308 23.8707 19
0 14 0 493.57 130.72 8
0 -14 0 589.795 59.6712 19
0 14 -1 2065.24 169.102 8
0 14 1 1963.9 165.413 8
0 -14 -1 1439.73 108.353 19
0 -14 1 1499.32 108.985 19
0 14 2 44.3232 120.248 8
0 14 -2 275.036 127.013 8
0 -14 -2 182.586 47.8783 19
0 -14 2 168.712 47.828 19
0 14 3 139.475 123.584 8
0 -14 -3 3.497 44.5077 19
0 -14 3 9.56563 45.2311 19
0 14 4 25.4336 112.964 8
0 14 -4 -80.4399 133.472 8
0 -14 4 4.02967 44.3959 19
0 -14 -4 28.9146 44.5456 19
0 14 5 -30.688 109.317 8
0 14 -5 145.224 133.913 8
0 -14 5 13.5379 44.1934 19
0 -14 -5 -29.5341 43.8465 19
0 14 6 103.556 100.671 8
0 14 -6 -27.6873 131.13 8
0 -14 6 61.0171 44.3139 19
0 -14 -6 6.02253 44.1378 19
0 -14 7 -46.6888 46.2142 19
0 14 7 -20.3992 94.6639 8
0 14 -7 -56.7744 126.568 8
0 -14 -7 59.9285 43.8328 19
0 -14 8 349.237 52.8665 19
0 14 8 343.635 102.249 8
0 14 -8 344.198 135.1 8
0 -14 -8 271.952 49.4405 19
0 -14 9 109.385 50.4837 19
0 14 -9 162.894 137.832 8
0 -14 -9 155.972 46.7107 19
0 -14 10 820.982 78.7297 19
0 -14 -10 942.986 76.2428 19
0 -14 11 209.178 54.7067 19
0 -14 -11 226.992 49.8915 19
0 -14 12 183.46 57.0563 19
0 -14 -12 181.18 48.8452 19
0 -14 -13 208.962 48.8746 19
0 14 -13 149.827 132.919 8
0 14 -14 116.672 127.78 8
0 -14 15 130.515 66.0367 19
0 14 -15 280.014 123.284 8
0 -14 -16 74.1311 46.1666 19
0 -14 16 4.42466 67.1477 19
0 14 -16 54.187 121.84 8
0 -14 -17 395.012 53.0852 19
0 14 -17 534.605 123.088 8
0 -14 17 335.335 81.6198 6
0 -14 -18 84.8887 45.1383 19
0 -14 18 104.477 77.0118 6
0 -14 -19 45.5618 42.7432 19
0 -14 19 -5.31131 77.5541 6
0 -14 -20 53.8032 40.693 19
0 -14 20 75.0875 78.9512 6
0 -14 21 59.373 75.0495 6
0 -14 -21 4.52018 39.7304 19
0 -14 22 185.95 72.1532 6
0 -14 -22 137.024 38.3089 19
0 -14 23 12.2825 65.6948 6
0 -14 -23 -6.86883 34.8618 19
0 -14 -24 153.559 32.6573 19
0 -14 -25 351.063 35.4646 19
0 -14 -26 -6.71728 22.4482 19
0 -15 0 -10.1892 45.4249 19
0 -15 -1 155.101 46.424 19
0 -15 1 125.73 46.4357 19
0 -15 2 753.71 65.2116 19
0 -15 -2 636.196 64.4946 19
0 -15 3 450.379 53.2708 19
0 -15 -3 367.904 52.4166 19
0 -15 -4 445.445 54.0045 19
0 -15 4 420.778 53.4765 19
0 -15 5 1195.86 93.3771 19
0 -15 -5 1335.33 93.6542 19
0 -15 -6 -12.297 44.3398 19
0 -15 6 -9.14191 46.5006 19
0 15 -6 -83.55 43.4657 3
0 -15 -7 1259.04 80.4483 19
0 15 -7 1697.43 156.319 8
0 15 -8 195.075 129.938 8
0 15 -8 21.587 47.1088 3
0 15 -9 766.613 132.166 8
0 15 -9 300.541 53.6681 3
0 15 -10 57.523 123.088 8
0 15 -10 61.4567 48.7606 3
0 -15 11 -34.6324 53.2933 19
0 15 -11 51.3733 119.634 8
0 15 -11 28.9673 48.2441 3
0 -15 -11 63.3308 42.4935 19
0 -15 12 398.314 62.9401 19
0 15 -12 637.208 121.812 8
0 15 -12 268.474 56.602 3
0 -15 -12 492.741 50.9783 19
0 15 -13 1023.33 125.643 8
0 -15 13 690.797 74.8521 19
0 -15 -13 860.893 62.2638 19
0 -15 14 229.429 65.9552 19
0 -15 -14 328.102 46.9084 19
0 -15 15 117.974 65.1512 19
0 -15 -15 166.994 42.349 19
0 -15 16 -30.2399 71.5424 6
0 -15 -16 1.60716 39.6182 19
0 -15 17 29.6954 71.2683 6
0 -15 -17 -30.1578 37.8461 19
0 -15 18 15.6243 72.2315 6
0 15 -18 57.2109 43.6768 3
0 -15 -18 -29.1145 37.1088 19
0 15 -19 -6.81478 40.497 3
0 -15 -19 31.8165 35.5223 19
0 -15 -20 -8.93736 33.5791 19
0 15 -20 22.1582 37.8344 3
0 -15 20 73.5199 66.0652 6
0 -15 -21 376.398 34.1604 19
0 15 -21 -95.4062 38.8564 3
0 -15 -22 89.3956 29.804 19
0 -15 -23 306.139 32.3559 19
0 16 0 -23.0342 103.155 8
0 -16 0 33.7074 42.4376 19
0 16 1 1144.3 125.74 8
0 16 -1 1249.55 133.3 8
0 -16 -1 1154.78 85.4046 19
0 -16 1 1083.08 84.7737 19
0 16 2 -31.0647 92.3216 8
0 16 -2 55.807 105.775 8
0 -16 -2 54.5686 43.5438 19
0 -16 2 51.8624 42.3086 19
0 16 3 68.9892 89.2602 8
0 16 -3 -112.363 112.257 8
0 -16 3 -22.909 42.7252 19
0 -16 -3 20.1862 43.8575 19
0 -16 -4 13.9287 42.6905 19
0 -16 4 -3.74407 43.6371 19
0 16 4 152.703 88.5351 8
0 16 -4 -43.7736 109.534 8
0 -16 -5 44.738 42.4444 19
0 -16 5 22.3285 44.3588 19
0 16 -5 59.4624 109.911 8
0 -16 -6 93.9917 42.3464 19
0 -16 6 105.167 45.38 19
0 16 -6 139.164 108.706 8
0 -16 -7 79.8176 41.4479 19
0 -16 7 32.7122 46.866 19
0 16 -8 -35.7391 39.746 3
0 -16 -8 45.6206 41.9436 19
0 -16 8 -4.44625 46.7528 19
0 -16 -9 1381.9 69.5532 19
0 -16 9 1200.91 73.9499 19
0 -16 -10 745.737 51.9922 19
0 -16 10 611.022 59.4855 19
0 16 -11 -6.05412 40.3418 3
0 -16 -11 35.223 39.3058 19
0 -16 11 1.61234 51.4193 19
0 16 -12 -8.60047 38.4218 3
0 -16 -12 63.5898 39.3117 19
0 -16 12 47.454 56.1423 19
0 16 -13 -13.9512 38.0227 3
0 -16 -13 -5.63177 38.2255 19
0 -16 13 -1.69648 56.8085 19
0 -16 -14 7.17606 37.2449 19
0 -16 14 33.4703 64.8216 6
0 16 -14 26.8083 38.3821 3
0 -16 -15 48.6582 35.217 19
0 -16 15 64.5322 63.6467 6
0 16 -15 27.3263 38.3653 3
0 -16 -16 191.587 36.0936 19
0 -16 16 274.732 65.3279 6
0 -16 -17 18.14 31.9646 19
0 -16 17 66.2193 65.3814 6
0 16 -17 -54.9568 34.4451 3
0 -16 -18 118.193 32.4136 19
0 -16 -19 189.527 31.8128 19
0 -16 -20 532.647 43.562 19
0 -16 -21 69.4685 23.6022 19
0 -17 0 4.71052 38.9367 19
0 -17 -1 19.9154 38.4686 19
0 -17 1 33.4332 39.9064 19
0 -17 -2 -10.0961 38.682 19
0 -17 2 8.83931 40.4795 19
0 -17 -3 7.81056 39.3651 19
0 -17 3 7.19045 39.7848 19
0 -17 -4 11.9898 38.9895 19
0 -17 4 99.2877 42.1946 19
0 -17 5 597.844 60.9942 19
0 -17 -5 686.492 57.9358 19
0 -17 -6 220.889 41.4598 19
0 -17 6 189.344 44.8396 19
0 -17 -7 284.139 43.0836 19
0 -17 7 235.346 47.5397 19
0 -17 -8 5.95493 38.1563 19
0 -17 8 21.9754 43.8458 19
0 -17 -9 425.855 45.6896 19
0 -17 9 335.341 54.7592 19
0 -17 10 605.677 68.5005 19
0 -17 -10 810.556 60.3018 19
0 -17 -11 135.24 36.3847 19
0 -17 11 157.201 52.0382 19
0 -17 -12 -7.99822 33.3312 19
0 -17 12 43.6204 49.9253 19
0 -17 -13 515.406 46.7244 19
0 -17 13 501.711 65.4299 6
0 -17 -14 17.8532 30.3665 19
0 -17 -15 -26.493 28.6061 19
0 -17 -16 705.097 52.8472 19
0 -17 -17 210.572 28.6222 19
0 -18 0 55.582 35.3439 19
0 -18 -1 -13.8136 33.7102 19
0 -18 1 -5.589 35.5158 19
0 -18 2 142.933 37.41 19
0 -18 -2 123.139 35.0759 19
0 -18 3 45.9764 36.6258 19
0 -18 -3 -21.1677 33.1551 19
0 -18 4 41.7527 37.6797 19
0 -18 -4 37.797 32.3488 19
0 -18 5 12.7354 38.4185 19
0 -18 -5 5.71636 31.4668 19
0 -18 6 14.134 38.8731 19
0 -18 -6 48.082 31.1119 19
0 -18 7 56.7829 40.466 19
0 -18 -7 102.308 30.8967 19
0 -18 8 41.6479 41.618 19
0 -18 -8 68.8428 29.8029 19
0 -18 9 192.748 46.3626 19
0 -18 -9 390.781 36.6997 19
0 -18 -10 113.55 29.5283 19
0 -18 -11 41.1223 26.7738 19
0 -18 -12 82.6714 25.8807 19
1 0 -37 547.199 50.1291 15
1 0 -36 -26.8001 39.7067 15
-1 0 35 -18.5755 65.2754 6
-1 0 34 -39.2758 73.8222 6
-1 0 33 44.9524 79.8033 6
-1 0 32 0.86598 84.696 6
-1 0 31 57.0255 91.0692 6
-1 0 30 120.794 90.6706 6
-1 0 29 28.6013 62.4213 22
-1 0 29 181.755 92.3214 6
-1 0 28 53.7893 62.8436 22
-1 0 27 28.4207 49.4732 14
-1 0 27 51.4597 93.5663 6
-1 0 26 47.3279 50.0335 14
-1 0 26 2.10059 97.2529 6
-1 0 25 359.622 57.8565 14
-1 0 25 490.024 103.514 6
-1 0 24 -18.0283 50.584 14
-1 0 24 73.4707 95.2761 6
-1 0 23 1357.31 102.494 14
-1 0 23 1394.85 133.463 6
-1 0 22 5.39841 46.5832 14
-1 0 22 93.9337 99.2112 6
-1 0 21 9.6626 44.9385 14
-1 0 21 -26.5944 98.5098 6
-1 0 20 -14.3623 44.3545 14
-1 0 20 -57.1158 93.8224 6
-1 0 19 530.224 55.6069 14
-1 0 19 640.843 97.7105 6
-1 0 18 9.4595 40.5983 14
-1 0 18 -37.2167 85.9442 6
-1 0 17 1010.33 108.841 6
-1 0 16 -40.1253 82.4923 6
-1 0 15 30590.1 2006.11 14
1 0 -15 33974.9 2005.53 5
-1 0 15 33489.9 2009.87 6
-1 0 14 -65.6837 77.861 6
1 0 -14 -16.5811 42.5208 5
-1 0 14 -2.48859 42.0483 14
1 0 -13 428.231 47.6489 5
-1 0 13 368.987 50.4055 14
1 0 -12 -4.77434 23.0407 21
1 0 -12 -10.9008 40.3744 5
-1 0 12 15.2637 41.5241 14
-1 0 11 19389.8 1248.68 14
1 0 -11 20580.4 1247.81 5
1 0 -11 20640.1 1247.19 21
-1 0 11 20045.2 1251.29 6
1 0 -10 -3.42168 32.9842 13
-1 0 10 -21.154 40.8499 14
-1 0 10 -18.4196 68.3199 6
1 0 -10 26.2579 38.2497 5
1 0 -10 -5.43057 22.5665 21
1 0 -9 557.738 50.1436 5
-1 0 9 458.423 71.7848 6
-1 0 9 471.755 52.3482 14
1 0 -9 528.397 38.3741 21
1 0 -9 439.276 47.9603 13
1 0 -8 -10.3437 27.3373 13
-1 0 8 -9.55168 38.8111 14
-1 0 8 -16.8286 59.1586 6
1 0 -8 3.28252 37.7257 5
1 0 -8 3.56751 21.1116 21
1 0 -7 49588.4 3139 13
-1 0 7 55298.9 3140.59 6
-1 0 7 51297.9 3139.56 14
-1 0 6 -26.7421 48.8961 6
-1 0 6 3.69416 36.7841 14
1 0 -6 21.0146 29.5996 13
1 0 -6 -8.49533 37.867 10
1 0 -5 758.592 59.7156 13
1 0 -5 728.931 61.3703 10
-1 0 5 913.398 66.0216 6
-1 0 5 862.999 61.0018 14
-1 0 4 16.3721 35.906 6
1 0 -4 14.4458 24.2445 12
1 0 -4 -9.2869 30.0628 10
-1 0 4 34 29.0142 14
-1 0 3 10503.6 681.429 6
1 0 -3 10533.3 680.972 12
1 0 -3 10772.8 681.055 10
-1 0 3 12258.1 681.724 2
1 0 -3 10825.4 680.551 18
1 0 -2 15.2586 18.4668 7
1 0 -2 0.50033 22.2582 6
-1 0 2 13.0237 22.792 6
-1 0 2 21.4941 23.1949 8
1 0 -2 29.3366 17.8017 12
1 0 -2 0.64162 12.0272 18
1 0 -2 -5.09179 21.4458 2
-1 0 2 3.68259 32.8403 2
1 0 -1 16.2964 13.4239 9
1 0 -1 21.9239 12.0715 17
1 0 -1 9.11541 16.0504 15
1 0 -1 21.2087 15.9877 6
-1 0 1 20.4088 13.2872 6
1 0 -1 16.7068 14.2196 3
-1 0 1 -1.58855 10.2878 3
-1 0 1 20.3784 20.9505 8
1 0 -1 10.9719 14.8822 7
1 0 -1 10.1296 13.8948 1
-1 0 1 18.2078 15.2447 2
-1 0 0 1.17558 13.0201 1
1 0 0 3.40976 13.4811 9
1 0 0 0.38372 11.8683 17
1 0 0 3.43438 17.5913 16
1 0 0 2.36021 16.262 4
1 0 0 1.75919 15.5044 22
1 0 1 1675.52 84.1205 22
1 0 1 1636.33 86.5502 16
1 0 2 -10.0065 20.4841 19
1 0 2 -1.33866 14.8527 11
1 0 2 -2.31238 20.4032 22
1 0 2 26.1328 32.0309 16
1 0 3 5.77662 17.3867 14
1 0 3 -10.7299 27.2371 22
1 0 4 15.0478 30.9307 6
1 0 4 7.84157 21.5696 14
1 0 5 9322.38 557.707 6
1 0 5 8917.85 556.49 14
1 0 6 -2.2735 46.1251 6
1 0 6 29.7182 26.8982 14
1 0 7 9856.27 576.341 6
1 0 7 9097.08 573.673 14
1 0 8 5.4877 32.2863 14
1 0 8 -5.48247 60.2159 6
1 0 9 11746.8 696.939 6
1 0 9 11082.9 693.876 14
1 0 10 -6.38712 35.8387 14
1 0 10 11.7529 63.0798 6
1 0 11 6868.19 452.177 6
1 0 11 7399.74 447.403 14
1 0 12 90.021 37.5848 14
1 0 13 261.62 40.6984 14
1 0 14 49.6137 37.9978 14
1 0 14 122.953 71.2517 6
1 0 15 3175.92 211.672 6
1 0 15 3123.2 198.813 14
1 0 16 -48.151 75.1906 6
1 0 17 331.947 86.3318 6
1 0 18 -1.02127 39.2395 14
1 0 18 -69.4515 81.7338 6
1 0 19 156.804 43.1054 14
1 0 19 265.125 91.6244 6
1 0 20 6.10401 41.9271 14
1 0 20 -31.8985 90.5082 6
1 0 21 1654.94 118.943 14
1 0 21 2075.03 149.307 6
1 0 22 38.3426 102.28 6
1 0 22 2.57259 45.2843 14
1 0 22 55.4495 68.6183 22
1 0 23 154.043 97.7418 6
1 0 23 5.4434 47.0959 14
1 0 23 -32.3103 68.0341 22
1 0 24 -35.1862 92.1933 6
1 0 24 -15.168 69.0362 22
1 0 25 1282.05 120.88 6
1 0 25 1001.5 96.6588 22
1 0 26 -12.2662 91.8657 6
1 0 26 39.756 58.7629 22
1 0 27 256.283 58.673 22
1 0 28 33.9833 52.7449 22
1 0 29 -45.1309 89.423 6
1 0 29 -12.907 49.6069 22
1 0 30 69.7055 86.6919 6
1 0 31 60.1191 82.2998 6
1 0 31 60.658 43.7029 22
1 0 32 118.535 78.8701 6
1 0 32 -11.9536 39.9814 22
1 0 33 80.9957 72.5161 6
1 0 33 -49.4707 37.4305 22
1 0 34 12.293 66.2132 6
1 0 34 55.9363 34.5418 22
1 0 35 96.7773 58.7995 6
1 1 -37 183.05 35.8481 15
1 -1 -37 166.861 32.7201 15
1 1 -36 373.907 48.229 15
1 -1 -36 367.926 45.9201 15
-1 -1 36 330.177 63.6549 6
-1 -1 35 -9.12704 66.292 6
-1 1 34 -0.68025 71.9296 6
-1 -1 34 32.3474 74.5012 6
-1 -1 33 85.6046 40.299 22
-1 -1 33 24.6744 79.4071 6
-1 1 33 92.0135 77.2218 6
-1 1 32 457.359 85.9358 6
-1 -1 32 464.397 88.5606 6
-1 -1 31 14.0523 55.0155 22
-1 -1 31 57.3904 90.0931 6
-1 1 31 -50.4238 87.0556 6
-1 1 30 73.498 91.3711 6
-1 -1 30 45.7243 93.1017 6
-1 -1 29 19.4322 63.0556 22
-1 -1 29 54.7927 93.5249 6
-1 1 29 -19.0069 90.9054 6
-1 1 29 7.2253 49.0911 14
-1 1 28 7.76636 50.063 14
-1 1 27 737.401 104.259 6
-1 -1 27 804.44 111.281 6
-1 1 27 575.707 65.8109 14
-1 1 26 3194.47 164.835 14
-1 -1 26 3633.42 192.59 6
-1 1 26 3469.19 187.388 6
-1 -1 25 488.522 61.2614 14
-1 1 25 557.707 65.353 14
-1 -1 25 559.684 112.272 6
-1 1 25 586.262 103.281 6
-1 1 24 428.379 58.0851 14
-1 -1 24 344.267 56.3873 14
-1 -1 24 521.869 111.384 6
-1 1 24 555.181 100.562 6
-1 1 23 90.0369 51.1092 14
-1 -1 23 59.0743 47.2613 14
-1 -1 23 94.0874 105.855 6
-1 1 23 -9.26197 92.2582 6
-1 1 22 400.283 55.5729 14
-1 -1 22 339.83 53.8405 14
-1 1 22 385.036 97.2836 6
-1 -1 22 558.743 103.566 6
-1 1 21 6.49866 47.4051 14
-1 -1 21 -24.1798 46.0356 14
-1 -1 21 10.1176 98.7439 6
-1 1 21 -48.2848 89.4559 6
-1 -1 20 14.1231 44.5651 14
-1 1 20 0.41248 45.0021 14
-1 -1 20 -32.7052 93.3327 6
-1 1 20 55.177 86.2428 6
-1 1 19 382.867 51.6136 14
-1 -1 19 426.652 50.3389 14
-1 -1 19 379.027 94.3625 6
-1 1 19 415.489 91.1221 6
-1 -1 18 -1.02378 41.1897 14
-1 1 18 5.68473 43.6501 14
-1 -1 18 -69.3392 87.252 6
-1 1 18 -181.844 87.6618 6
-1 1 17 1545.57 127.863 6
-1 -1 17 1398.31 125.265 6
1 1 -16 2715.57 172.127 21
-1 -1 16 2741.36 190.521 6
-1 1 16 2882.09 192.41 6
1 1 -15 995.473 78.1243 5
1 -1 -15 992.175 70.8931 5
-1 1 15 909.658 75.1212 14
-1 -1 15 883.664 71.3113 14
1 1 -15 929.077 65.4869 21
-1 -1 15 973.21 96.2106 6
-1 1 15 962.06 103.331 6
1 1 -14 4532.51 275.012 5
1 -1 -14 4118.71 272.726 5
-1 1 14 4329.58 275.2 14
-1 -1 14 4223.75 273.538 14
1 1 -14 4561.01 271.537 21
-1 1 14 4696.55 284.451 6
-1 -1 14 4392.28 282.394 6
-1 -1 13 91.0024 38.1647 14
-1 1 13 131.402 45.8909 14
1 1 -13 81.261 25.6686 21
1 1 -13 43.2524 47.6547 5
-1 1 13 16.6414 76.6957 6
1 -1 -13 76.4847 37.3803 5
1 1 -12 226.925 49.7778 5
1 1 -12 280.691 30.0655 21
-1 1 12 259.124 48.6704 14
-1 -1 12 247.475 41.8632 14
-1 -1 11 6895.56 365.091 14
-1 1 11 7196.05 366.715 14
1 1 -11 8136.58 366.117 5
1 1 -11 7391.28 363.241 21
-1 1 11 7681.88 372.782 6
-1 -1 11 7583.96 371.558 6
-1 1 10 1290.79 84.1433 14
-1 -1 10 1402.28 80.4559 14
1 1 -10 1704.32 85.9742 5
1 1 -10 1432 74.0148 21
-1 1 10 1434.3 101.046 6
-1 -1 10 1460.04 96.2654 6
-1 -1 9 651.505 50.8282 14
-1 1 9 571.978 58.2305 14
1 1 -9 483.875 57.22 13
1 1 -9 762.137 58.3139 5
1 1 -9 618.028 41.5245 21
-1 1 9 690.151 77.0006 6
-1 -1 9 697.825 71.9849 6
-1 -1 8 3267.03 214.012 14
-1 1 8 3401.9 217.009 14
1 1 -8 2857.04 215.572 13
1 1 -8 3744.48 215.859 5
1 -1 -8 3428.41 214.322 10
1 1 -8 3538.93 211.956 21
-1 1 8 3588.5 221.894 6
-1 -1 8 3602.86 219.473 6
-1 -1 7 206.344 35.1896 14
1 1 -7 274.045 43.6342 13
-1 1 7 146.072 47.0981 14
-1 1 7 258.31 62.4691 6
1 1 -7 261.286 47.6696 5
1 -1 -7 208.109 37.6472 10
1 1 -7 150.712 25.4264 21
-1 -1 7 206.838 53.4904 6
-1 -1 6 3259.68 193.016 6
-1 1 6 3246.7 195.973 6
-1 1 6 2594.08 192.564 14
-1 -1 6 3073.53 189.414 14
1 1 -6 2796.07 192.293 13
1 1 -6 3476.5 191.827 5
1 -1 -6 2853.62 189.056 10
1 1 -6 3015.15 188.004 21
-1 1 6 3473.95 196.132 2
-1 -1 5 5874.77 401.409 19
1 1 -5 6409.95 400.804 21
1 1 -5 6990.82 402.326 5
-1 1 5 6469.74 403.778 6
-1 -1 5 7074.75 402.508 6
-1 -1 5 6438.68 401.096 14
1 -1 -5 6554.11 401.051 12
1 1 -5 5839.5 402.208 13
-1 1 5 7505.37 404.489 8
-1 1 5 7446.91 405.355 2
-1 -1 4 -5.91965 22.2226 19
-1 1 4 7.45054 55.7129 2
-1 -1 4 9.98005 20.6578 14
1 1 -4 -6.71724 30.6161 13
1 1 -4 21.405 36.4198 5
-1 1 4 11.0916 37.4963 6
1 -1 -4 4.00852 21.3505 12
1 1 -4 14.4513 19.5064 21
-1 1 4 20.7044 48.3705 8
1 -1 -3 2717.57 180.477 12
1 1 -3 2514.59 183.121 5
1 1 -3 3174.67 180.707 18
1 -1 -3 2896.26 179.627 18
-1 1 3 2771.91 182.48 6
-1 -1 3 3162.72 180.437 14
1 1 -3 1921.67 181.901 13
1 1 -3 3082.66 181.527 12
-1 1 3 3686.29 186.97 8
1 1 -3 2949.61 180.085 9
-1 -1 3 2986.33 180.101 19
-1 1 3 4121.51 190.43 2
-1 1 2 5321.23 272.495 8
1 1 -2 4443.57 267.853 9
-1 1 2 4131.18 269.047 6
1 1 -2 4566.77 268.116 7
1 1 -2 4510.35 268.756 12
1 1 -2 4457.95 269.928 10
1 1 -2 4572.21 269.826 5
-1 1 2 5035.82 271.178 2
1 1 -2 4476.55 268.183 18
1 1 -1 1334.21 80.4822 1
1 1 -1 1268.32 80.8184 11
1 1 -1 1625.94 83.1456 10
1 1 -1 751.573 84.2094 5
1 1 -1 701.41 81.261 9
1 1 -1 1312.04 79.0491 18
1 1 -1 1295.02 79.0841 17
1 -1 -1 1295.81 78.1037 17
1 1 -1 1242.6 80.2748 15
1 -1 -1 1172.89 79.192 15
1 1 -1 1424.64 84.2084 13
1 1 -1 1397.08 80.1193 12
1 -1 -1 1358.04 79.9451 7
1 1 -1 1188.69 79.98 4
-1 1 1 1280.18 82.438 2
1 -1 0 20067.7 1239.28 22
1 1 0 20962.1 1239.45 12
1 1 0 19756.5 1239.83 10
1 1 0 20961.2 1239.53 11
1 1 0 22455.2 1239.94 5
1 -1 0 20299.8 1239.28 19
1 1 0 20653.9 1239.49 17
1 1 0 20619.3 1239.44 18
1 -1 0 20025.6 1239.22 17
1 -1 0 20251.2 1239.66 16
1 -1 0 20629.5 1239.41 7
1 1 0 19483.6 1239.44 4
1 1 0 21068 1239.4 3
1 1 0 20704.6 1239.46 1
1 -1 1 1250.16 61.7771 22
1 1 1 1088.46 62.3716 11
1 1 1 866.114 62.1503 10
1 1 1 1107.61 65.8451 5
1 -1 1 986.289 59.121 19
1 1 1 937.729 60.3671 17
1 1 1 1124.46 65.7957 16
1 -1 1 1017.48 63.5111 16
-1 -1 -1 908.28 59.832 6
1 -1 1 687.108 60.2228 4
1 1 1 868.878 64.0322 3
1 -1 1 981.993 59.92 9
1 -1 2 873.061 52.6095 19
1 -1 2 895.466 52.5225 9
1 1 2 918.912 60.9811 16
1 1 2 857.101 51.9037 14
1 1 2 809.423 58.5218 13
-1 -1 -2 610.653 55.8709 5
1 1 2 686.358 53.5061 10
1 1 2 791.43 53.3701 22
-1 -1 -2 788.28 54.5289 6
1 1 2 775.683 54.7602 6
1 1 3 7094.67 437.103 6
1 1 3 6846.32 435.949 14
1 1 3 8531.3 436.892 13
1 -1 3 6763.12 436.056 19
-1 -1 -3 6737.63 436.203 5
1 1 3 7094.7 436.295 22
1 -1 3 7207.47 435.899 9
1 1 4 19.6088 22.542 14
1 1 4 38.8644 30.5658 13
1 -1 4 35.998 29.0063 9
-1 -1 -4 31.7309 22.6248 5
1 1 4 79.2513 39.7713 6
1 -1 4 1.98769 24.8245 19
1 1 4 34.6106 27.1242 22
1 1 5 599.073 43.9654 14
1 1 5 632.504 43.3553 13
-1 -1 -5 514.02 39.7365 5
1 -1 5 599.358 46.9341 19
1 1 5 558.298 57.0515 6
1 1 6 23.0364 24.1294 13
1 -1 6 19.3533 38.8253 19
-1 -1 -6 -22.0251 18.7563 5
1 1 6 -17.276 52.3726 6
1 1 6 6.3227 39.7011 22
1 -1 6 -17.7564 28.5244 14
1 1 6 2.13034 29.6004 14
1 -1 7 25368.8 1388.21 14
1 1 7 24923.9 1388.3 14
1 1 7 25822.6 1389.93 6
1 1 7 24146 1387.55 13
1 -1 7 24046.9 1389.26 19
1 -1 7 20463.3 1386.93 5
1 1 8 930.432 81.9141 6
1 -1 8 800.007 74.5336 19
1 1 8 887.592 64.9701 14
1 -1 8 899.751 64.1103 14
1 -1 9 946.724 80.0358 6
1 1 9 994.4 87.0019 6
1 -1 9 915.906 67.4507 14
1 1 9 917.706 69.2589 14
1 -1 10 479.19 47.754 14
1 1 10 491.558 49.1858 14
1 -1 10 544.129 67.431 6
1 1 10 517.955 74.4392 6
1 -1 11 15228.1 934.135 6
1 1 11 15285.6 935.134 6
1 1 11 14867.3 931.488 14
1 -1 11 15350.4 931.453 14
1 -1 12 2328.51 145.482 14
1 1 12 2196.5 145.833 14
1 -1 13 76.3374 36.9322 14
1 1 13 80.7431 37.7371 14
1 -1 13 38.3703 67.3089 6
1 1 14 178.77 39.7838 14
1 -1 14 145.54 39.7899 14
1 -1 14 176.943 72.0162 6
1 1 14 144.132 75.0774 6
1 1 15 16952.2 969.143 6
1 -1 15 16591.3 968.381 6
1 1 15 15110.7 963.67 14
1 -1 15 15369.2 963.582 14
1 1 16 631.563 91.1978 6
1 -1 16 626.098 89.0293 6
1 1 17 600.96 89.9995 6
1 -1 17 652.797 86.1131 6
1 -1 17 476.381 51.1953 14
1 1 18 108.812 83.9995 6
1 -1 18 -19.5932 79.2499 6
1 -1 18 52.2114 38.7114 14
1 1 18 62.4316 39.9123 14
1 -1 19 313.958 88.5369 6
1 1 19 403.095 88.356 6
1 1 19 367.807 48.0395 14
1 -1 19 346.368 46.7996 14
1 1 20 110.361 59.8174 22
1 1 20 133.77 89.4143 6
1 -1 20 158.093 92.1685 6
1 1 20 120.918 46.3749 14
1 -1 20 128.573 43.474 14
1 1 21 103.311 63.6675 22
1 1 21 174.708 87.0146 6
1 -1 21 89.0544 95.17 6
1 1 21 103.931 44.8882 14
1 1 22 142.913 66.0767 22
1 -1 22 77.1091 98.8306 6
1 1 22 183.308 90.7767 6
1 1 22 152.866 47.8974 14
1 1 23 44.8745 59.0201 22
1 1 23 96.8502 91.1215 6
1 -1 23 75.5341 102.109 6
1 1 23 53.0841 46.438 14
1 1 24 -9.21546 54.3951 22
1 -1 24 1.34501 71.1025 22
1 1 24 80.3519 89.9609 6
1 -1 24 -71.6408 101.008 6
1 1 24 40.7181 48.5175 14
1 1 25 974.076 81.9718 14
1 1 25 1064.66 86.7487 22
1 -1 25 1034.59 101.066 22
1 1 25 964.578 115.271 6
1 -1 25 995.783 123.835 6
1 1 26 63.373 54.3942 22
1 -1 26 105.747 73.0216 22
1 -1 26 49.314 102.689 6
1 1 26 164.288 87.6489 6
1 1 27 233.331 53.8874 22
1 -1 27 238.657 64.9022 22
1 1 28 5.4046 46.0368 22
1 -1 28 -3.53335 56.5242 22
1 -1 28 -109.726 96.8754 6
1 1 28 6.74423 87.0923 6
1 1 29 29.7351 45.7077 22
1 -1 29 49.6104 54.2061 22
1 -1 29 -38.7148 90.1882 6
1 1 29 15.0272 84.1548 6
1 1 30 -8.09155 85.3754 6
1 -1 30 13.9963 87.8117 6
1 -1 31 -24.2759 43.9903 22
1 -1 31 18.286 82.8851 6
1 1 31 -33.5119 79.871 6
1 -1 32 -29.1818 42.0993 22
1 -1 32 -92.6628 80.0969 6
1 1 32 -45.1218 75.7693 6
1 -1 33 -0.36998 38.7624 22
1 -1 33 14.2944 73.2499 6
1 1 33 56.426 70.7859 6
1 -1 34 7.94379 34.5113 22
1 1 34 -70.6848 63.9699 6
1 -1 34 -22.9539 65.7153 6
1 -1 35 -5.67945 31.5372 22
1 -1 35 148.923 59.6419 6
1 1 37 19.2408 25.786 17
1 2 -37 214.772 36.0772 15
-1 -2 36 445.675 64.1745 6
1 2 -36 459.499 49.3071 15
1 -2 -36 356.296 44.3413 15
-1 -2 35 77.0308 31.4879 22
-1 -2 35 288.027 67.8549 6
-1 -2 34 52.7411 37.4689 22
-1 -2 34 62.8855 73.5091 6
-1 -2 33 26.6133 43.4264 22
-1 -2 33 31.6192 80.1018 6
-1 2 33 -24.3222 75.1615 6
-1 -2 32 24.0338 50.0026 22
-1 -2 32 35.6317 86.2302 6
-1 2 32 145.557 81.9148 6
-1 -2 31 86.8805 62.2927 22
-1 2 31 204.209 87.1191 6
-1 -2 31 17.0202 90.1831 6
-1 2 30 6.50042 47.4465 14
-1 2 30 -93.8713 88.0946 6
-1 -2 30 -49.3517 94.7699 6
-1 2 29 280.566 52.4553 14
-1 2 29 209.716 91.6345 6
-1 -2 29 290.811 100.472 6
-1 2 28 15.8188 50.3847 14
-1 2 27 86.7913 53.6549 14
-1 2 26 125.066 54.7991 14
-1 2 26 54.7255 89.4161 6
-1 -2 26 33.7873 105.306 6
-1 2 25 221.936 57.146 14
-1 2 25 358.668 92.4926 6
-1 -2 25 326.514 112.905 6
-1 2 24 -28.6345 52.1037 14
-1 2 24 58.9587 87.8826 6
-1 -2 24 152.837 108.765 6
-1 2 23 6.35021 51.5558 14
-1 2 23 89.7156 89.2188 6
-1 -2 23 23.1443 105.954 6
-1 -2 22 25.357 44.0919 14
-1 2 22 74.6489 48.5536 14
-1 -2 22 22.9302 101.181 6
-1 2 22 69.952 84.3147 6
-1 2 21 18.4038 48.1286 14
-1 -2 21 -8.47432 43.5238 14
-1 2 21 75.7672 85.28 6
-1 -2 21 -25.0238 97.6799 6
-1 2 20 2124 146.168 14
-1 -2 20 2105.83 143.659 14
-1 -2 20 2548.54 170.185 6
-1 2 20 2326.78 164.36 6
-1 2 19 207.703 82.832 6
-1 -2 19 251.867 87.9335 6
-1 -2 19 217.179 44.0448 14
-1 2 19 206.723 49.2403 14
1 2 -18 -22.1586 31.3178 21
-1 2 18 26.094 75.9894 6
-1 -2 18 74.4906 80.9771 6
-1 2 18 25.2246 47.5475 14
-1 -2 18 -9.51424 38.732 14
1 2 -17 171.594 31.4669 21
-1 -2 17 84.5159 78.6774 6
-1 2 17 138.11 77.68 6
-1 2 17 86.439 47.3493 14
-1 -2 16 4096.16 266.487 6
-1 2 16 4000.08 265.662 6
1 2 -16 4084.96 253.652 21
-1 -2 15 2328.27 142.358 14
-1 2 15 2297.82 145.633 14
-1 -2 15 2663.5 159.247 6
-1 2 15 2650.18 157.716 6
1 2 -15 2525.37 139.353 21
1 2 -14 113.2 28.5837 21
-1 -2 14 105.462 71.1263 6
-1 2 14 85.5559 71.2892 6
-1 -2 14 118.414 39.0424 14
-1 2 14 109.843 47.416 14
-1 -2 13 2774.96 179.586 14
-1 2 13 2523.4 182.513 14
1 2 -13 2973.12 177.834 21
-1 -2 13 2942.37 191.826 6
-1 2 13 2922.98 190.65 6
1 2 -12 36.3603 28.0155 21
-1 -2 12 39.1079 36.4993 14
-1 2 12 2.37567 49.0713 14
-1 2 11 2293.12 112.15 14
-1 -2 11 2376.74 103.981 14
1 2 -11 2544.76 101.591 21
-1 -2 11 2662.49 118.412 6
1 2 -11 2893.11 114.162 5
1 2 -10 1338.13 88.646 5
-1 2 10 1092.95 85.7799 14
-1 -2 10 1106.02 74.8894 14
1 -2 -10 979.381 74.2964 10
1 2 -10 1006.15 71.8044 21
-1 -2 10 1101.82 89.8724 6
-1 2 10 1038.52 93.1237 6
-1 2 9 3496.95 238.471 6
-1 2 9 3152.03 235.257 14
-1 -2 9 3600.63 231.286 14
1 -2 -9 3815.87 231.078 10
-1 -2 9 3504.08 234.3 19
1 2 -9 3808.69 230.268 21
1 2 -8 417.319 36.1037 21
1 -2 -8 373.096 39.7483 10
-1 -2 8 413.825 40.324 14
-1 2 8 434.229 58.5787 14
-1 -2 8 467.033 50.44 19
1 2 -8 519.327 62.5365 5
-1 2 8 405.797 65.119 6
-1 2 8 499.608 73.5068 2
-1 -2 7 10807.2 161.257 19
-1 2 7 10658.4 169.055 6
-1 -2 7 10946.5 159.103 14
1 2 -7 11572.3 170.719 13
-1 2 7 12486.5 178.706 8
1 2 -7 12875.9 168.716 5
1 2 -7 11215.8 158.455 21
-1 2 7 12157.6 176.919 2
-1 -2 6 1481.35 95.337 19
1 2 -6 1414.46 94.2299 21
1 2 -6 1632.82 106.145 5
-1 2 6 1488.31 103.906 6
-1 -2 6 1382.24 94.3794 14
1 2 -6 1475.78 108.929 13
1 -2 -6 1459.97 94.041 12
-1 2 6 1690.5 113.419 8
-1 2 6 1797.79 120.946 2
-1 -2 5 124.705 24.1318 19
1 2 -5 129.345 24.1953 21
1 -2 -5 123.979 23.3173 12
1 2 -5 135.355 55.1541 5
-1 2 5 99.1527 46.2571 6
-1 -2 5 148.161 25.3341 14
1 2 -5 97.1825 55.428 13
-1 2 5 228.467 74.8194 2
-1 2 5 122.011 69.2986 8
-1 -2 4 2162.13 123.59 19
-1 2 4 2705.81 141.781 8
1 2 -4 2005.9 122.7 9
-1 2 4 2083.67 129.915 6
-1 -2 4 1886.09 123.64 14
1 2 -4 871.219 133.462 13
1 2 -4 2069.25 134.103 5
1 -2 -4 1830.03 123.602 12
1 2 -4 2031.34 124.453 21
-1 2 4 3121.51 148.522 2
-1 2 3 561.713 70.048 8
1 2 -3 597.801 37.7688 9
-1 2 3 541.555 67.5562 2
1 2 -3 479.682 36.1271 7
-1 2 3 470.643 46.9489 6
1 2 -3 347.962 59.6514 5
1 2 -3 463.959 41.8811 11
-1 -2 3 511.258 34.459 19
1 2 -3 450.299 37.4341 21
1 2 -2 153.268 22.6933 18
1 2 -2 167.768 22.2624 15
1 -2 -2 143.6 15.9108 15
1 2 -2 178.897 19.089 7
-1 2 2 204.565 60.7771 8
1 2 -2 136.394 48.2841 13
-1 2 2 229.642 47.4135 2
1 2 -2 123.884 29.5362 11
1 2 -2 149.304 23.8571 21
-1 -2 2 164.615 16.9951 19
1 2 -1 1278.92 85.1189 17
1 2 -1 1365.82 86.8836 15
1 2 -1 1315.79 88.8214 11
1 2 -1 1410.31 87.1473 1
1 2 -1 1379.26 86.9751 12
1 2 -1 1110.59 95.3325 13
1 2 -1 1399.35 85.2957 18
1 2 -1 1269.29 85.219 4
1 2 -1 1561.17 85.9681 2
-1 2 1 1071.46 91.4286 2
1 2 0 17349.8 1113.8 17
1 2 0 16659.5 1113.87 18
-1 -2 0 17259.4 1113.75 2
1 -2 0 17637.2 1113.77 7
1 2 0 17451.3 1113.89 12
1 2 0 22112.2 1115.63 13
1 -2 0 17798.2 1113.84 19
1 2 0 17885.1 1113.91 1
1 2 0 17186.5 1114.45 11
1 2 0 21600.8 1114.84 8
1 -2 1 3966.9 256.26 19
1 2 1 4984.15 258.799 16
1 -2 1 4231.48 256.057 7
1 2 1 4762.67 260.273 13
1 2 1 3984.12 256.189 12
1 2 1 5102.33 259.733 8
1 2 1 4113.86 256.562 17
1 2 1 3825.91 256.215 18
-1 -2 -1 4776.56 258.305 2
1 2 1 3640.6 256.513 3
1 2 1 4913.81 258.476 2
1 2 2 2541 154.837 17
1 2 2 2696.2 157.964 16
1 2 2 2361.16 153.796 12
1 2 2 2317.29 160.375 13
1 2 2 3170.68 159.606 8
1 2 2 2027.07 155.061 3
1 2 2 3010.04 158.631 2
1 -2 2 2470.21 154.275 4
1 -2 2 2668.54 154.519 19
1 -2 3 641.841 44.9063 19
1 2 3 630.286 46.8606 14
1 2 3 635.913 50.6774 6
1 2 3 722.97 55.282 8
1 2 3 613.43 51.8846 3
1 -2 3 663.992 45.6166 4
1 2 3 612.613 46.6805 22
1 -2 4 5419.02 329.265 9
1 2 4 5021.27 330.555 14
1 2 4 5029.64 331.627 6
1 2 4 5245.59 329.948 22
1 -2 4 5119.91 329.999 19
1 -2 5 546.531 37.601 9
1 2 5 606.316 59.6603 13
1 2 5 543.438 46.3378 14
1 2 5 547.093 54.3407 6
1 2 5 560.582 42.6504 22
1 -2 5 469.34 43.2766 19
1 -2 6 5933.8 351.532 9
1 2 6 6315.63 355.089 13
1 2 6 5530.68 353.254 14
1 2 6 5133.84 352.948 22
1 2 6 5566.36 355.909 6
1 -2 6 5657.86 353.336 19
1 2 7 1213.03 97.4786 6
1 -2 7 1224.07 86.3985 19
1 2 7 1235.55 86.1679 14
1 -2 7 1392.14 80.1537 9
1 2 8 2107.07 135.577 6
1 2 8 1940.2 126.381 14
1 -2 8 1875.61 127.979 19
-1 2 -8 1676.12 120.488 11
1 2 8 1655.31 126.278 22
1 2 9 318.688 44.082 14
1 2 9 287.851 64.843 6
-1 2 -9 240.915 25.4368 11
1 -2 9 326.094 51.6397 19
1 2 9 228.153 49.1396 22
1 2 10 1320.93 106.801 14
1 2 10 1395.92 120.965 6
1 -2 10 1361.17 114.081 19
1 2 11 631.073 83.0932 6
1 -2 11 542.813 72.0925 19
1 2 11 568.004 58.4351 14
1 2 12 166.362 48.2067 22
1 2 12 141.062 40.6142 14
-1 2 -12 124.466 18.0633 20
1 2 13 1527.76 93.7991 14
1 -2 13 1568.66 106.321 6
1 2 13 1634.93 111.161 6
1 2 14 13114.8 815.148 14
1 2 14 12038.2 817.205 22
1 -2 14 14191.1 819.064 6
1 2 14 14262.4 819.647 6
1 2 15 59.6454 39.6464 14
1 2 15 14.8373 51.5273 22
1 -2 15 43.1215 73.9684 6
1 2 15 -6.61643 74.5003 6
1 2 16 298.568 56.9018 22
1 2 16 315.523 77.2646 6
1 -2 16 390.901 79.8673 6
1 2 17 735.249 62.9676 14
1 2 17 770.795 92.4425 6
1 -2 17 808.89 93.3356 6
1 2 18 8.4479 40.5365 14
1 2 18 45.453 78.1319 6
1 -2 18 32.9557 78.2939 6
1 2 19 180.152 54.4106 22
1 2 19 292.83 45.933 14
1 2 19 284.185 79.5425 6
1 -2 19 276.774 85.9743 6
1 2 20 189.458 54.2913 22
1 2 20 202.32 45.7854 14
1 -2 20 265.563 89.8229 6
1 2 20 185.804 81.9688 6
1 2 21 31.8369 49.9877 22
1 2 21 7.69571 44.8123 14
1 -2 21 -61.5106 89.5533 6
1 2 21 28.0517 83.755 6
1 2 22 -18.7855 50.5631 22
1 2 22 50.9835 48.4095 14
1 2 22 13.4809 83.5885 6
1 -2 22 -32.7847 98.3465 6
1 2 23 348.616 55.9162 22
1 2 23 240.611 51.1091 14
1 -2 23 266.124 102.783 6
1 2 23 269.539 89.3883 6
1 2 24 72.8308 49.6434 22
1 2 24 109.166 46.7118 14
1 2 24 103.715 87.9921 6
1 -2 24 60.4556 103.254 6
1 -2 25 21.1086 75.1685 22
1 2 25 83.5187 47.796 22
1 2 25 45.6872 48.0973 14
1 -2 25 -11.2068 99.9114 6
1 2 25 32.7585 88.2911 6
1 2 26 4789.54 314.057 14
1 2 26 4681.9 313.836 22
1 -2 26 5064.24 323.523 22
1 2 26 5608.56 327.804 6
1 -2 26 6090.74 337.001 6
1 2 27 424.708 53.8091 22
1 -2 27 448.41 81.3489 22
1 -2 28 -24.4918 62.4773 22
1 2 28 70.4999 84.9393 6
1 -2 28 35.8928 99.9957 6
1 -2 29 54.9027 57.8626 22
1 2 29 45.543 82.3648 6
1 -2 29 43.0236 93.0138 6
1 -2 30 105.901 91.4965 6
1 2 30 -7.76572 80.3456 6
1 -2 31 33.9775 48.5233 22
1 2 31 -60.697 80.3364 6
1 -2 31 -55.4601 87.7136 6
1 -2 32 271.711 48.2868 22
1 -2 32 351.527 82.8775 6
1 2 32 393.358 78.3228 6
1 -2 33 -5.38535 40.0619 22
1 -2 33 1.42533 72.6343 6
1 2 33 -10.2983 68.4713 6
1 -2 34 120.79 37.1534 22
1 -2 34 101.584 68.4482 6
1 -2 35 19.9403 30.0115 22
1 -2 35 19.2067 58.7148 6
1 2 36 35.37 29.853 17
1 3 -37 401.666 41.8751 15
1 -3 -36 419.91 36.0043 15
1 3 -36 711.587 46.0332 15
-1 -3 35 697.834 72.4468 6
1 3 -35 674.699 54.0943 15
1 -3 -35 527.842 45.1373 15
-1 -3 34 29.8077 72.6235 6
-1 -3 34 -5.69809 40.7442 22
-1 -3 33 111.717 79.6386 6
-1 -3 33 59.3047 46.6242 22
-1 -3 32 508.862 86.6818 6
-1 -3 32 33.0371 59.1448 22
-1 -3 31 30.4056 92.2704 6
-1 3 31 -27.0304 81.6478 6
-1 3 31 24.1825 44.6839 14
-1 -3 31 -46.6936 62.2525 22
-1 -3 30 261.58 98.9623 6
-1 3 30 227.097 89.7095 6
-1 -3 29 835.693 117.84 6
-1 3 29 723.641 71.865 14
-1 3 29 991.103 106.857 6
-1 3 28 86.0625 52.1536 14
-1 3 28 119.707 92.2919 6
-1 -3 28 108.605 107.171 6
-1 3 27 3682.84 236.815 14
-1 3 26 254.911 56.6631 14
-1 3 26 259.054 93.9554 6
-1 -3 26 348.654 114.442 6
-1 3 25 367.539 60.9221 14
-1 3 25 394.097 94.3152 6
-1 3 24 1003.88 88.3797 14
-1 3 24 1176.84 118.323 6
-1 -3 24 1310.18 133.526 6
-1 3 23 3964.97 271.166 14
-1 -3 23 4782.05 290.481 6
-1 3 23 4596.99 283.945 6
-1 3 22 338.248 57.153 14
-1 3 22 449.323 89.0278 6
-1 -3 22 347.371 102.879 6
-1 3 21 8749.97 573.33 14
-1 3 21 9677 580.381 6
-1 -3 21 9934.21 583.162 6
-1 -3 20 172.095 90.8034 6
-1 3 20 215.212 84.0734 6
-1 3 20 180.449 51.6236 14
-1 -3 19 226.984 88.6105 6
-1 3 19 299.047 81.2794 6
-1 3 19 269.496 52.231 14
-1 3 18 31.6504 74.6307 6
-1 -3 18 10.9503 84.0496 6
-1 -3 18 39.1943 38.3303 14
-1 3 18 -6.73077 48.9754 14
-1 3 17 -29.9398 72.6406 6
-1 -3 17 -29.5132 77.7096 6
1 3 -17 -28.1317 31.6182 21
-1 3 17 20.7679 49.0813 14
-1 -3 17 5.05417 37.0863 14
1 3 -16 2243.19 143.717 21
-1 3 16 2194.73 159.434 6
-1 -3 16 2302.89 162.792 6
-1 3 15 3972.58 263.999 6
-1 -3 15 4427 266.683 6
1 3 -15 4098.31 254.664 21
-1 -3 15 4006.19 255.468 14
-1 3 14 1728.5 130.079 6
-1 -3 14 2021.55 132.233 6
1 3 -14 1838.86 114.295 21
-1 3 14 1550.73 121.76 14
-1 -3 14 1721.05 115.999 14
-1 3 13 1319.39 107.896 6
-1 -3 13 1487.9 106.561 6
1 3 -13 1384.11 89.8397 21
-1 3 13 1237.58 100.91 14
-1 -3 13 1309.85 91.7289 14
-1 3 12 1211.57 97.0019 6
-1 -3 12 1263.9 96.381 6
1 3 -12 1084.31 78.3575 21
-1 -3 12 1187.43 79.6662 14
-1 3 12 1143.34 91.8299 14
1 -3 -11 2681.35 192.759 10
-1 -3 11 3181.28 198.778 19
1 3 -11 3371.86 192.959 21
-1 -3 11 3173.64 193.88 14
-1 3 11 3273.6 200.046 14
1 -3 -10 1380.82 101.285 10
-1 -3 10 1550.67 108.977 19
-1 -3 10 1704.59 103.081 14
-1 3 10 1614.85 112.922 14
1 3 -10 1690.02 102.221 21
-1 -3 9 1864.26 119.985 19
-1 -3 9 1749.6 117.72 14
-1 3 9 2219.7 136.023 8
-1 3 9 1771.56 127.735 6
1 3 -9 1780.6 116.375 21
-1 3 9 1999.79 136.254 2
-1 -3 8 14042.3 901.416 19
-1 -3 8 14337.9 901.146 14
-1 3 8 14173 903.472 6
1 3 -8 15164.6 901.436 11
-1 3 8 15975.9 906.442 2
1 3 -8 14581.9 901.053 21
-1 3 8 16459.2 906.694 8
-1 3 7 2452.02 155.295 8
-1 3 7 2825.92 159.948 2
-1 3 7 2242.6 144.338 6
1 3 -7 2362.39 138.163 11
1 3 -7 1872.04 135.74 21
-1 -3 7 2119.94 136.329 19
-1 3 6 2652.62 158.007 8
-1 3 6 2902.81 161.3 2
1 -3 -6 2050.65 132.728 12
-1 3 6 2107.05 142.583 6
1 3 -6 2189.71 136.179 11
1 3 -6 2076.12 134.049 20
1 3 -6 1964.26 134.113 21
-1 -3 6 2268.8 134.031 19
1 3 -5 5835.77 367.593 9
-1 3 5 7505.72 380.301 8
1 -3 -5 5542.84 368.226 12
1 3 -5 6102.06 370.074 11
-1 -3 5 6471.88 368.736 19
1 3 -5 6033.83 369.022 21
1 3 -5 6040.5 369.152 20
-1 3 5 6191.03 372.01 6
-1 -3 4 10917.4 455.074 19
-1 3 4 13129.8 466.556 2
1 3 -4 9674.92 456.505 11
1 3 -4 10604 455.483 20
1 3 -4 9962.73 455.338 21
-1 3 4 12419.1 467.812 8
1 3 -4 12146 454.965 9
-1 3 3 1654.51 110.723 8
1 3 -3 1300.32 74.046 7
-1 3 3 1424.47 102.383 2
1 3 -3 570.058 99.5557 13
1 -3 -3 896.341 72.9608 1
1 3 -3 1279.56 82.8538 11
1 3 -3 1220.37 76.3143 21
1 3 -3 1394.31 76.0138 20
-1 -3 3 1305.91 74.7309 19
1 3 -2 34.1245 16.0935 7
-1 3 2 89.0362 67.7316 8
1 3 -2 2.10098 25.1667 15
1 3 -2 6.746 65.1696 13
-1 3 2 44.9614 57.3535 2
1 3 -2 -19.9241 41.1934 11
1 3 -2 32.0921 23.0778 21
1 3 -2 33.9524 23.7989 20
-1 -3 2 12.9779 19.9841 19
1 3 -1 4833.72 300.4 15
1 3 -1 4990.09 301.279 2
1 3 -1 5337.83 299.162 4
-1 3 1 4057.5 303.394 2
1 3 -1 5671.49 307.866 13
1 3 -1 5930.93 300.652 1
1 3 -1 4346.48 299.826 18
1 3 -1 4583.37 299.956 21
1 3 -1 4171.05 299.972 20
1 3 0 20357.8 1215.87 16
1 3 0 22974.7 1216.86 2
1 3 0 17967.1 1218.82 13
1 3 0 22425.2 1217.05 8
-1 3 0 19077 1214.79 1
1 3 0 20401.5 1215.53 1
1 3 0 19153.7 1215.43 18
1 3 0 19028.4 1215.27 17
1 3 0 20569.3 1215.56 20
1 3 1 3701.03 250.806 20
1 3 1 3602.96 250.659 18
1 3 1 3755.94 250.657 17
1 3 1 4147.8 253.039 16
1 -3 1 4259.43 250.385 7
1 3 1 5004.73 259.812 13
1 -3 1 4387.92 251.079 19
1 3 1 5439.57 257.572 2
1 3 1 4923.93 257.215 8
1 -3 2 266.12 30.1366 19
1 3 2 288.833 27.0961 18
1 3 2 313.32 30.0698 17
1 3 2 294.03 44.3894 16
1 -3 2 329.626 24.7531 7
1 3 2 334.633 59.2142 8
1 3 2 320.237 26.4807 12
1 3 2 359.493 56.3895 2
1 3 2 224.07 30.0413 3
1 3 2 254.606 30.1409 20
1 3 3 60.0359 22.9989 20
1 -3 3 42.5846 24.6194 19
1 3 3 43.7825 23.4097 17
1 -3 3 59.5983 21.4634 4
1 3 3 42.0771 27.9156 3
1 3 3 89.9347 50.9362 2
1 3 3 80.4457 57.0791 8
1 3 3 58.6949 18.6715 18
1 3 3 55.9732 16.747 12
1 3 4 6282.32 403.693 12
1 3 4 7546.89 409.981 8
1 -3 4 7195.08 405.203 19
1 -3 4 6500.09 404.218 4
1 3 4 6714.96 406.458 3
1 3 4 7314.15 409.28 2
1 3 5 668.142 57.355 6
1 3 5 635.234 53.6026 14
1 -3 5 625.364 46.4481 19
1 3 5 551.097 38.2802 12
1 3 5 613.314 47.1077 22
1 3 5 706.389 64.1341 8
1 3 6 254.19 32.8171 22
1 -3 6 318.792 34.9606 19
1 3 6 350.701 44.151 14
1 3 6 287.092 53.5423 6
1 3 7 3664.02 233.279 22
1 3 7 3994.15 238.466 6
1 3 7 3751.07 235.587 14
1 -3 7 3796.33 234.461 19
1 3 8 7912.73 473.336 22
1 3 8 7687.99 476.563 6
1 3 8 7329.88 474.455 14
1 -3 8 7696.74 474.341 19
1 3 9 6262.07 373.889 22
1 3 9 6211.42 378.073 6
1 3 9 5801 375.054 14
1 -3 9 5913.72 375.387 19
1 3 10 449.483 42.8495 22
1 3 10 463.626 64.5479 6
1 -3 10 396.763 53.2666 19
1 3 10 403.724 49.809 14
1 3 11 22.1524 35.2188 22
1 3 11 4.83369 40.8953 14
1 -3 11 14.0121 50.5274 19
1 3 12 490.627 50.7093 22
-1 3 -12 544.202 39.3948 20
1 -3 12 492.741 66.4547 19
1 3 12 538.968 54.4934 14
1 -3 13 481.152 65.2129 19
1 3 13 354.452 68.7601 6
1 3 13 425.53 44.089 22
1 3 14 2328.56 142.88 6
1 -3 14 2294.9 140.903 6
1 3 14 2069.56 131.295 14
1 -3 15 -9.14698 64.5381 6
1 3 15 -6.19172 68.0027 6
1 3 15 46.7081 41.3626 14
1 3 15 -37.5284 40.2089 22
1 3 16 1463.63 100.285 22
1 3 16 1377.99 116.615 6
1 -3 16 1508.94 119.056 6
1 -3 17 240.184 80.4461 6
1 3 17 208.872 72.866 6
1 3 17 259.147 44.3019 14
1 -3 18 275.181 85.1062 6
1 3 18 225.316 76.1768 6
1 3 18 260.937 45.0809 14
1 -3 19 2416.78 168.886 6
1 3 19 2292.8 161.312 6
1 3 19 2364.54 147.072 22
1 3 19 2030.2 146.318 14
1 3 20 733.344 88.1496 6
1 -3 20 732.688 103.077 6
1 3 20 594.729 61.2894 14
-1 3 -20 665.096 51.6557 21
1 3 20 579.226 60.1722 22
1 -3 21 1245.08 118.333 6
1 3 21 1154.37 106.975 6
1 3 21 1017.16 84.1726 14
1 3 21 1130.44 83.6387 22
1 -3 22 2150.82 156.321 6
1 3 22 2138.65 147.908 6
1 3 22 1858.4 126.811 14
1 3 22 1726.44 125.55 22
1 3 23 1398.16 116.017 6
1 -3 23 1287.79 126.885 6
1 3 23 1201.46 88.257 14
1 3 23 972.5 84.9259 22
1 3 24 205.564 52.4427 14
1 3 24 275.416 88.0567 6
1 -3 24 280.681 102.499 6
1 3 25 29.3481 48.4169 14
1 3 25 23.0367 83.4865 6
1 -3 25 -21.5885 102.772 6
1 -3 26 12.6952 104.282 6
1 3 26 69.1423 83.1559 6
1 3 26 0.48733 46.2872 14
1 -3 26 -31.2309 72.4415 22
1 3 27 18.2632 47.6092 14
1 -3 27 92.4085 72.7412 22
1 -3 28 175.497 72.1574 22
1 -3 28 188.276 106.302 6
1 3 28 72.6098 83.9673 6
1 -3 29 -0.60651 58.7553 22
1 -3 29 -32.7141 98.2308 6
1 3 29 -81.1087 85.101 6
1 3 30 526.471 88.8817 6
1 -3 30 555.399 102.301 6
1 -3 31 102.795 52.2347 22
1 -3 31 38.3194 87.0197 6
1 3 31 79.7814 76.742 6
1 -3 32 195.555 48.0014 22
1 -3 32 207.237 81.514 6
1 -3 33 87.0022 40.5844 22
1 -3 33 -9.08696 72.9957 6
1 -3 34 82.4994 37.4742 22
1 -3 34 115.008 66.596 6
1 -3 35 -17.997 31.5401 22
1 3 35 1.44778 31.7426 17
1 -3 35 19.1023 56.6958 6
1 3 36 25.6203 26.6498 17
1 -3 36 6.3872 26.4173 22
-1 3 -37 127.603 28.0852 15
1 4 -37 -3.41415 28.308 15
-1 -4 36 36.8123 25.7528 22
1 4 -36 26.6112 36.6048 15
-1 -4 35 64.1602 35.653 22
-1 -4 35 224.134 63.5951 6
1 4 -35 234.875 42.9417 15
-1 -4 34 13.2498 41.4418 22
-1 -4 34 96.5759 69.2965 6
1 4 -34 55.4094 47.9252 15
-1 -4 33 63.8957 52.8641 22
-1 -4 33 246.453 78.6686 6
-1 -4 32 -77.1923 61.6036 22
-1 -4 32 -5.04249 84.6539 6
-1 -4 31 24.3053 63.6848 22
-1 -4 31 80.0846 90.5067 6
-1 4 31 129.922 45.3818 14
-1 -4 30 81.988 97.4981 6
-1 -4 29 346.956 107.812 6
-1 4 29 379.599 89.6056 6
-1 4 29 232.584 54.7371 14
-1 4 28 849.039 102.94 6
-1 -4 28 883.609 125.907 6
-1 4 28 704.742 72.7625 14
-1 4 27 465.151 60.4811 14
-1 4 26 3252.69 200.614 6
-1 -4 26 2857.22 211.616 6
-1 4 26 2544.43 181.807 14
-1 -4 25 626.004 114.08 6
-1 4 25 619.781 95.3683 6
-1 4 25 447.739 62.7394 14
-1 4 24 28.6576 88.5386 6
-1 -4 24 163.095 106.377 6
-1 4 24 105.777 52.8582 14
-1 -4 23 1813.83 151.351 6
-1 4 23 1859.04 138.768 6
-1 4 23 1475.54 116.793 14
-1 -4 22 374.683 100.118 6
-1 4 22 409.247 89.4463 6
-1 4 22 337.348 58.9178 14
-1 -4 21 -76.1368 91.1485 6
-1 4 21 24.4388 85.817 6
-1 4 21 -8.964 54.5815 14
1 4 -20 416.98 47.6816 21
-1 4 20 437.122 87.4679 6
-1 -4 20 515.156 96.754 6
-1 4 20 368.285 60.1724 14
-1 4 19 950.718 99.6967 6
-1 -4 19 990.262 107.434 6
1 4 -19 924.362 68.1674 21
-1 4 19 760.87 78.5834 14
1 4 -18 361.387 44.2318 21
-1 4 18 393.425 81.2896 6
-1 -4 18 378.061 89.9922 6
-1 4 18 303.522 57.0497 14
-1 -4 17 64.9167 82.8417 6
-1 4 17 122.467 73.5793 6
-1 4 17 53.3285 50.2972 14
-1 4 16 -29.3233 70.245 6
-1 4 16 -16.5753 49.3888 14
1 4 -16 21.5471 37.9566 11
-1 -4 16 87.3199 73.2307 6
1 4 -15 2318.49 157.717 11
1 4 -15 2550.92 157.347 21
-1 -4 15 2684.32 170.977 6
-1 4 15 2479.75 171.393 6
1 4 -14 2232.53 150.996 11
1 4 -14 2421.03 150.583 21
-1 -4 14 2529.14 163.26 6
-1 4 14 2401.18 163.246 6
-1 4 13 696.432 76.4314 6
1 4 -13 658.528 56.4261 11
-1 4 13 613.89 70.4002 14
-1 -4 13 645.174 69.5906 19
1 4 -13 671.341 53.1471 21
-1 4 12 2174.79 146.466 6
-1 4 12 2039.92 143.87 14
1 4 -12 2012.55 135.737 11
1 4 -12 2163.49 134.234 21
-1 -4 12 2116.17 141.16 19
-1 4 11 80.9205 56.6413 14
1 4 -11 94.4749 38.4019 11
-1 4 11 130.943 61.1282 6
-1 -4 11 130.933 43.1545 19
1 4 -11 55.2464 32.1162 21
1 4 -10 20.8165 31.4195 21
-1 4 10 -12.0468 20.3158 22
1 4 -10 -10.1586 37.0065 11
-1 4 10 -6.7131 71.3434 8
-1 -4 10 61.2841 38.6108 19
1 4 -9 81.2061 29.5024 21
-1 4 9 21.4952 15.8867 22
1 4 -9 23.5951 36.0907 11
-1 -4 9 26.9613 34.2799 19
-1 4 9 8.1862 75.7711 8
-1 -4 8 453.584 37.4244 19
-1 4 8 449.05 58.319 6
1 4 -8 325.945 44.0716 11
1 4 -8 377.608 35.3795 20
1 4 -8 384.122 36.3436 21
-1 4 8 252.095 22.7685 22
-1 4 8 425.974 89.0765 2
-1 4 8 478.595 86.7864 8
-1 4 7 1100.28 104.807 8
1 4 -7 889.438 62.4566 20
1 4 -7 782.049 62.5511 21
1 4 -7 896.603 70.0396 11
-1 4 7 1176.58 109.046 2
-1 -4 7 922.674 62.6577 19
-1 4 6 103.084 95.2864 2
1 4 -6 40.2853 28.5395 21
1 4 -6 52.4456 45.1244 11
1 -4 -6 35.5368 18.2906 12
-1 4 6 65.4068 86.7153 8
-1 -4 6 39.5332 26.2624 19
1 4 -6 28.7276 29.6498 20
-1 -4 5 67.7113 25.6577 19
1 4 -5 58.1645 29.7908 20
-1 4 5 132.029 86.5167 8
-1 4 5 117.194 99.6607 2
1 4 -5 72.0732 26.8895 21
1 4 -5 18.1382 45.343 11
1 -4 -5 45.5586 17.3942 12
1 4 -5 96.957 21.8461 9
-1 4 5 65.8467 23.5958 3
-1 4 4 206.28 85.0023 2
1 4 -4 196.392 49.7887 11
1 4 -4 147.995 32.5059 20
-1 -4 4 188.388 27.5398 19
-1 4 4 260.243 89.1964 8
1 4 -4 158.094 29.9121 21
1 4 -3 2046.47 131.653 15
1 4 -3 2024.76 129.31 7
1 4 -3 2370.52 132.274 20
1 4 -3 1842.22 131.847 21
-1 -4 3 2155.45 131.024 19
-1 4 3 2665.2 153.108 2
-1 4 3 2533.53 161.157 8
1 4 -2 11251.2 682.449 15
1 4 -2 11769.2 683.313 2
-1 4 2 12506.1 687.128 2
1 4 -2 10277.5 682.297 21
1 4 -2 11005.3 682.426 20
1 4 -2 10969 682.956 1
-1 -4 2 11154.6 682.195 19
1 4 -2 10965 681.302 7
1 4 -1 6333.44 378.823 21
1 4 -1 4779.05 378.615 20
1 4 -1 7772.57 378.881 1
1 4 -1 6231.33 378.326 15
-1 4 1 4934.01 381.864 2
1 4 -1 6227.29 376.834 4
1 4 -1 5842.83 380.697 2
1 4 0 123141 7895.7 17
1 4 0 126308 7896.16 16
1 4 0 151148 7897.43 2
1 -4 0 122486 7895.98 19
1 4 0 123636 7895.87 1
-1 4 0 139810 7897.54 2
-1 4 0 134916 7895.35 1
1 4 0 123784 7895.9 18
1 4 0 146393 7897.96 8
1 4 0 123430 7895.97 21
1 4 0 126427 7895.96 20
1 4 1 78463.6 3549.97 2
1 -4 1 56596.7 3546.84 19
1 4 1 54537.2 3546.47 17
1 4 1 55423.9 3546.62 18
1 4 1 76461.6 3550.58 8
1 4 1 58042.5 3547.23 16
1 4 1 56001.8 3546.75 20
1 4 2 4670.78 292.883 3
1 4 2 6917.16 302.084 2
1 -4 2 4567.37 292.529 19
1 4 2 4447.64 291.995 18
1 4 2 4760.14 292.098 17
1 4 2 6267.92 303.038 8
1 4 2 4898.76 295.087 16
1 4 2 4578.33 292.444 20
1 4 3 1911.77 113.03 2
1 4 3 1437.6 93.629 3
1 -4 3 1572.65 90.3091 7
1 -4 3 1345.4 93.3025 19
1 4 3 1361.01 91.4123 18
1 4 3 1377.63 92.7925 17
1 4 3 1747.24 112.258 8
1 4 3 1265.63 92.8528 20
1 4 4 2.28015 63.3557 2
1 4 4 12.0291 25.4369 17
1 4 4 69.0842 44.7956 3
1 4 4 9.45311 19.9207 18
1 -4 4 20.7249 15.2597 7
1 -4 4 58.7464 28.4134 19
1 4 4 10.0955 24.1165 20
1 4 4 59.1017 73.4159 8
1 4 5 343.938 31.7948 18
1 4 5 362.156 34.0983 20
1 4 5 468.153 68.2007 2
1 -4 5 379.072 39.6234 19
1 4 5 559.73 73.4267 8
1 4 5 427.101 48.7149 3
1 -4 5 487.926 31.9157 4
1 -4 6 81.0872 21.8776 4
1 4 6 65.291 42.1771 14
1 -4 6 91.7568 30.7183 19
1 4 6 96.561 58.6241 8
1 4 6 71.6141 18.5618 18
1 4 7 278.475 44.6716 14
1 -4 7 253.692 34.7988 19
1 4 7 193.978 51.8216 6
1 4 7 253.017 63.6267 8
1 4 8 140.543 53.6597 6
1 -4 8 165.98 35.405 19
1 4 8 95.4492 31.3262 22
1 4 8 97.9567 44.1737 14
1 4 9 345.275 59.4551 6
1 4 9 228.756 33.3125 22
1 -4 9 330.657 42.3284 19
1 4 9 379.094 47.4843 14
1 -4 10 480.614 47.6684 19
1 4 10 410.548 49.5177 14
1 4 11 64.2503 29.2348 22
1 -4 11 97.8916 45.1976 19
1 4 11 87.0404 41.4668 14
-1 4 -12 2702.22 157.566 20
1 4 12 2870.14 170.033 6
1 -4 12 2636.55 165.262 19
1 4 12 2638.33 162.487 14
1 -4 13 141.216 55.8678 19
1 4 13 163.418 62.3954 6
1 4 13 104.426 44.2728 14
-1 4 -13 141.121 24.9095 20
1 4 13 139.117 32.6458 22
1 4 14 36.8335 33.1406 22
1 4 14 66.758 62.304 6
1 4 14 104.489 43.1737 14
1 4 15 251.967 38.9918 22
1 4 15 363.643 70.5544 6
1 4 16 750.779 59.2606 14
1 -4 16 891.862 81.0043 6
1 4 16 875.652 80.987 6
1 4 17 178.972 45.0614 14
1 -4 17 221.36 76.8715 6
1 4 17 130.9 70.946 6
1 4 18 19.6628 43.348 14
1 4 18 13.8639 74.4143 6
1 -4 18 20.4866 80.2804 6
-1 4 -19 373.622 44.0284 21
1 -4 19 520.831 93.7245 6
1 4 19 576.583 84.6075 6
1 4 19 473.909 53.9487 14
-1 4 -20 111.51 32.6766 21
1 4 20 212.733 79.5209 6
1 -4 20 162.87 89.4755 6
1 4 20 102.777 45.6635 14
-1 4 -21 124.601 34.3626 21
1 4 21 242.246 80.2196 6
1 -4 21 198.659 92.9563 6
1 4 21 126.731 47.2124 14
-1 4 -22 547.516 53.1306 21
1 -4 22 656.301 103.811 6
1 4 22 773.729 94.2391 6
1 4 22 686.225 62.4845 14
1 4 23 59.3361 82.7912 6
1 -4 23 73.1852 97.674 6
1 4 23 104.378 48.2051 14
1 4 24 584.078 91.6698 6
1 -4 24 398.758 105.704 6
1 4 24 379.607 57.8945 14
1 -4 25 148.791 104.396 6
1 4 25 170.178 83.4271 6
1 4 25 213.884 52.5536 14
1 4 26 196.711 49.4973 14
1 -4 27 -58.6815 74.4806 22
1 4 27 1.78388 83.2262 6
1 -4 27 -80.7713 104.959 6
1 4 27 -3.37411 45.4786 14
1 -4 28 174.66 71.7815 22
1 4 28 112.838 80.4407 6
1 -4 28 90.2577 106.558 6
1 4 28 140.046 46.2526 14
1 4 29 163.727 80.5982 6
1 -4 29 49.497 103.72 6
1 -4 30 -40.4375 94.563 6
1 -4 31 64.0771 52.1723 22
1 -4 31 -30.9516 85.9026 6
1 -4 32 846.091 77.6002 22
1 -4 32 1151.17 103.129 6
1 -4 33 69.2831 40.1559 22
1 -4 33 77.1774 72.0187 6
1 -4 34 149.472 37.3736 22
1 -4 34 196.722 65.6261 6
1 4 34 64.9666 33.3974 17
1 4 35 25.8114 28.2994 17
1 -4 35 151.738 33.0241 22
-1 4 -36 483.304 39.1336 15
1 -4 36 187.108 31.6498 22
-1 -5 36 -16.2247 26.1287 22
1 5 -36 155 31.891 15
-1 -5 35 43.7134 32.6455 22
1 5 -35 41.8239 39.0042 15
-1 -5 34 4.54573 40.6757 22
-1 -5 34 142.825 66.3159 6
1 5 -34 93.7047 43.0714 15
-1 -5 33 516.362 80.0869 6
1 5 -33 508.593 53.7995 15
-1 -5 32 -9.27778 60.5755 22
-1 -5 32 47.1382 82.9632 6
-1 5 31 60.9141 43.0205 14
-1 -5 31 8.2917 92.6688 6
-1 5 30 104.947 46.7007 14
-1 -5 30 102.555 96.4204 6
-1 -5 29 271.938 111.731 6
-1 5 28 601.908 63.1379 14
-1 -5 28 421.826 113.993 6
-1 5 27 239.199 54.1478 14
-1 -5 27 246.731 108.916 6
-1 5 26 1498.04 110.061 14
-1 5 25 8.40795 52.8739 14
-1 5 25 15.7422 86.2667 6
-1 -5 25 -61.3132 103.909 6
-1 5 24 198.871 57.92 14
-1 5 24 321.079 89.2191 6
-1 -5 24 388.039 105.243 6
-1 5 23 -4.05529 55.4766 14
-1 5 23 -16.018 86.928 6
-1 -5 23 70.5531 98.4513 6
-1 5 22 318.262 60.7822 14
-1 5 22 348.497 90.8989 6
-1 -5 22 332.602 96.7431 6
-1 5 21 552.254 70.6503 14
-1 5 21 727.054 94.0862 6
-1 -5 21 674.649 104.001 6
1 5 -20 169.543 42.732 21
-1 5 20 229.522 81.7297 6
-1 -5 20 152.2 91.9944 6
-1 5 20 99.2623 57.5952 14
1 5 -19 389.968 50.573 21
-1 5 19 397.535 85.1209 6
-1 -5 19 463.899 93.6642 6
-1 5 19 403.213 61.1189 14
-1 5 18 68.4056 52.0781 14
-1 -5 18 78.8132 88.3175 6
1 5 -18 -16.7209 38.3457 21
-1 5 18 88.533 77.0083 6
-1 5 17 115.253 53.5671 14
-1 -5 17 164.373 79.0879 6
1 5 -17 88.9234 36.7405 21
-1 5 17 124.414 73.5304 6
-1 5 16 1265.88 105.039 14
1 5 -16 1426.88 96.1607 21
-1 -5 16 1503.35 116.264 6
-1 5 16 1475.63 116.667 6
-1 5 15 24.3773 55.4 14
-1 5 15 70.6762 69.3003 6
-1 -5 15 18.649 66.99 6
-1 -5 14 97.2891 54.7428 19
1 5 -14 155.621 44.1422 11
-1 5 14 131.334 67.7922 6
-1 5 13 4481.06 265.106 6
1 5 -13 3993.42 258.709 11
-1 -5 13 4089.41 261.505 19
1 5 -13 4120.85 257.862 21
-1 5 12 267.85 59.6929 14
1 5 -12 320.124 49.2647 11
-1 -5 12 301.51 48.7388 19
1 5 -12 359.71 38.5262 21
-1 5 12 298.641 64.9772 6
-1 5 11 65.1013 59.1822 6
1 5 -11 10.9154 44.6649 11
-1 -5 11 33.7454 38.2189 19
1 5 -11 54.7125 31.9678 21
-1 5 11 42.1111 76.1275 2
-1 5 10 28.4224 74.571 2
1 5 -10 87.0292 46.5395 11
1 5 -10 122.697 31.1875 21
-1 5 10 75.1523 76.751 8
-1 -5 10 95.9669 36.6189 19
-1 -5 9 2057.53 123.894 19
1 5 -9 1802.16 127.998 11
1 5 -9 1924.92 122.553 20
1 5 -9 1726.45 123.826 21
-1 5 9 2181.56 148.581 8
-1 5 9 2143.75 148.757 2
-1 -5 8 2045.48 126.331 19
1 5 -8 2035.33 126.062 20
1 5 -8 1803.62 126.804 21
1 5 -8 1866.22 131.535 11
-1 -5 7 735.453 53.4128 19
1 5 -7 695.008 67.7445 11
-1 5 7 809.471 103.3 8
1 5 -7 687.086 53.5149 21
1 5 -7 681.659 54.3698 20
1 5 -6 292.232 34.2397 21
1 5 -6 364.537 35.6084 20
-1 5 6 259.515 20.5749 21
-1 5 6 409.74 98.0931 8
1 -5 -6 261.519 23.3958 12
-1 -5 6 366.048 34.6375 19
1 5 -6 300.611 20.6516 9
-1 5 5 -3.47053 17.584 3
-1 5 5 -11.2039 11.3333 17
1 5 -5 8.82138 29.3379 15
-1 5 5 50.1679 101.327 2
1 -5 -5 9.36504 15.4797 12
1 5 -5 29.1907 31.6217 20
-1 -5 5 12.5338 27.068 19
-1 5 5 -25.304 97.7369 8
1 5 -5 9.45692 30.0791 21
-1 5 4 2039.54 139.862 8
1 5 -4 1567.24 103.257 20
1 5 -4 1436.63 102.118 21
-1 -5 4 1626.89 101.598 19
-1 5 4 2133.88 137.606 2
1 5 -4 1573.01 102.179 15
1 5 -3 2432.09 147.489 20
1 5 -3 2239.43 146.606 21
1 5 -3 1892.92 150.015 1
1 5 -3 2469.49 150.792 2
-1 -5 3 2324.13 146.044 19
-1 5 3 2605.04 168.434 2
1 5 -3 2370.43 146.906 15
1 5 -2 16.8554 28.3507 21
1 5 -2 107.71 44.9082 2
-1 5 2 104.856 71.3223 2
1 5 -2 37.0385 36.5268 1
1 5 -2 4.57141 31.8584 20
-1 -5 2 54.0562 26.7589 19
1 5 -2 38.5454 29.5623 15
1 5 -2 60.1928 13.9682 7
-1 5 2 23.1927 87.817 8
1 5 -1 3744.83 245.036 21
1 5 -1 4240 245.171 20
1 5 -1 4034.21 246.251 1
-1 -5 1 4111.82 244.859 19
1 5 -1 3727.49 243.129 4
-1 5 1 4660.64 255.071 2
1 5 -1 4476.1 250.34 2
1 5 -1 3868.29 245.404 16
-1 5 0 13999.5 764.992 2
1 5 0 14515.6 765.012 2
1 5 0 12176.4 760.942 21
1 5 0 11560.7 761.134 20
-1 5 0 12027.9 760.022 1
1 5 0 11755 761.024 1
1 5 0 15122.7 766.471 8
1 5 0 12854.4 761.712 16
1 -5 0 12472.2 761.155 19
1 5 1 602.331 43.797 20
-1 5 -1 483.482 67.2443 2
-1 5 -1 444.36 40.1963 1
1 5 1 592.234 81.8754 2
1 -5 1 453.353 43.8433 19
1 5 1 406.004 38.2098 17
1 5 1 566.404 84.8576 8
1 5 2 705.602 85.8887 8
1 -5 2 526.649 45.2122 19
1 5 2 547.204 46.2528 3
1 5 2 571.583 54.8749 16
1 5 2 488.334 45.0062 20
1 5 2 576.415 41.2734 17
1 5 2 542.302 42.6612 18
1 5 3 9193.76 602.623 3
1 5 3 12661.6 610.169 2
1 -5 3 9974.29 602.955 19
1 5 3 9826.54 602.341 18
1 5 3 9851.8 602.387 17
1 5 3 11891 610.317 8
1 5 3 9218.9 602.598 20
1 5 4 85.7735 20.8891 18
1 5 4 63.5699 26.7388 20
1 -5 4 115.856 31.3713 19
1 5 4 92.5381 26.6419 3
1 5 4 97.4966 24.7535 17
1 5 4 139.66 73.0429 8
1 5 4 117.303 73.0025 2
1 5 5 108.049 21.8947 18
1 5 5 145.074 46.2626 3
1 -5 5 113.635 32.1973 19
1 5 5 109.88 26.5915 20
1 5 5 116.531 28.1435 17
1 5 5 125.168 64.0731 2
1 5 5 194.444 75.4643 8
1 -5 6 2844.05 161.186 19
1 5 6 2860.09 173.857 2
1 5 6 2199.84 159.074 20
1 5 6 2641.67 158.345 18
1 5 6 2447.3 159.781 17
1 5 6 3089.52 175.761 8
1 5 7 380.914 30.2279 18
1 5 7 322.4 70.4914 8
1 -5 7 360.155 40.8227 19
1 5 7 379.15 50.6435 14
1 5 8 310.379 50.1691 14
1 -5 8 312.201 39.2217 19
1 5 8 342.176 71.4797 8
1 5 8 315.603 26.8818 18
1 -5 8 299.998 26.0998 4
1 5 9 2629.28 162.073 18
1 5 9 2686.68 169.147 14
1 -5 9 2500.95 165.905 19
1 -5 10 359.657 46.088 19
1 5 10 377.746 61.4205 6
1 5 10 421.238 52.6628 14
1 5 11 387.473 59.8721 6
1 -5 11 391.949 45.1785 19
1 5 11 329.815 46.1997 14
1 -5 12 28.5882 44.9204 19
1 5 12 -60.1588 60.4384 6
-1 5 -12 33.8925 26.6557 20
1 5 12 -7.81228 42.1553 14
1 5 12 -37.8914 32.03 22
1 5 13 -24.4309 62.6874 6
-1 5 -13 10.5653 25.2928 20
1 5 13 0.24195 32.9822 22
1 5 13 9.37141 42.7457 14
1 5 14 468.33 69.4812 6
1 5 15 2554.95 167.762 6
1 -5 15 2336.41 166.714 19
1 5 16 302.031 71.9083 6
1 -5 16 316.067 68.8974 19
1 5 16 251.836 47.2372 14
1 5 17 1037.22 93.8139 6
1 -5 17 1029.46 96.9901 6
1 5 17 827.558 73.8435 14
1 5 18 2912.05 205.86 14
1 -5 18 3215.45 218.52 6
1 5 18 3665.07 217.233 6
-1 5 -18 3296.92 203.431 21
1 5 19 590.559 61.3684 14
-1 5 -19 595.201 54.0587 21
1 5 19 773.947 86.9742 6
1 -5 19 779.363 95.1074 6
1 5 20 99.9173 77.259 6
1 5 20 115.732 46.674 14
-1 5 -20 162.667 37.3132 21
1 -5 20 263.221 95.5362 6
-1 5 -21 127.928 36.6055 21
1 5 21 121.054 75.2841 6
1 -5 21 133.862 93.4986 6
1 5 21 50.9093 46.8926 14
1 5 22 781.212 73.6689 14
-1 5 -22 877.226 67.6372 21
1 -5 22 933.582 112.248 6
1 5 22 1021.15 101.424 6
-1 5 -23 307.632 43.5088 21
1 5 23 394.412 84.0638 6
1 -5 23 327.025 100.064 6
1 5 23 260.492 51.8585 14
-1 5 -24 287.137 42.8524 21
1 5 24 250.387 52.0167 14
1 5 24 267.382 81.467 6
1 -5 24 295.61 99.4076 6
1 5 25 874.547 79.4886 14
1 5 25 1109.18 104.948 6
1 -5 25 931.446 122.657 6
1 5 26 1292.55 95.6245 14
1 -5 27 485.091 84.0248 22
1 5 27 581.948 59.6206 14
1 -5 28 7.13573 72.4662 22
1 -5 28 148.206 102.455 6
1 5 28 -3.67329 43.516 14
1 -5 29 319.072 107.288 6
1 -5 30 386.017 97.808 6
1 -5 30 229.301 59.709 22
1 -5 31 -53.7219 87.0033 6
1 -5 31 24.3011 50.4547 22
1 -5 32 80.8344 77.8229 6
1 5 32 21.4054 35.8188 17
1 -5 32 22.3309 45.0871 22
1 -5 33 30.2724 68.7246 6
1 5 33 -2.78046 33.2876 17
1 -5 33 -6.79189 39.2313 22
1 -5 34 37.4723 60.5021 6
1 -5 34 78.2131 35.0898 22
1 5 34 16.9926 28.8546 17
1 -5 35 178.212 34.9418 22
-1 5 -35 333.919 37.9351 15
1 -5 36 17.4668 24.6603 22
-1 -6 35 13.2931 30.4509 22
-1 -6 34 24.2165 60.788 6
1 6 -34 -13.4455 48.2848 1
-1 -6 34 -50.1161 39.1538 22
1 6 -34 -37.9557 39.6666 15
-1 -6 33 4.62028 48.3771 22
-1 -6 33 114.15 69.7577 6
1 6 -33 123.953 43.014 15
-1 -6 32 27.9493 57.233 22
1 6 -32 51.0986 46.4931 15
-1 6 32 57.8793 38.8181 14
-1 -6 32 16.765 78.5074 6
-1 6 31 269.727 45.2784 14
1 6 -31 231.94 54.4278 15
-1 -6 31 199.684 90.1742 6
-1 6 30 186.249 47.3249 14
-1 -6 30 309.103 97.9378 6
-1 6 29 -0.5007 48.9608 14
-1 -6 29 -77.1994 105.094 6
-1 -6 28 120.43 106.071 6
-1 6 27 385.856 58.7637 14
-1 -6 27 586.439 115.224 6
-1 6 26 620.681 67.8918 14
-1 -6 26 711.54 115.765 6
-1 6 25 265.231 57.2598 14
-1 6 24 26.0001 55.5658 14
-1 -6 24 81.7322 102.657 6
-1 6 23 1885 134.685 14
-1 -6 23 1961.19 162.284 6
-1 -6 22 164.882 100.443 6
-1 6 22 99.9988 58.0082 14
-1 -6 21 502.354 98.7987 6
-1 6 21 384.949 65.3406 14
1 6 -20 253.678 52.4206 21
-1 -6 20 211.088 96.1241 6
-1 6 20 274.898 59.0318 14
-1 6 19 68.081 57.3484 14
-1 -6 19 92.1971 93.3238 6
1 6 -19 129.179 45.7435 21
-1 6 18 1448.16 119.251 14
-1 -6 18 1740.57 136.452 6
1 6 -18 1764.72 113.869 21
-1 6 17 253.374 58.1732 14
-1 -6 17 262.731 79.6258 6
1 6 -17 271.846 46.1637 21
1 6 -16 552.13 52.7402 21
-1 6 16 444.449 67.7503 14
-1 -6 16 607.96 80.319 6
1 6 -15 279.751 43.4147 21
-1 -6 15 220.181 61.5637 19
-1 6 15 259.367 61.3377 14
1 6 -14 262.583 41.9919 21
-1 6 14 184.278 59.8745 14
-1 6 13 -6.05718 56.83 14
-1 -6 12 1562.41 112.772 19
-1 6 12 1811.2 137.477 2
-1 6 12 1850.58 134.372 8
-1 6 11 24.3798 77.4319 8
-1 -6 11 -26.1651 38.6348 19
-1 6 11 53.4177 82.9433 2
-1 -6 10 1252.93 85.6529 19
-1 6 10 1268.69 114.253 2
1 6 -10 1179.67 84.975 21
1 6 -10 1253.57 83.9901 20
-1 6 9 41.9923 89.78 2
1 6 -9 8.61658 30.6526 20
1 6 -9 -10.2077 34.056 21
-1 -6 9 19.1296 32.2972 19
-1 6 8 607.595 99.8367 2
-1 -6 8 421.803 40.9555 19
1 6 -8 397.261 44.4731 20
1 6 -8 435.475 44.1667 21
-1 6 8 521.356 97.3268 8
-1 -6 7 632.368 48.9945 19
1 6 -7 549.967 49.2415 21
1 6 -7 587.137 51.3692 20
-1 6 7 716.388 103.111 8
-1 6 6 804.134 105.901 8
1 6 -6 641.591 47.4117 20
-1 6 6 459.141 34.5789 21
1 6 -6 575.36 45.3852 21
-1 6 6 948.169 112.414 2
-1 -6 6 666.449 44.9358 19
-1 6 6 429.044 44.5742 3
1 6 -6 603.196 45.091 15
-1 6 5 2826.79 161.473 8
-1 -6 5 2286.12 119.599 19
1 6 -5 2009.06 120.357 21
-1 6 5 1770.37 115.394 21
1 6 -5 2312 120.476 20
-1 6 5 1446.76 116.272 3
1 6 -5 2205.67 119.447 15
1 6 -4 1427.13 97.6885 20
1 6 -4 1347.25 96.4469 21
-1 -6 4 1491.81 95.9375 19
1 6 -4 1680.25 103.669 2
1 6 -4 1439.24 96.3904 15
1 6 -3 482.374 44.6209 15
1 6 -3 564.51 46.3971 20
1 6 -3 479.967 45.4229 21
1 6 -3 496.93 51.1108 1
-1 -6 3 522.125 43.0316 19
1 6 -3 575.444 56.9159 2
1 6 -2 1613.75 105.132 2
1 6 -2 1330.04 94.1977 21
1 6 -2 1310.87 95.4962 20
1 6 -2 1644.07 99.0468 1
-1 6 2 1843.46 137.305 8
1 6 -2 1340.52 94.6704 16
-1 -6 2 1477.41 93.6474 19
1 6 -1 211.293 69.4326 8
-1 6 1 267.641 84.7387 8
1 6 -1 205.363 31.5013 21
1 6 -1 343.456 62.9511 2
1 6 -1 230.441 39.2955 1
1 6 -1 245.009 35.2027 20
-1 -6 1 254.324 33.2513 19
1 6 -1 220.24 22.9573 4
1 6 -1 237.158 37.6347 16
1 6 0 1355.31 86.9507 4
1 6 0 1643.5 111.189 2
1 6 0 1276.83 90.2939 21
1 6 0 1299.7 91.1117 20
1 6 0 1646.52 118.363 8
1 6 0 1404.09 92.7169 16
1 -6 0 1373.18 91.0978 19
1 -6 1 211.884 35.0874 19
1 6 1 226.165 34.1662 20
-1 6 -1 250.805 30.0028 1
1 6 1 245.647 80.5884 2
1 6 1 237.041 41.7116 16
1 6 1 282.024 86.4335 8
1 6 2 217.301 80.2829 8
-1 6 -2 182.931 30.0134 1
1 6 2 282.937 83.846 2
1 -6 2 197.351 31.8459 19
1 6 2 129.54 32.7378 20
1 6 2 153.553 33.1953 3
1 6 2 152.641 23.6915 17
1 6 3 563.135 89.8029 8
1 6 3 350.71 39.4471 20
1 6 3 581.284 80.8915 2
1 -6 3 400.016 39.7917 19
1 6 3 425.891 33.3175 17
1 6 3 355.447 38.1199 3
1 6 4 3262.43 240.859 3
1 6 4 5233.13 255.872 2
1 6 4 3839.66 241.258 20
1 -6 4 4275.66 242.045 19
1 6 4 4761.65 258.531 8
1 6 4 3925.88 240.262 17
1 6 5 113.151 24.9932 17
1 6 5 177.867 24.2527 18
1 6 5 91.3098 70.0636 2
1 6 5 126.105 27.9909 20
1 -6 5 183.038 33.3595 19
1 6 5 170.746 80.5956 8
1 6 5 161.827 50.5477 3
1 6 6 186.242 43.1121 3
1 6 6 177.668 23.6965 18
1 6 6 117.129 76.9835 8
1 6 6 187.238 28.5772 17
1 -6 6 238.313 35.9621 19
1 6 6 163.203 28.1911 20
1 6 7 -3.60115 18.8476 18
1 -6 7 -33.4758 33.633 19
1 6 7 3.34158 25.2553 20
1 6 7 49.2221 71.9031 8
1 6 7 6.14407 25.8814 17
1 -6 8 143.245 34.7278 19
1 6 8 151.119 67.0476 8
1 6 8 144.592 48.2083 14
1 6 8 127.494 29.7646 17
1 6 9 658.703 52.5597 17
1 -6 9 716.95 56.1881 19
1 6 9 652.766 64.5168 14
1 6 9 789.668 83.1552 8
1 -6 10 884.558 69.6178 19
1 6 10 954.201 76.0739 14
-1 6 -11 1287.27 84.8801 20
1 6 11 1185.2 91.7699 14
-1 6 -12 2528.6 153.968 20
1 6 12 2233.39 158.049 14
-1 6 -13 205.381 30.9931 20
1 -6 13 187.528 47.5445 19
1 -6 14 761.177 74.1022 19
-1 6 -14 768.299 56.2274 20
1 -6 15 393.058 65.2024 19
1 6 15 428.68 53.4964 14
1 -6 16 -19.0113 64.2424 19
1 6 16 1.28696 46.0742 14
1 6 17 414.508 54.3157 14
-1 6 -17 403.515 46.1468 21
1 6 18 207.786 49.2008 14
1 -6 18 276.964 79.1082 6
-1 6 -18 180.386 39.0168 21
1 6 19 1596.78 115.041 14
1 -6 19 1758.15 135.632 6
-1 6 -19 1656.84 111.453 21
1 6 20 40.6415 46.8862 14
1 -6 20 -47.3346 92.477 6
-1 6 -20 49.2681 39.0705 21
1 6 21 726.723 72.0063 14
-1 6 -21 885.662 66.9727 21
1 -6 21 943.491 111.795 6
-1 6 -22 173.636 40.16 21
1 -6 22 52.0829 96.7916 6
1 6 22 148.328 47.6499 14
-1 6 -23 268.801 44.7997 21
1 -6 23 367.88 100.333 6
1 6 23 327.787 52.3841 14
-1 6 -24 338.132 47.4187 21
1 -6 24 339.431 102.186 6
1 6 24 327.451 52.7747 14
-1 6 -25 162.416 42.4049 21
1 6 25 84.2225 49.0863 14
1 -6 26 84.8081 103.813 6
1 6 26 58.2429 47.3455 14
1 -6 27 345.802 76.1956 22
1 -6 27 539.708 109.389 6
1 6 27 377.084 50.7635 14
1 -6 28 59.7394 101.591 6
1 -6 29 116.11 98.8203 6
1 6 29 16.4815 40.241 17
1 -6 29 42.7187 66.5029 22
1 -6 30 56.9124 96.5771 6
1 6 30 18.9825 37.2026 17
1 -6 30 19.4549 54.6071 22
1 -6 31 -7.33261 49.0264 22
1 -6 31 30.1863 85.0353 6
1 -6 32 31.8761 43.9065 22
1 -6 32 54.5224 75.9888 6
1 -6 33 19.8641 36.9873 22
1 -6 33 27.3872 65.4576 6
1 -6 34 52.3968 33.8826 22
1 -6 35 74.7038 28.7426 22
-1 -7 35 17.1471 26.8217 22
-1 -7 34 8.6034 36.6143 22
-1 -7 33 21.8195 45.7285 22
-1 -7 33 24.7038 63.6851 6
1 7 -33 5.35883 50.6294 1
-1 -7 32 -30.1559 56.0118 22
-1 7 32 21.6897 36.3227 14
-1 -7 32 -38.9794 75.0748 6
-1 7 31 59.7884 39.2736 14
1 7 -31 34.0461 45.1006 15
-1 -7 31 29.3438 83.5685 6
-1 7 30 99.6141 43.1281 14
1 7 -30 78.8443 48.8295 15
-1 -7 30 93.2337 96.0202 6
-1 7 29 -43.6757 46.3203 14
1 7 -29 27.7867 52.5213 15
-1 -7 29 58.8347 100.81 6
-1 7 28 462.298 57.7558 14
-1 -7 28 526.524 109.065 6
-1 -7 27 981.658 127.595 6
-1 7 26 4.89222 50.7961 14
-1 -7 26 -8.02704 104.925 6
-1 7 25 1193.94 94.6728 14
-1 -7 25 1164.41 132.399 6
-1 7 24 170.424 58.3318 14
-1 7 23 284.639 60.2254 14
-1 -7 23 300.678 101.214 6
-1 7 22 1177.58 101.185 14
-1 -7 22 1510.41 132.247 6
-1 -7 21 136.922 98.5167 6
-1 7 21 138.488 60.9646 14
1 7 -20 261.168 55.5989 21
-1 7 20 231.415 63.1062 14
-1 -7 20 305.214 96.6604 6
1 7 -19 1769.17 117.424 21
-1 7 19 1445.37 120.075 14
-1 -7 19 1804.63 141.778 6
1 7 -18 271.341 52.3368 21
-1 7 18 227.576 61.5793 14
-1 -7 18 253.167 83.1885 6
1 7 -17 52.1512 43.4816 21
-1 -7 17 11.1843 77.5932 6
-1 7 17 76.649 58.7831 14
-1 7 16 4.9187 60.7714 14
-1 -7 16 24.8025 62.97 19
1 7 -16 19.6574 44.6591 21
-1 7 15 18.7725 61.3164 14
-1 -7 15 52.4073 57.9789 19
1 7 -15 1.68579 43.1843 21
-1 7 14 243.074 64.9669 14
-1 -7 14 281.322 54.0882 19
1 7 -14 254.856 44.5681 21
1 7 -13 540.035 51.4239 21
-1 -7 13 531.373 58.1828 19
-1 7 13 445.456 68.3268 14
1 7 -12 2074.31 134.673 21
-1 7 12 2316.03 158.479 8
-1 7 12 2322.05 160.943 2
-1 7 12 1774.06 144.305 14
1 7 -11 289.031 39.4021 21
-1 7 11 183.7 26.1409 20
-1 7 11 343.382 89.2183 2
-1 7 11 269.869 82.7232 8
-1 7 10 80.2382 87.0755 2
-1 7 10 72.1357 87.5465 8
-1 -7 10 119.606 34.902 19
-1 7 10 67.5822 25.277 20
-1 7 9 4225.25 258.627 8
1 7 -9 3679.7 238.262 20
1 7 -9 3968.32 238.212 15
-1 7 9 4521.17 259.73 2
-1 -7 9 3575.32 238.098 19
1 7 -8 3352.81 208.057 20
1 7 -8 3014.63 208.388 21
-1 -7 8 3449.82 207.673 19
1 7 -8 3245 207.132 15
-1 7 7 12.6788 99.4052 2
1 7 -7 25.7234 35.2304 20
-1 -7 7 15.2053 31.7138 19
1 7 -7 -2.11113 32.23 21
1 7 -7 -1.06448 29.2791 15
1 7 -6 133.601 48.1249 2
-1 7 6 148.368 107.906 2
1 7 -6 131.322 48.673 1
-1 -7 6 200.89 33.2909 19
1 7 -6 141.246 35.2433 20
1 7 -6 150.048 34.028 21
1 7 -6 100.668 30.8398 15
1 7 -5 1090.94 66.133 15
1 7 -5 1049.3 69.2136 20
-1 7 5 817.656 59.2721 21
1 7 -5 1004.38 67.8158 21
1 7 -5 1115.75 72.2592 1
-1 -7 5 1087.35 65.7174 19
-1 7 5 731.777 61.2513 3
1 7 -5 1156.69 77.2522 2
-1 7 5 1555.84 129.111 2
-1 7 5 1365.54 126.416 8
1 7 -4 1385.44 89.3508 15
-1 7 4 1149.02 84.9861 21
1 7 -4 1315.49 90.399 21
1 7 -4 1385.45 91.3095 20
1 7 -4 1548.26 94.0238 1
-1 -7 4 1523.84 89.1508 19
-1 7 4 1757.97 135.873 8
1 7 -4 1583.43 99.8467 2
-1 7 4 1872.11 133.395 2
1 7 -3 0.4503 33.4345 21
-1 7 3 13.5699 18.9493 21
1 7 -3 39.0177 55.5715 2
-1 7 3 -10.259 87.0564 2
-1 -7 3 9.74557 29.6357 19
1 7 -3 -36.7571 34.3646 20
-1 7 3 -15.268 102.162 8
1 7 -3 -0.6158 29.2602 16
-1 7 2 4404.64 249.443 2
1 7 -2 4244.16 239.914 2
1 7 -2 3635.85 232.601 20
1 7 -2 3458.19 232.025 21
-1 -7 2 3646.25 231.871 19
-1 7 2 4943.04 260.614 8
1 7 -2 3698.43 232.305 16
1 7 -1 73.8271 70.7546 2
-1 7 1 95.5186 94.5402 8
-1 7 0 5518.75 314.9 2
1 7 0 5678.44 315.741 2
1 -7 0 4884.85 304.97 19
-1 -7 0 4824.62 304.725 19
1 7 0 4453.18 304.846 20
1 7 0 6130.72 320.583 8
-1 7 0 5335.61 319.725 8
1 7 0 4806.56 305.143 16
1 7 1 7729.46 504.405 20
1 -7 1 8583.48 504.641 19
1 7 1 10896.1 516.9 8
-1 7 -1 9835.55 510.984 2
1 7 1 11946.3 517.311 2
1 7 1 7440.16 502.869 4
1 7 2 562.629 51.2139 20
-1 7 -2 650.469 51.2542 1
1 -7 2 609.545 52.242 19
1 7 2 832.694 95.8458 8
1 7 2 952.049 99.3096 2
-1 7 -2 835.327 77.4065 2
1 7 3 291.057 36.8434 20
-1 7 -3 203.719 35.3393 1
-1 7 -3 370.799 63.8866 2
1 -7 3 249.062 36.7453 19
1 7 3 281.412 91.1867 8
1 7 3 306.709 27.4179 17
1 7 4 422.171 40.5975 20
-1 7 -4 452.854 45.9214 1
-1 7 -4 547.763 68.6081 2
1 -7 4 473.079 42.1945 19
1 7 4 439.504 87.3411 8
1 7 4 362.637 33.8638 17
1 7 5 2113.81 149.841 20
1 7 5 2387.71 148.113 17
1 -7 5 2524.56 150.903 19
1 7 6 50.7401 68.1377 2
1 7 6 17.6863 22.3465 17
1 7 6 6.42999 26.4129 20
1 -7 6 -3.53222 33.7461 19
1 7 6 78.5307 80.0466 8
1 7 7 1551.29 99.3398 17
1 -7 7 1648.81 102.918 19
1 7 7 1950.62 128.501 8
1 7 7 1394.43 100.09 20
1 7 7 1724.28 122.668 2
1 7 8 2026.74 127.786 17
1 7 8 1856.05 135.209 14
1 7 8 2252.82 147.965 2
1 7 9 376.99 37.5076 17
1 7 9 394.981 54.5742 14
1 7 10 2042.85 127.949 17
1 7 10 1890.48 134.704 14
1 7 11 361.52 37.891 17
1 7 11 371.005 54.6655 14
1 -7 11 364.636 46.5676 19
1 -7 12 737.425 61.3877 19
1 7 12 614.457 52.1657 17
1 7 13 516.614 58.5054 14
1 -7 13 652.95 61.0188 19
1 -7 14 94.4449 53.4632 19
1 7 14 -24.4744 45.9723 14
1 -7 15 220.452 60.4854 19
1 7 15 91.5936 47.2502 14
1 -7 16 414.989 70.8409 19
-1 7 -16 417.387 47.7718 21
1 7 16 374.168 54.3771 14
1 -7 17 -1.45366 69.6002 19
1 7 17 10.8849 48.0727 14
-1 7 -17 -12.7626 36.3738 21
1 7 18 289.961 53.3131 14
-1 7 -18 325.469 46.5237 21
1 -7 18 401.186 81.874 6
1 7 19 836.52 77.6787 14
-1 7 -19 990.466 71.9217 21
1 -7 19 967.944 100.898 6
1 7 20 91.373 48.6829 14
-1 7 -20 87.7047 39.9226 21
1 -7 20 47.9124 87.8943 6
1 7 21 274.937 52.5732 14
1 -7 21 391.919 100.845 6
-1 7 -21 357.549 45.4745 21
-1 7 -22 -14.4587 44.0237 21
1 -7 22 18.9598 94.0776 6
1 7 22 49.3298 47.4949 14
-1 7 -23 51.3398 41.9287 21
1 -7 23 102.795 98.3025 6
1 7 23 63.4853 47.24 14
1 7 24 24.2156 45.5378 14
-1 7 -24 -18.0731 42.7616 21
1 7 25 850.689 73.8494 14
1 -7 25 1045.94 117.159 6
-1 7 -25 886.501 74.1682 21
1 -7 26 58.0603 100.615 6
1 7 26 -18.4136 44.7758 14
-1 7 -26 -61.8909 45.5687 21
1 -7 27 137.888 102.791 6
1 -7 28 147.171 99.7289 6
1 7 28 102.373 40.0286 14
1 -7 28 76.1891 69.1243 22
1 -7 29 100.718 95.9599 6
1 -7 29 23.7392 64.3403 22
1 -7 30 -47.019 92.2564 6
1 -7 30 3.36053 51.9065 22
1 -7 31 -22.8073 82.2444 6
1 -7 31 74.0815 46.831 22
1 -7 32 110.313 70.6955 6
1 -7 32 97.7264 41.8862 22
1 -7 33 10.1536 60.7374 6
1 -7 33 7.26052 34.1205 22
1 -7 34 -15.9271 29.3927 22
1 -7 35 -3.53608 23.0154 22
-1 -8 34 24.8214 29.2412 22
-1 -8 33 -20.3034 37.353 22
-1 -8 32 35.8168 66.3519 6
-1 -8 32 -20.4699 50.9837 22
1 8 -32 -26.6517 46.3154 1
-1 -8 31 17.4315 76.4237 6
-1 8 31 30.3112 35.4096 14
-1 -8 31 42.4718 56.0079 22
1 8 -31 -0.40534 53.4665 1
-1 -8 30 -21.5788 88.6887 6
1 8 -30 20.7686 57.2385 1
-1 8 30 5.96801 40.1302 14
-1 -8 29 158.006 96.5748 6
-1 8 29 148.618 45.7188 14
-1 -8 28 284.661 100.764 6
-1 8 28 167.612 47.3431 14
1 8 -28 223.393 51.0203 15
-1 -8 27 129.925 102.128 6
-1 8 27 31.3753 46.9688 14
1 8 -27 8.72388 49.8363 15
-1 -8 26 929.904 122.393 6
-1 -8 25 153.416 102.018 6
-1 8 25 49.0408 51.9624 14
1 8 -25 28.7128 52.8256 15
-1 -8 24 288.069 101.742 6
-1 8 24 278.458 59.7732 14
-1 8 23 837.653 80.4566 14
-1 -8 22 85.6495 99.5927 6
-1 8 22 -20.2668 57.9518 14
-1 -8 21 -50.1444 96.8175 6
-1 8 21 57.6805 60.6937 14
-1 -8 20 402.606 99.148 6
-1 8 20 284.03 63.8637 14
-1 -8 19 55.1251 87.5608 6
1 8 -19 -80.4432 55.5186 21
-1 8 19 -6.33378 58.6556 14
-1 -8 18 46.423 81.133 6
-1 8 18 -10.673 59.326 14
1 8 -18 74.6623 54.5733 21
-1 8 17 -23.1672 62.2291 14
-1 -8 17 18.2089 68.1804 19
1 8 -17 1.62915 49.4565 21
-1 8 16 21.8222 65.1321 14
-1 -8 16 38.5927 64.4552 19
1 8 -16 16.9347 45.7841 21
-1 8 15 54.5067 65.3671 14
-1 -8 15 104.022 56.5461 19
1 8 -15 109.681 45.2247 21
-1 8 14 318.975 69.2434 14
1 8 -14 327.224 51.1644 21
-1 -8 14 264.889 56.7164 19
-1 -8 13 2355.38 156.811 19
1 8 -13 2490.94 155.988 21
-1 8 13 2221.9 163.966 14
-1 8 12 -16.1908 64.2911 14
-1 8 12 42.7337 90.2719 2
1 8 -12 32.4365 40.1174 21
-1 8 12 80.4124 85.6228 8
-1 -8 12 115.717 43.0738 19
-1 8 11 57.5584 93.8241 2
1 8 -11 52.4062 41.5903 21
-1 8 11 -51.3549 90.0483 8
-1 -8 11 56.2592 38.2785 19
-1 8 10 119.537 28.6358 20
1 8 -10 148.811 39.3072 20
-1 8 10 99.9513 88.1005 2
1 8 -10 154.313 38.6329 21
-1 8 10 145.088 92.5899 8
-1 -8 10 139.517 37.3402 19
1 8 -9 142.328 52.5579 1
-1 8 9 144.437 98.5426 2
1 8 -9 132.296 37.77 21
-1 8 9 213.598 97.488 8
1 8 -9 154.045 40.0488 20
-1 8 9 132.216 28.9463 20
-1 8 8 1245.13 129.468 2
1 8 -8 998.944 84.0219 2
1 8 -8 1087.82 84.1008 1
1 8 -8 967.5 75.7923 21
-1 8 8 1177.4 123.023 8
-1 8 7 28.6863 101.64 8
-1 8 7 51.7764 105.404 2
1 8 -7 38.352 45.2864 1
1 8 -7 22.4361 49.3477 2
1 8 -6 503.843 52.6587 1
1 8 -6 470.262 59.757 2
-1 8 6 527.606 108.058 8
-1 -8 6 423.383 45.0139 19
-1 -8 5 1346.46 96.9604 19
-1 8 5 1658.19 146.474 8
1 8 -5 1569.65 101.871 1
1 8 -4 79.5836 44.3084 1
-1 8 4 74.9359 106.928 2
1 8 -4 88.2689 35.1002 21
-1 8 4 57.2068 106.894 8
-1 -8 4 86.9308 32.256 19
1 8 -3 1287.03 87.1286 1
-1 -8 3 1374.03 83.7178 19
-1 8 3 1133.51 79.0346 21
1 8 -3 1209.31 86.0539 21
1 8 -2 4726.84 293.898 21
-1 8 2 4389.24 291.353 21
1 8 -2 4498.05 294.305 1
-1 -8 2 4993.77 293.151 19
-1 8 2 6282.24 313.116 2
1 8 -2 6069 308.977 8
-1 8 1 617.848 92.7611 2
1 8 -1 618.188 100.296 8
1 8 -1 550.194 50.2805 20
-1 8 1 504.205 41.6253 21
1 -8 -1 524.849 49.2091 19
-1 -8 1 558.23 47.9663 19
1 8 0 7071.23 445.257 20
-1 8 0 6339.01 443.735 21
-1 8 0 8798.15 455.957 2
1 8 0 9978.04 461.858 8
-1 -8 0 7617.71 445.026 19
1 -8 0 7401.7 445.259 19
1 8 1 2712.91 179.184 20
1 8 1 2796.94 179.047 3
-1 8 -1 3413.23 196.393 2
1 8 1 3152.94 201.195 8
1 -8 1 2736.92 178.635 19
-1 -8 -1 2853.24 178.874 19
1 8 2 3179.93 225.949 20
1 8 2 4696.55 249.454 8
1 8 2 3456.03 225.814 3
1 8 2 4904.58 245.749 2
-1 8 -2 4161.37 238.378 2
1 8 3 714.857 60.2227 20
1 8 3 1103.49 103.896 8
1 8 3 695.914 58.6296 3
-1 8 -3 873.773 85.0449 2
1 8 3 1148.6 96.7666 2
1 8 4 2234.79 162.611 3
1 8 4 3835.09 184.999 2
-1 8 -4 3443.05 177.35 2
1 8 4 2564.56 163.979 20
1 8 5 717.57 65.485 3
1 8 5 522.084 50.0025 20
-1 8 -5 732.322 75.6178 2
1 8 5 738.671 86.2933 2
1 8 6 205.606 32.5617 20
-1 8 -6 388.688 67.8515 2
1 8 6 318.591 73.9032 2
1 8 6 127.497 45.6737 3
1 8 7 1055.79 89.3778 2
1 8 7 717.543 57.8115 20
1 8 8 -12.5654 48.1218 14
1 8 8 15.3198 75.5914 8
1 -8 8 78.1166 34.4981 19
1 8 8 53.5428 74.41 2
1 8 9 526.066 80.1161 8
-1 8 -9 396.035 46.674 20
1 -8 9 493.054 46.2095 19
1 8 9 363.708 56.6124 14
1 -8 10 1821.08 121.837 19
-1 8 -10 1851.32 121.039 20
-1 8 -11 -10.4868 35.0837 20
1 -8 11 3.82171 40.0998 19
1 8 12 2402.22 166.052 14
1 -8 12 2580.14 164.892 19
-1 8 -12 2551.8 160.776 20
1 8 13 87.356 47.7605 14
-1 8 -13 67.495 32.2238 20
1 -8 13 78.4884 47.596 19
-1 8 -13 106.07 37.604 21
1 8 14 51.3069 47.3477 14
-1 8 -14 1.63259 34.5826 20
1 -8 14 116.913 52.4031 19
-1 8 -14 37.6176 39.3255 21
1 8 15 825.76 74.7083 14
1 -8 15 842.196 82.1486 19
-1 8 -15 909.352 67.0811 20
-1 8 -15 935.998 69.0803 21
1 -8 16 122.093 63.7497 19
-1 8 -16 73.7953 41.3855 21
1 8 16 79.6733 47.9608 14
1 -8 17 16.7558 72.0112 19
-1 8 -17 7.46299 41.5241 21
1 8 17 65.3851 48.8224 14
1 -8 18 54.6743 76.315 19
1 8 18 75.5275 49.2448 14
-1 8 -18 -1.81764 41.8379 21
1 8 19 57.0137 48.4789 14
-1 8 -19 81.6739 42.5123 21
1 -8 19 130.749 84.7617 6
1 8 20 -52.1547 49.2126 14
-1 8 -20 35.3957 44.1285 21
1 -8 20 -75.7504 85.7029 6
1 8 21 589.32 64.1491 14
-1 8 -21 667.663 63.0312 21
1 -8 21 702.341 101.968 6
1 8 22 1531.55 117.613 14
-1 8 -22 1881.96 118.238 21
1 8 23 79.3084 46.2083 14
-1 8 -23 124.707 45.921 21
1 -8 24 537.692 104.071 6
1 8 24 447.219 53.9563 14
-1 8 -24 442.233 54.423 21
1 -8 25 578.306 100.853 6
-1 8 -25 384.12 54.0397 21
1 8 26 108.781 43.0194 14
1 -8 26 134.539 97.0318 6
1 -8 27 46.1698 97.6296 6
1 8 27 130.823 40.2152 14
1 -8 27 52.1731 65.9276 22
1 -8 28 12.7645 64.0903 22
1 -8 28 -15.4415 94.8134 6
1 -8 29 17.8998 53.0385 22
1 -8 29 -9.81818 89.5395 6
1 -8 30 41.3114 47.6165 22
1 -8 30 59.4527 86.2881 6
1 -8 31 -16.6873 42.1643 22
1 -8 31 -29.5001 76.7646 6
1 -8 32 7.16054 35.543 22
1 -8 32 -13.2155 64.6953 6
1 -8 33 -22.9929 28.9363 22
1 -8 34 -9.76427 23.7066 22
-1 -9 33 -19.599 30.7924 22
-1 -9 32 -22.6615 40.4926 22
-1 -9 31 -58.4015 68.6743 6
-1 9 31 -2.6637 31.3765 14
-1 -9 31 -10.132 50.6514 22
1 9 -31 30.9125 42.519 1
-1 -9 30 228.413 83.0478 6
-1 9 30 129.12 35.9251 14
-1 -9 29 -22.127 89.3009 6
1 9 -29 -59.6446 55.5026 1
-1 9 29 -33.1231 40.8791 14
-1 -9 28 -4.64665 94.2298 6
1 9 -28 60.5097 60.5302 1
-1 9 28 37.2531 42.6567 14
-1 -9 27 164.117 98.2799 6
1 9 -27 45.8294 64.8695 1
-1 9 27 43.6517 44.8305 14
-1 -9 26 327.191 103.458 6
-1 9 26 336.804 52.3328 14
-1 -9 25 915.94 117.901 6
-1 -9 24 507.378 103.82 6
-1 9 24 397.439 61.9532 14
-1 -9 23 85.2045 99.8547 6
-1 9 23 59.3159 55.2526 14
-1 9 22 281.983 62.1262 14
-1 9 21 224.913 62.6714 14
-1 -9 20 17.4812 93.2149 6
-1 9 20 7.22815 59.9515 14
-1 -9 19 398.006 94.5042 6
-1 9 19 420.817 67.4784 14
-1 -9 18 739.812 95.4646 6
-1 9 18 545.359 73.7825 14
-1 9 17 176.954 65.5529 14
1 9 -17 133.159 56.9871 21
-1 -9 17 180.987 72.8311 19
-1 9 16 11.3 66.9847 14
1 9 -16 -4.69068 54.2649 21
-1 -9 16 22.9387 63.7449 19
-1 9 15 -28.3134 66.9846 14
-1 -9 15 81.1856 59.3962 19
1 9 -15 -0.55446 51.8723 21
1 9 -14 737.034 67.2175 21
-1 9 14 595.883 80.4747 14
-1 -9 14 630.101 70.2531 19
-1 9 13 17.199 63.5781 14
-1 -9 13 32.1369 47.6614 19
1 9 -13 70.4806 43.6321 21
-1 9 12 270.981 71.2576 14
-1 9 12 325.256 100.761 2
1 9 -12 406.943 66.3402 1
1 9 -12 333.335 49.4443 21
-1 9 12 288.431 95.7208 8
-1 -9 12 277.253 49.295 19
1 9 -11 -36.9582 58.6204 1
-1 9 11 81.3341 95.259 2
1 9 -11 -19.0579 45.1844 21
-1 9 11 46.1691 93.4442 8
-1 -9 11 33.235 40.4437 19
1 9 -10 599.388 60.8186 1
-1 9 10 508.038 103.487 2
1 9 -10 460.413 53.6483 21
-1 9 10 397.916 41.9848 20
-1 9 10 563.874 105.2 8
-1 -9 10 488.641 49.4667 19
-1 -9 9 1929.49 122.271 19
1 9 -9 2103.47 131.398 2
-1 9 9 2247.71 159.337 2
1 9 -9 2253.03 127.459 1
-1 9 9 2186.98 161.828 8
1 9 -9 1880.21 123.55 20
-1 9 9 1517.41 119.118 20
1 9 -9 1837.2 124.763 21
-1 -9 8 461.028 44.769 19
1 9 -8 492.68 62.3712 2
1 9 -8 450.278 54.9142 1
-1 9 8 495.073 109.982 2
-1 9 8 468.58 111.374 8
1 9 -8 386.173 49.77 21
1 9 -8 414.688 50.8712 20
-1 9 8 353.734 41.8036 20
1 9 -7 305.052 50.9665 1
1 9 -7 260.378 59.4619 2
-1 9 7 356.591 113.126 2
1 9 -7 209.013 44.2001 21
-1 9 7 356.606 108.635 8
-1 -9 7 243.718 38.2966 19
-1 9 7 192.887 35.2855 20
1 9 -7 218.837 43.6466 20
1 9 -6 -52.8154 61.7643 2
-1 9 6 36.9871 109.608 2
1 9 -6 78.1803 50.903 1
1 9 -6 13.6447 38.603 21
1 9 -6 -21.3817 40.9347 20
-1 9 6 -16.6984 34.0377 20
-1 -9 6 44.4198 34.287 19
-1 9 6 -25.584 107.132 8
1 9 -5 59.2015 62.358 2
-1 9 5 17.3672 119.744 2
1 9 -5 22.5283 43.7663 1
1 9 -5 18.6542 38.1627 21
-1 -9 5 28.3923 32.7746 19
-1 9 5 -18.9993 34.6633 20
1 9 -5 -9.30251 36.6519 20
-1 9 5 -76.0193 107.992 8
-1 9 4 434.069 125.877 2
1 9 -4 427.007 74.0101 2
1 9 -4 377.758 49.288 1
1 9 -4 353.406 44.2706 20
1 9 -4 365.733 83.1269 8
-1 9 4 427.802 116.301 8
1 -9 -4 300.011 43.5349 19
-1 9 3 429.199 114.284 2
1 9 -3 320.192 75.9087 2
1 -9 -3 270.743 40.0741 19
1 9 -3 183.671 40.6314 20
1 9 -3 322.521 87.0256 8
-1 9 3 446.618 110.649 8
-1 9 2 553.307 110.481 2
1 9 -2 594.912 83.2142 2
1 9 -2 437.13 47.0971 20
-1 9 2 358.089 34.3526 21
1 -9 -2 443.211 45.6982 19
-1 9 2 619.299 115.933 8
-1 9 1 73.5681 93.7083 2
-1 9 1 112.601 25.8192 21
1 9 -1 121.688 39.2518 20
1 -9 -1 149.657 37.1429 19
-1 9 1 77.9429 114.395 8
-1 9 0 382.184 93.555 2
1 9 0 437.093 97.7027 2
-1 9 0 224.382 29.8933 21
-1 9 0 251.57 113.349 8
1 -9 0 240.943 38.5992 19
1 9 0 230.394 39.9627 20
1 -9 1 915.413 63.6946 19
1 9 1 831.994 65.7528 3
-1 9 -1 1101.15 101.303 2
1 9 1 1357.24 108.982 2
-1 9 -1 1123.04 116.822 8
-1 9 -1 760.008 60.1588 21
1 9 1 774.302 66.4617 20
1 9 2 90.174 37.263 20
1 -9 2 51.2962 34.0619 19
1 9 2 27.9165 34.4999 3
1 9 2 25.248 84.4686 2
-1 9 -2 66.5527 78.2467 2
-1 9 -2 50.455 90.3799 8
1 9 2 165.827 95.6547 8
1 9 3 1660.77 115.721 20
1 -9 3 1838.34 116.54 19
1 9 3 1606.83 115.478 3
1 9 3 2229.61 142.963 2
-1 9 -3 2167.33 138.251 2
1 9 3 2002.98 148.084 8
1 9 4 437.593 45.3036 20
1 9 4 680.859 90.3368 2
-1 9 -4 674.134 78.7121 2
1 -9 4 465.082 46.1029 19
1 9 4 375.32 42.86 3
1 9 4 716.953 94.3038 8
-1 9 -5 574.054 55.1351 20
-1 9 -5 586.594 50.8592 21
1 9 5 747.744 86.8588 2
1 -9 5 622.356 53.6249 19
-1 9 -5 792.878 82.264 2
1 9 5 516.592 66.1872 3
1 9 5 781.151 101.045 8
-1 9 -6 580.521 52.7221 20
-1 9 -6 541.502 48.1992 21
-1 9 -6 582.574 78.6939 2
1 9 6 598.679 83.2071 2
1 -9 6 632.094 52.5538 19
1 9 6 423.533 59.121 3
1 9 6 581.957 94.7719 8
1 9 7 332.192 86.3738 8
1 -9 7 276.271 41.3466 19
-1 9 -7 255.575 44.1988 20
-1 9 -7 229.172 36.4094 21
-1 9 -7 354.774 70.366 2
1 9 7 222.007 79.7719 2
1 9 8 149.505 77.9004 8
-1 9 -8 156.017 38.9308 20
1 -9 8 169.754 39.7007 19
-1 9 -8 174.429 37.1805 21
1 9 8 135.223 78.8843 2
-1 9 -8 213.551 68.8272 2
-1 9 -9 -0.34075 34.0061 21
1 -9 9 18.5333 38.252 19
-1 9 -9 28.816 37.3641 20
-1 9 -10 274.623 38.6256 21
1 -9 10 239.895 44.5251 19
1 9 10 242.2 55.0544 14
-1 9 -10 243.946 42.2754 20
-1 9 -11 1281.8 88.5366 21
-1 9 -11 1313.06 88.5464 20
1 -9 11 1191.15 91.6473 19
1 9 11 1187.52 96.0824 14
-1 9 -12 275.073 42.5957 21
1 -9 12 275.343 50.3072 19
-1 9 -12 277.085 41.8655 20
1 9 12 294.588 55.8395 14
1 9 13 222.049 52.4167 14
-1 9 -13 282.505 37.9132 20
1 -9 13 310.574 53.0451 19
-1 9 -13 193.299 45.9354 21
1 9 14 7.3494 48.9156 14
-1 9 -14 -11.5516 35.7777 20
1 -9 14 28.4958 53.9758 19
-1 9 -14 13.7029 43.1693 21
1 9 15 1647.57 120.242 14
1 -9 15 1692.16 125.965 19
-1 9 -15 1723.69 115.301 20
-1 9 -15 1807.22 118.261 21
1 -9 16 83.6114 67.1404 19
-1 9 -16 33.8955 42.6716 21
1 9 16 87.1152 49.1119 14
1 -9 17 182.092 74.5119 19
-1 9 -17 126.541 45.0447 21
1 9 17 146.932 51.0466 14
1 -9 18 32.4157 77.9085 19
1 9 18 25.1306 47.9684 14
-1 9 -18 25.1965 44.3691 21
1 9 19 -63.3714 49.7382 14
-1 9 -19 19.4359 44.6971 21
1 -9 19 88.5694 81.3064 6
1 9 20 326.875 53.1864 14
-1 9 -20 318.231 52.4914 21
1 -9 20 485.596 90.5415 6
1 9 21 318.163 50.4606 14
-1 9 -21 293.936 50.2299 21
1 9 22 167.454 45.499 14
1 -9 22 284.69 97.7511 6
-1 9 -22 156.53 48.8625 21
-1 9 -23 470.396 53.8806 21
1 -9 23 489.219 100.873 6
1 9 23 333.181 51.6021 14
1 -9 24 896.176 113.793 6
-1 9 -24 823.9 74.9662 21
1 -9 25 -105.979 95.4667 6
1 9 25 -29.28 41.0864 14
1 -9 26 1723.57 152.32 22
1 -9 26 3043.01 171.395 6
1 -9 27 576.25 82.0745 22
1 -9 27 1321.02 110.349 6
1 -9 28 118.82 89.4022 6
1 -9 28 81.038 53.1931 22
1 -9 29 32.8057 82.7416 6
-1 9 -29 -24.9594 50.8134 1
1 -9 29 -46.5564 47.4734 22
1 -9 30 171.911 77.0615 6
1 -9 30 75.743 41.5839 22
1 -9 31 -14.8392 33.9709 22
1 -9 31 89.9563 67.7289 6
1 -9 32 -26.0477 29.8532 22
1 -9 33 -18.844 23.0634 22
-1 -10 32 6.40286 30.0993 22
-1 -10 31 17.4803 40.0456 22
-1 -10 30 -9.65349 48.5186 22
-1 -10 30 87.1247 68.8929 6
-1 -10 29 -32.8416 80.0627 6
1 10 -29 -19.0886 44.2297 1
-1 10 29 -28.5948 35.2451 14
-1 -10 28 131.526 85.6753 6
-1 10 28 107.676 39.2908 14
1 10 -28 75.9078 48.8766 1
-1 10 27 836.504 64.9378 14
-1 -10 27 1069.6 105.826 6
-1 10 26 1539.88 105.511 14
1 10 -26 1293.74 111.252 1
-1 -10 25 248 95.3934 6
1 10 -25 245.473 63.4164 1
-1 10 25 283.903 50.0546 14
-1 -10 24 42.1739 94.4661 6
1 10 -24 39.0194 64.6027 1
-1 10 24 34.3063 50.4027 14
-1 -10 23 2094.02 167.801 6
1 10 -23 2044.8 148.825 1
-1 -10 22 1029.81 118.358 6
1 10 -22 1079.63 95.7741 1
-1 10 22 901.904 86.2443 14
-1 -10 21 493.511 103.472 6
1 10 -21 409.094 75.3096 1
-1 10 21 357.515 65.4803 14
-1 10 20 53.2939 59.864 14
-1 10 19 702.707 77.6848 14
-1 -10 18 83.0504 86.3256 6
-1 10 18 89.1967 61.7485 14
1 10 -18 67.194 69.6286 1
-1 10 17 14.4872 63.2545 14
-1 -10 17 -30.9042 70.6368 19
1 10 -17 -28.8262 70.9137 1
-1 10 16 -11.6633 66.8658 14
1 10 -16 164.17 68.7657 1
-1 -10 16 127.832 66.738 19
-1 10 15 282.341 72.3869 14
1 10 -15 301.174 68.8377 1
1 10 -15 267.626 61.1123 21
-1 -10 15 300.755 64.3484 19
-1 -10 14 2273.63 159.677 19
1 10 -14 2711.79 161.845 1
1 10 -14 2274.72 160.306 21
-1 10 14 2141.88 165.029 14
1 10 -13 188.049 59.5569 1
-1 -10 13 181.224 52.9709 19
1 10 -13 129 55.383 21
-1 10 13 134.52 69.0135 14
-1 10 12 405.707 78.0346 14
-1 -10 12 438.987 56.5854 19
-1 10 12 415.206 102.978 8
-1 10 12 474.229 106.855 2
1 10 -12 502.427 63.5095 1
1 10 -12 444.128 60.8779 21
-1 10 11 -4.99657 96.2662 8
-1 -10 11 36.9037 44.3062 19
-1 10 11 87.9424 95.9795 2
1 10 -11 -23.8815 52.5583 1
1 10 -11 -16.648 50.895 21
-1 10 10 99.9189 95.1218 2
1 10 -10 25.7794 52.7063 1
-1 -10 10 64.6176 42.0776 19
-1 10 10 93.0085 102.993 8
1 10 -10 129.065 46.2862 21
-1 10 10 42.1689 30.978 20
1 10 -9 65.9188 56.3395 1
-1 10 9 119.798 101.075 2
-1 10 9 24.2268 107.831 8
1 10 -9 35.2061 47.074 21
-1 10 9 37.8475 31.1016 20
-1 -10 9 72.7574 39.6576 19
-1 10 8 294.313 112.622 2
1 10 -8 256.018 53.0076 1
-1 10 8 388.481 112.554 8
1 10 -8 232.785 49.5078 21
-1 10 8 194.286 36.2369 20
-1 -10 8 220.495 41.4094 19
-1 10 7 380.867 121.191 2
1 10 -7 295.103 52.04 1
-1 -10 7 357.138 43.6407 19
1 10 -7 344.229 49.6983 20
-1 10 7 462.243 115.296 8
1 10 -7 305.086 50.9878 21
-1 10 7 293.637 41.388 20
-1 10 6 27.6231 113.196 2
1 10 -6 88.5362 47.0894 1
1 10 -6 63.3216 83.5569 8
-1 10 6 44.1727 33.7198 20
-1 -10 6 93.4474 37.037 19
1 10 -6 72.7174 44.0593 20
-1 10 6 117.751 114.048 8
1 10 -6 74.9936 41.8551 21
1 -10 -5 133.956 40.73 19
-1 10 5 113.88 36.6867 20
-1 -10 5 171.495 38.3097 19
1 10 -5 106.942 42.0318 20
-1 10 5 167.207 115.663 8
1 10 -5 143.323 89.9688 8
-1 10 5 226.503 123.863 2
1 10 -5 126.788 47.2029 1
1 10 -4 66.5765 40.1817 20
-1 10 4 64.9445 37.8471 20
-1 -10 4 49.7819 34.6678 19
1 -10 -4 17.1739 38.0466 19
-1 10 4 14.4131 119.35 8
1 10 -4 74.222 98.4538 8
-1 10 4 56.9291 126.34 2
1 10 -4 40.4981 79.205 2
1 -10 -3 523.925 52.7769 19
-1 -10 3 557.863 50.8311 19
1 10 -3 763.682 113.432 8
-1 10 3 743.91 131.048 8
1 10 -3 506.31 56.4803 20
-1 10 3 534.193 51.9809 20
-1 10 3 876.376 136.482 2
1 10 -3 698.693 95.8998 2
-1 -10 2 366.33 44.9279 19
1 -10 -2 453.149 48.4008 19
-1 10 2 526.311 121.077 8
1 10 -2 596.38 111.917 8
1 10 -2 456.491 49.2838 20
-1 10 2 404.334 48.2667 20
1 10 -2 610.151 100.079 2
-1 10 2 610.18 123.885 2
-1 10 1 716.123 116.58 2
-1 -10 1 633.054 54.7112 19
1 -10 -1 617.395 56.0491 19
-1 10 1 785.33 128.2 8
1 10 -1 825.231 110.728 8
-1 10 1 582.739 58.2725 20
1 10 -1 667.03 57.8701 20
1 10 0 711.589 68.4848 3
-1 10 0 1117.11 122.963 2
1 10 0 1366.42 115.834 2
-1 10 0 1165.75 140.963 8
1 -10 0 821.779 66.8395 19
-1 -10 0 886.673 66.3015 19
1 10 0 1076.02 115.834 8
-1 10 0 868.43 70.2474 20
1 10 0 874.11 69.2834 20
1 10 1 138.434 89.0476 2
-1 10 -1 149.125 98.4732 2
-1 10 -1 7.0299 118.001 8
1 10 1 19.4818 102.257 8
-1 -10 -1 118.349 36.5188 19
-1 10 -1 77.6934 40.9061 20
1 -10 1 45.319 36.8396 19
1 10 1 100.129 38.0734 20
1 10 1 105.886 38.0588 3
-1 10 -1 66.8996 29.8982 21
1 10 2 151.191 88.126 2
-1 10 -2 65.8165 90.3229 2
1 10 2 70.0956 97.0452 8
-1 10 -2 206.343 110.745 8
-1 -10 -2 142.306 37.8029 19
1 10 2 172.874 38.3732 20
1 -10 2 159.507 38.2557 19
-1 10 -2 113.443 42.8035 20
1 10 2 169.311 37.4099 3
-1 10 -2 117.053 30.9092 21
-1 10 -3 81.4627 84.8012 2
1 10 3 144.917 86.9901 2
-1 10 -3 27.3273 103.997 8
1 10 3 74.2797 96.4408 8
-1 10 -3 0.38367 39.5713 20
-1 -10 -3 71.0561 38.0895 19
1 -10 3 51.3739 38.3791 19
1 10 3 18.7726 37.9481 20
-1 10 -3 43.7644 30.8376 21
1 10 3 21.0148 32.7771 3
1 10 4 11.0909 54.8676 3
-1 10 -4 71.2494 83.831 2
1 10 4 63.6737 81.0607 2
-1 10 -4 64.0807 100.753 8
1 -10 4 38.6497 37.0119 19
1 10 4 68.1176 35.2644 20
-1 10 -4 8.89755 41.5314 20
-1 -10 -4 54.6994 38.8584 19
1 10 4 -2.28078 96.8405 8
-1 10 -4 19.8003 32.5392 21
-1 10 -5 591.566 87.5574 2
1 10 5 514.627 82.9964 2
-1 10 -5 437.238 46.1112 21
-1 10 -5 499.287 51.8008 20
1 -10 5 511.025 50.2064 19
1 10 5 355.171 61.1135 3
1 10 5 644.433 102.539 8
1 10 6 139.98 89.6688 8
-1 10 -6 68.0424 37.0118 21
-1 10 -6 70.3773 77.4714 2
1 10 6 115.508 80.012 2
-1 10 -6 85.9586 42.9099 20
1 -10 6 90.4106 39.7561 19
1 10 7 -35.7701 89.5329 8
-1 10 -7 -21.548 36.0385 21
1 10 7 -5.98766 77.7848 2
-1 10 -7 4.88206 72.1289 2
1 -10 7 -58.2855 40.1748 19
-1 10 -7 12.2979 41.5651 20
1 10 8 330.488 85.11 8
-1 10 -8 347.56 45.0257 21
-1 10 -8 473.16 77.4126 2
-1 10 -8 302.105 45.9749 20
1 -10 8 332.191 46.776 19
1 10 9 540.623 87.051 8
1 -10 9 359.966 50.8076 19
-1 10 -9 477.336 82.246 2
-1 10 -9 408.203 47.9883 21
-1 10 -9 427.489 47.4378 20
1 -10 10 1770.35 123.457 19
-1 10 -10 1790.38 121.674 20
-1 10 -10 1730.72 122.801 21
1 -10 11 378.375 54.3201 19
-1 10 -11 550.259 80.1885 2
-1 10 -11 410.074 50.0291 20
-1 10 -11 404.808 51.4131 21
1 -10 12 11.7389 48.3977 19
-1 10 -12 2.90861 40.7482 20
-1 10 -12 -33.1624 74.5438 2
-1 10 -12 40.0864 42.1175 21
1 -10 13 101.601 51.3772 19
-1 10 -13 2.58442 42.0323 20
-1 10 -13 -38.7623 72.3876 2
-1 10 -13 3.65927 39.9327 21
-1 10 -14 -10.2866 39.6116 20
-1 10 -14 11.3676 43.313 21
1 -10 14 -6.73498 57.0022 19
-1 10 -15 487.486 55.4376 21
-1 10 -15 490.279 52.2214 20
1 -10 15 537.109 71.4771 19
-1 10 -16 80.9295 44.4666 21
1 -10 16 123.793 68.1809 19
-1 10 -17 715.329 67.8874 21
1 -10 17 672.182 89.4741 19
-1 10 -18 949.78 77.4621 21
1 -10 18 870.599 101.2 19
-1 10 -19 347.105 54.1278 21
-1 10 -20 447.685 59.4169 21
1 -10 21 117.108 92.6785 6
-1 10 -21 116.655 50.5845 21
1 -10 22 121.738 97.3388 6
-1 10 -22 111.175 51.2992 21
1 -10 23 69.6773 95.9401 6
1 -10 24 518.25 97.1355 6
1 -10 24 72.1098 64.0608 22
1 -10 25 1.85814 91.2359 6
1 -10 25 -29.9386 61.8452 22
-1 10 -25 -43.9071 57.6474 1
1 -10 26 -7.06839 87.2982 6
1 -10 26 13.8226 57.6526 22
-1 10 -26 -112.215 57.5877 1
1 -10 27 63.4967 50.9574 22
-1 10 -27 -73.5208 51.7932 1
1 -10 28 -58.8236 44.2216 22
1 -10 28 9.30675 82.2094 6
1 -10 29 9.36348 38.3591 22
1 -10 29 -17.9496 75.0104 6
1 -10 30 30.4421 32.7803 22
1 -10 30 -42.5418 68.7642 6
1 -10 31 -4.64745 28.0279 22
-1 -11 31 20.5202 27.4211 22
1 -11 -30 106.453 29.8039 19
-1 -11 30 14.9658 38.213 22
-1 -11 29 1.47377 44.4558 22
-1 -11 28 52.8633 74.3345 6
1 11 -28 41.3987 42.4277 1
-1 -11 28 -47.726 48.9978 22
-1 -11 27 525.355 85.1423 6
1 11 -27 182.536 53.9855 1
-1 -11 26 -0.8303 84.9135 6
1 11 -26 4.48161 49.6909 1
-1 11 26 24.1895 39.4547 14
-1 -11 25 -62.5111 88.1973 6
1 11 -25 45.0766 52.2765 1
-1 11 25 -32.1956 42.3413 14
-1 -11 24 135.218 91.1155 6
1 11 -24 -11.067 52.9826 1
-1 11 24 -15.0248 44.9783 14
-1 -11 23 257.032 94.5322 6
1 11 -23 272.571 57.7863 1
-1 11 23 210.031 51.915 14
-1 -11 22 1498.28 130.128 6
1 11 -22 1252.53 102.485 1
-1 -11 21 175.443 97.1276 6
1 11 -21 128.836 58.8351 1
-1 -11 20 158.808 94.532 6
1 11 -20 103.663 58.0864 1
-1 11 20 38.1409 56.6778 14
-1 -11 19 573.446 94.3039 6
1 11 -19 506.32 67.6226 1
-1 11 19 438.809 68.5193 14
-1 11 18 1052.67 91.5715 14
-1 11 17 985.796 89.0848 14
-1 -11 17 892.628 96.9766 19
-1 11 16 195.471 68.264 14
1 11 -16 243.245 62.2971 1
-1 -11 16 249.069 71.8943 19
-1 11 15 169.632 71.7101 14
1 11 -15 247.152 61.851 1
-1 -11 15 219.116 65.3788 19
-1 11 14 55.1568 71.3399 14
1 11 -14 33.9617 60.0599 1
-1 -11 14 85.1667 57.8524 19
1 11 -13 719.722 74.3114 1
-1 -11 13 514.001 66.1408 19
-1 11 13 541.971 81.9797 14
-1 -11 12 14.4642 49.6608 19
-1 11 12 -3.08988 70.2728 14
1 11 -12 35.3054 63.1714 1
-1 11 12 73.7893 101.128 8
-1 11 11 812.993 118.626 2
1 11 -11 903.369 77.2393 1
-1 11 11 821.065 115.302 8
-1 -11 11 728.653 71.5131 19
1 11 -10 160.351 53.4765 1
-1 11 10 51.1364 100.779 2
-1 -11 10 183.171 44.1729 19
-1 11 10 103.885 35.8133 20
1 11 -9 328.836 55.7296 1
-1 11 9 410.135 103.863 2
-1 11 9 294.621 40.8838 20
-1 11 9 358.338 117.02 8
-1 -11 9 306.537 47.7921 19
-1 11 8 8.2365 33.2099 20
1 -11 -8 26.7382 45.2385 19
-1 -11 8 29.3624 41.0799 19
1 11 -8 90.6355 92.7283 8
-1 11 8 60.3683 117.503 8
-1 11 8 -24.2329 105.783 2
1 11 -8 26.5223 51.2492 1
-1 11 7 706.706 121.252 2
1 11 -7 764.731 110.06 8
-1 -11 7 534.624 53.6286 19
1 -11 -7 561.856 55.9443 19
-1 11 7 760.523 127.538 8
-1 11 7 468.217 49.2564 20
-1 -11 6 6.04679 38.6783 19
-1 11 6 -1.10201 37.6714 20
1 -11 -6 84.7314 43.7106 19
1 11 -6 -6.828 105.276 8
-1 11 6 -120.487 119.417 8
-1 11 6 55.3047 120.392 2
1 -11 -5 70.1148 42.3689 19
-1 -11 5 57.7864 38.6615 19
-1 11 5 66.2438 38.4526 20
1 11 -5 45.3849 43.2442 20
1 11 -5 122.872 112.093 8
-1 11 5 -70.9549 120.464 8
-1 11 5 123.429 116.175 2
-1 11 4 6.85976 38.0851 20
-1 -11 4 -9.79199 37.5042 19
1 -11 -4 7.22526 41.138 19
1 11 -4 10.9246 42.599 20
1 11 -4 72.4664 113.621 8
-1 11 4 -35.6109 122.96 8
-1 11 4 -134.48 128.628 2
1 -11 -3 230.623 43.0433 19
-1 11 3 140.713 43.1246 20
1 11 -3 190.625 48.1497 20
-1 -11 3 235.587 40.8925 19
1 11 -3 292.606 111.733 8
-1 11 3 261.446 130.114 8
-1 11 3 67.0811 129.091 2
1 -11 -2 7.51878 39.5537 19
-1 -11 2 0.38231 37.6509 19
-1 11 2 30.0791 40.1675 20
1 11 -2 -14.2529 41.7158 20
-1 11 2 -19.6623 126.547 8
1 11 -2 -11.6881 101.105 8
1 11 -2 13.783 43.0641 3
-1 11 2 57.2165 133.321 2
-1 11 1 116.62 40.0031 20
1 -11 -1 52.1352 37.8852 19
-1 -11 1 48.942 37.4158 19
1 11 -1 37.5713 40.863 20
1 11 -1 63.4921 111.469 8
-1 11 1 23.1879 120.374 8
1 11 -1 14.9054 42.9804 3
-1 11 1 108.906 123.38 2
1 -11 0 76.4068 38.8325 19
-1 -11 0 11.3083 36.6271 19
-1 11 0 22.2579 40.507 20
1 11 0 99.4376 43.7388 20
-1 11 0 76.2541 123.369 8
1 11 0 100.37 108.807 8
1 11 0 36.9723 39.4443 3
-1 11 0 9.27667 117.52 2
1 11 1 8.16346 89.551 2
-1 11 -1 -87.9608 107.818 2
1 11 1 119.793 103.01 8
-1 11 -1 -20.0418 131.218 8
-1 -11 -1 7.10607 37.1953 19
-1 11 -1 18.3703 40.4586 20
1 11 1 31.2042 40.5632 20
1 -11 1 -17.2811 38.2814 19
1 11 1 -8.81733 38.9115 3
-1 11 -1 6.51337 32.6696 21
-1 11 -2 110.55 107.231 2
1 11 2 139.119 89.7687 2
-1 11 -2 208.897 130.604 8
1 11 2 117.787 104.124 8
1 -11 2 93.641 40.7467 19
1 11 2 76.2604 40.6887 20
-1 -11 -2 159.082 39.9786 19
-1 11 -2 87.4676 43.981 20
-1 11 -2 87.4467 34.0688 21
1 11 2 92.0101 37.7469 3
1 11 3 18.6956 50.357 3
-1 11 -3 -19.3819 102.586 2
1 11 3 20.9043 82.266 2
-1 11 -3 -63.4326 124.208 8
1 -11 3 -5.61691 39.3377 19
-1 11 -3 67.5313 42.8539 20
-1 -11 -3 13.8492 39.3717 19
1 11 3 -11.5838 100.811 8
-1 11 -3 -21.6291 33.0749 21
1 11 4 90.1371 57.6618 3
-1 11 -4 48.6394 94.6281 2
1 11 4 99.076 78.8263 2
-1 11 -4 54.2243 35.345 21
1 -11 4 13.183 40.3634 19
-1 -11 -4 34.6228 39.9313 19
-1 11 -4 37.1698 41.2517 20
-1 11 -4 22.6448 119.172 8
1 11 4 -42.2901 99.949 8
1 11 5 40.6729 78.7403 2
-1 11 -5 102.56 94.6795 2
-1 11 -5 -22.9333 34.6024 21
-1 -11 -5 41.5059 41.237 19
1 -11 5 2.98229 42.1721 19
-1 11 -5 48.3722 43.5371 20
-1 11 -5 -91.1739 111.49 8
1 11 5 26.2021 99.8893 8
1 11 6 3.69475 77.5616 2
-1 11 -6 -18.4489 87.8339 2
-1 11 -6 64.3058 36.333 21
1 -11 6 71.5545 40.876 19
-1 11 -6 39.4792 41.5871 20
-1 -11 -6 47.655 42.5747 19
-1 11 -6 127.523 109.115 8
1 11 6 33.9803 93.1183 8
1 -11 7 -14.7069 40.9008 19
-1 11 -7 -28.7153 41.6175 20
-1 11 -7 -11.7636 39.3331 21
-1 11 -7 -27.4642 87.0134 2
1 11 7 31.5652 90.6582 8
1 -11 8 17.6398 42.4739 19
-1 11 -8 18.5677 43.4655 20
-1 11 -8 32.0438 41.1382 21
1 11 8 -27.5303 83.968 8
-1 11 -8 63.6422 86.4331 2
-1 11 -9 158.21 81.3235 2
-1 11 -9 142.649 43.769 21
-1 11 -9 160.482 42.71 20
1 11 9 239.847 89.4196 8
1 -11 9 191.731 46.3747 19
1 -11 10 53.1627 46.5693 19
-1 11 -10 12.2401 38.8261 21
-1 11 -10 -18.0241 80.5134 2
-1 11 -10 62.952 41.8465 20
1 -11 11 69.9613 48.9626 19
-1 11 -11 57.4895 43.6022 21
-1 11 -11 62.36 42.532 20
1 -11 12 29.6288 51.9525 19
-1 11 -12 48.6043 44.1956 21
-1 11 -12 32.2652 79.791 2
-1 11 -12 30.8801 43.9628 20
1 -11 13 158.941 57.4802 19
-1 11 -13 185.848 47.0437 21
-1 11 -13 311.251 81.3856 2
-1 11 -13 208.626 46.5633 20
1 -11 14 246.302 62.1397 19
-1 11 -14 283.612 51.2465 21
-1 11 -14 218.534 82.706 2
-1 11 -14 232.013 45.2995 20
1 -11 15 -24.4661 62.1276 19
-1 11 -15 6.46284 48.5546 21
-1 11 -15 -8.77974 76.9309 2
-1 11 -15 -17.8052 40.9486 20
-1 11 -16 886.161 80.0497 21
-1 11 -16 1140.93 102.985 2
1 -11 16 914.234 94.0002 19
-1 11 -17 1426.63 105.084 21
1 -11 17 1468.29 120.545 19
-1 11 -18 508.989 59.3215 21
-1 11 -18 354.221 82.8157 2
1 -11 18 309.778 83.3308 19
-1 11 -19 115.818 49.317 21
1 -11 19 112.56 85.998 6
-1 11 -19 144.966 75.8428 2
-1 11 -20 452.947 58.7238 21
-1 11 -20 354.583 79.8141 2
1 -11 20 415.007 89.4489 6
-1 11 -21 231.792 73.6005 2
1 -11 21 218.19 92.0264 6
-1 11 -22 44.9866 69.8279 2
1 -11 22 42.867 91.5635 6
1 -11 23 47.8248 89.5181 6
1 -11 23 77.9568 58.9019 22
1 -11 24 527.258 92.1525 6
1 -11 24 117.931 58.7486 22
1 -11 25 781.312 89.9802 6
1 -11 25 143.144 57.9252 22
1 -11 26 384.778 83.94 6
1 -11 26 94.3586 46.4511 22
1 -11 27 441.578 80.0057 6
1 -11 27 51.6822 40.9482 22
1 -11 28 26.2749 71.9342 6
1 -12 -29 -0.66124 26.8134 19
1 -12 -28 183.091 33.3134 19
-1 -12 27 1054.6 80.8616 6
1 -12 -27 1175.03 51.5027 19
1 12 -26 36.8939 39.7794 1
1 -12 -26 43.959 38.9807 19
-1 -12 26 10.389 75.3499 6
-1 -12 25 15.7532 79.4452 6
1 12 -25 -4.29109 43.0166 1
-1 -12 24 -12.0105 83.1162 6
1 12 -24 4.42895 45.71 1
-1 -12 23 -12.8195 85.8802 6
1 12 -23 -38.4832 49.4357 1
-1 12 23 25.802 43.3488 14
-1 -12 22 -6.31698 88.2626 6
1 12 -22 18.9329 52.197 1
-1 12 22 9.95802 47.25 14
-1 -12 21 662.893 103.345 6
-1 12 21 652.085 64.8952 14
1 12 -21 525.503 68.189 1
-1 12 20 307.744 57.3603 14
1 12 -20 326.973 61.0635 1
1 12 -19 245.565 60.261 1
-1 -12 19 343.617 88.5466 6
-1 12 18 16.8983 57.117 14
1 12 -18 50.8493 55.7978 1
-1 -12 18 41.9685 84.2535 6
-1 12 17 4.54147 58.6488 14
-1 -12 17 -34.8353 80.964 6
1 12 -17 56.9869 56.7084 1
1 12 -16 71.2262 56.3342 1
-1 -12 16 117.247 70.0491 19
-1 12 16 61.0747 62.0374 14
-1 -12 15 -36.3106 64.3233 19
-1 12 15 -35.6044 67.1872 14
-1 12 14 781.636 87.79 14
-1 -12 14 781.53 80.7954 19
-1 12 13 102.809 70.1714 14
-1 -12 13 77.0986 55.4506 19
-1 -12 12 -60.5585 52.4771 19
1 12 -12 -8.30824 99.6148 8
-1 12 12 -15.7414 69.1225 14
1 -12 -12 1.10798 48.6503 19
-1 12 11 -18.7103 73.9476 14
1 12 -11 -19.8826 101.192 8
1 -12 -11 -30.1524 49.1401 19
-1 12 11 73.9233 105.821 8
-1 -12 11 1.09237 48.4471 19
-1 12 10 -30.3479 104.18 2
1 12 -10 -10.3808 107.042 8
1 -12 -10 56.1073 45.8684 19
-1 12 10 -14.9433 35.0429 20
-1 12 10 11.5172 104.891 8
-1 -12 10 15.8586 46.1595 19
-1 12 9 23.8193 102.302 2
1 12 -9 83.0057 110.638 8
-1 12 9 12.0978 36.1924 20
1 -12 -9 -27.4676 47.3164 19
-1 12 9 -46.0072 113.936 8
-1 -12 9 -20.9129 45.0448 19
1 -12 -8 -11.2514 47.1785 19
-1 -12 8 42.4393 42.6971 19
-1 12 8 24.0539 38.6607 20
1 12 -8 37.976 114.736 8
-1 12 8 -50.2845 114.426 8
-1 12 8 140.196 100.751 2
-1 12 7 12.7372 39.2204 20
-1 -12 7 -9.86396 40.8032 19
1 -12 -7 12.237 45.0832 19
1 12 -7 -3.25775 120.734 8
-1 12 7 17.895 120.274 8
-1 12 7 -29.8076 108.353 2
-1 -12 6 368.977 49.23 19
-1 12 6 337.076 45.9377 20
1 -12 -6 374.542 52.81 19
1 12 -6 465.307 126.343 8
-1 12 6 507.207 132.123 8
-1 12 6 362.237 122.855 2
1 -12 -5 74.0712 44.322 19
-1 12 5 84.7983 38.435 20
-1 -12 5 82.94 42.2889 19
1 12 -5 119.759 119.303 8
-1 12 5 59.2359 126.337 8
-1 12 5 100.798 119.137 2
1 -12 -4 35.9519 42.1198 19
-1 12 4 1.71623 42.0494 20
-1 -12 4 35.1743 42.5202 19
1 12 -4 -78.0347 110.135 8
-1 12 4 -25.4127 124.4 8
-1 12 4 127.908 120.122 2
-1 12 3 120.919 41.451 20
1 -12 -3 95.0328 41.5283 19
-1 -12 3 135.058 41.6662 19
1 12 -3 57.6163 115.822 8
-1 12 3 93.991 126.435 8
1 12 -3 50.8204 47.0129 3
-1 12 3 128.134 126.45 2
-1 -12 2 137.948 41.9745 19
1 -12 -2 164.986 44.1832 19
-1 12 2 178.538 43.8883 20
-1 12 2 255.508 132.824 8
1 12 -2 377.297 121.362 8
1 12 -2 85.6476 47.2777 3
-1 12 2 262.758 130.051 2
-1 12 1 1016.4 146.828 2
-1 12 1 710.586 147.459 8
1 12 -1 704.785 123.744 8
1 -12 -1 532.034 51.6196 19
-1 -12 1 468.694 50.6657 19
1 12 -1 244.123 50.8828 3
-1 12 1 459.579 53.8753 20
-1 12 0 4.95936 43.3396 20
-1 -12 0 52.9584 40.2621 19
1 -12 0 49.0023 42.7352 19
-1 12 0 -8.8108 133.548 8
1 12 0 57.9218 107.487 8
-1 12 0 201.146 142.195 2
1 12 0 61.186 41.5489 3
-1 12 -1 347.322 136.098 2
-1 12 -1 267.131 129.611 8
1 -12 1 175.225 44.4466 19
-1 -12 -1 183.721 42.0007 19
-1 12 -1 147.394 47.2679 20
1 12 1 116.535 110.758 8
1 12 1 96.3361 39.0122 3
1 12 2 390.665 58.9395 3
-1 12 -2 400.734 120.41 2
-1 12 -2 583.517 135.976 8
-1 -12 -2 313.013 45.7239 19
1 -12 2 343.286 47.7695 19
-1 12 -2 313.079 50.2952 20
1 12 2 370.201 111.134 8
-1 12 -2 239.608 42.2751 21
1 12 3 197.336 61.0322 3
-1 12 -3 193.059 114.087 2
-1 12 -3 109.31 143.368 8
-1 12 -3 89.2307 47.0467 20
1 -12 3 99.4244 43.006 19
-1 -12 -3 52.0812 40.8128 19
-1 12 -3 60.4136 36.4627 21
1 12 3 -35.2432 109.072 8
-1 12 -4 277.49 113.626 2
-1 12 -4 385.3 143.635 8
-1 -12 -4 219.689 44.3786 19
1 -12 4 153.974 45.5592 19
-1 12 -4 189.398 48.2582 20
-1 12 -4 125.593 39.201 21
1 12 4 355.943 106.409 8
-1 12 -5 240.808 109.915 2
-1 12 -5 218.599 132.57 8
-1 12 -5 90.9434 47.8101 20
1 -12 5 133.45 44.4731 19
-1 -12 -5 119.175 44.1193 19
-1 12 -5 47.4572 40.3667 21
1 12 5 210.73 97.9665 8
-1 12 -6 485.494 107.282 2
-1 12 -6 553.545 132.091 8
-1 -12 -6 348.722 51.1758 19
1 -12 6 402.012 52.6983 19
-1 12 -6 354.887 50.8558 20
-1 12 -6 343.088 48.217 21
1 12 6 541.679 102.542 8
-1 12 -7 39.0456 94.3802 2
-1 12 -7 237.134 123.609 8
-1 12 -7 57.5096 47.1115 20
1 -12 7 136.244 45.7353 19
-1 -12 -7 159.584 46.4634 19
-1 12 -7 133.233 43.4941 21
1 12 7 44.7916 90.4528 8
-1 12 -8 299.087 97.4843 2
-1 12 -8 357.958 119.389 8
1 -12 8 155.189 46.7646 19
-1 12 -8 122.557 45.3663 20
-1 -12 -8 167.096 45.9581 19
1 12 8 213.552 89.9661 8
-1 12 -8 154.536 42.3832 21
-1 12 -9 296.06 93.7857 2
1 -12 9 145.49 49.5265 19
-1 12 -9 327.128 116.696 8
-1 12 -9 124.424 43.4954 21
-1 -12 -9 186.694 50.0292 19
-1 12 -9 91.6593 48.5694 20
-1 12 -10 1087.29 88.2004 21
-1 12 -10 1170 88.0077 20
1 -12 10 1187.19 90.9094 19
1 -12 11 74.6417 52.2035 19
-1 12 -11 148.736 47.7879 21
-1 12 -11 236.982 91.3629 2
-1 12 -11 62.6376 43.869 20
1 -12 12 242.784 56.8032 19
-1 12 -12 254.728 52.363 21
-1 12 -12 250.152 90.0377 2
-1 12 -12 263.211 49.8604 20
1 -12 13 50.0878 55.6356 19
-1 12 -13 68.3827 48.6552 21
-1 12 -13 -89.4222 87.1634 2
-1 12 -13 28.9518 43.8965 20
-1 12 -14 110.866 47.4076 21
1 -12 14 87.5319 60.6978 19
-1 12 -15 116.616 51.7989 21
1 -12 15 73.5337 64.9831 19
-1 12 -16 367.454 60.6749 21
-1 12 -16 577.116 85.215 2
1 -12 16 405.98 76.6129 19
-1 12 -17 9.04535 52.2708 21
-1 12 -17 -10.5583 75.0522 2
1 -12 17 -50.8952 73.1276 19
-1 12 -18 326.333 55.2008 21
-1 12 -18 274.432 78.4206 2
1 -12 19 89.14 83.6302 6
1 -12 20 2.61271 83.4315 6
1 -12 21 1162 117.645 6
1 -12 22 860.275 105.082 6
1 -12 23 632.584 95.132 6
1 -12 24 158.508 81.6171 6
1 -12 25 54.7845 77.0857 6
1 -12 26 210.186 74.2612 6
1 -12 27 494.92 76.1579 6
-1 -12 -28 268.524 36.3164 19
-1 -12 -29 21.2386 25.0705 19
1 -13 -27 141.358 30.2343 19
1 -13 -26 141.19 33.4762 19
1 -13 -25 405.597 38.5863 19
-1 -13 25 388.771 71.037 6
-1 -13 24 484.388 80.3374 6
1 -13 -24 474.46 50.323 19
-1 -13 23 105.933 76.4901 6
1 -13 -23 165.462 42.1567 19
-1 -13 22 86.9691 81.3568 6
1 -13 -22 19.7056 42.1043 19
-1 -13 21 231.009 85.3173 6
1 -13 -21 200.739 47.3146 19
-1 13 20 337.469 54.5998 14
-1 -13 20 440.161 91.6496 6
1 -13 -20 472.413 53.4856 19
-1 13 19 17.9093 48.7439 14
-1 -13 19 12.3256 86.4205 6
1 -13 -19 45.7092 46.9875 19
-1 13 18 221.257 54.903 14
-1 -13 18 224.563 83.6596 6
-1 -13 17 451.353 86.4571 6
1 -13 -16 599.397 63.0716 19
1 -13 -15 54.385 48.2507 19
-1 13 15 9.19439 58.4115 14
-1 -13 15 45.948 67.1193 19
-1 -13 14 -5.49066 60.3605 19
1 -13 -14 16.6062 48.1778 19
-1 13 14 158.532 64.7426 14
-1 -13 13 564.311 67.5749 19
1 -13 -13 520.937 61.0511 19
-1 13 13 418.54 76.5985 14
-1 -13 12 403.812 59.1021 19
-1 13 12 318.386 73.3094 14
1 -13 -12 370.026 56.0053 19
-1 -13 11 190.6 54.375 19
1 13 -11 395.525 130.22 8
-1 13 11 276.789 72.4219 14
1 -13 -11 291.837 52.3136 19
-1 13 10 73.6084 74.6493 14
1 13 -10 261.081 128.833 8
1 -13 -10 125.343 48.8736 19
-1 13 10 164.551 104.237 8
-1 -13 10 167.106 49.9874 19
-1 13 9 128.12 102.648 2
1 13 -9 185.805 130.747 8
-1 13 9 147.416 39.5488 20
1 -13 -9 166.4 48.9044 19
-1 13 9 272.076 110.014 8
-1 -13 9 185.849 47.929 19
-1 13 8 319.486 102.547 2
1 13 -8 327.306 129.727 8
1 -13 -8 295.808 51.6003 19
-1 13 8 201.292 43.3113 20
-1 13 8 406.966 119.194 8
-1 -13 8 319.786 49.6137 19
1 -13 -7 87.2293 46.5513 19
-1 -13 7 76.7241 43.7494 19
-1 13 7 132.915 42.2022 20
1 13 -7 235.961 115.953 8
-1 13 7 220.699 118.813 8
-1 13 7 199.833 102.815 2
-1 13 6 660.943 117.054 2
1 13 -6 604.382 122.803 8
1 -13 -6 465.997 54.5341 19
-1 -13 6 456.014 53.3161 19
-1 13 6 374.495 52.0744 20
-1 13 6 545.768 130.601 8
1 13 -6 439.232 60.6318 3
-1 13 5 4.28685 113.424 2
1 13 -5 -99.7427 124.963 8
-1 13 5 21.0762 43.9123 20
1 -13 -5 13.5357 43.9913 19
-1 -13 5 18.8883 42.6071 19
-1 13 5 131.915 127.744 8
1 13 -5 -2.50623 50.2886 3
1 13 -4 516.393 66.8611 3
-1 13 4 1067.26 132.284 2
1 -13 -4 627.534 63.9974 19
-1 -13 4 783.284 63.1507 19
1 13 -4 948.455 135.162 8
-1 13 4 827.749 140.365 8
-1 13 4 637.439 61.7847 20
-1 13 3 1229.16 99.5296 20
1 -13 -3 1520.97 99.6217 19
-1 -13 3 1590.14 99.9746 19
1 13 -3 2021.37 159.315 8
-1 13 3 1778.36 165.079 8
-1 13 3 2070.52 159.349 2
1 13 -3 941.068 99.475 3
-1 -13 2 112.281 44.3287 19
1 -13 -2 105.563 45.1962 19
-1 13 2 74.1301 45.9763 20
-1 13 2 5.50804 130.754 8
1 13 -2 87.066 111.438 8
-1 13 2 167.604 126.488 2
1 13 -2 100.264 46.1049 3
-1 13 1 1211.68 96.6826 20
1 -13 -1 1376.16 97.5467 19
-1 -13 1 1442.66 96.4585 19
1 13 -1 1695.76 152.05 8
-1 13 1 1763.35 167.704 8
-1 13 1 2209.15 164.199 2
1 13 -1 1112.31 95.8377 3
-1 13 0 13.6193 135.158 2
-1 13 0 -7.91883 143.303 8
-1 13 0 26.5142 46.3457 20
1 -13 0 47.7016 45.6349 19
-1 -13 0 118.77 44.2633 19
1 13 0 9.12083 111.632 8
1 13 0 48.1769 39.9373 3
-1 13 -1 158.088 140.186 2
-1 -13 -1 56.7214 42.4225 19
-1 13 -1 5.56573 45.9525 20
1 -13 1 71.6591 45.3415 19
-1 13 -1 33.5782 142.331 8
1 13 1 -86.8416 111.591 8
1 13 1 42.0204 66.2853 3
-1 13 -2 981.138 83.3695 20
1 -13 2 1052.37 84.4784 19
-1 -13 -2 1089.39 82.9157 19
-1 13 -2 1625.08 164.368 8
1 13 2 1234.92 135.576 8
-1 13 -2 1567.02 159.708 2
-1 13 -3 11.6977 129.069 2
-1 13 -3 16.7022 43.8504 21
1 -13 3 101.636 47.337 19
-1 -13 -3 22.9312 42.7963 19
-1 13 -3 9.80774 50.1239 20
-1 13 -3 146.117 135.512 8
1 13 3 -4.35491 108.079 8
-1 13 -4 478.68 128.214 2
-1 13 -4 308.28 49.513 21
1 -13 4 477.568 53.8077 19
-1 -13 -4 392.871 49.7941 19
-1 13 -4 333.975 56.9843 20
-1 13 -4 614.734 143.453 8
1 13 4 476.798 105.442 8
-1 13 -5 -50.2105 118.817 2
-1 13 -5 13.3014 44.4083 21
-1 -13 -5 11.9516 42.4145 19
1 -13 5 41.7788 45.4744 19
-1 13 -5 14.0419 50.968 20
-1 13 -5 155.298 148.618 8
1 13 5 82.1062 94.8255 8
-1 13 -6 299.646 113.485 2
-1 13 -6 190.894 48.5707 21
1 -13 6 222.197 48.3544 19
-1 -13 -6 316.315 47.5463 19
-1 13 -6 281.419 51.6051 20
-1 13 -6 194.772 146.681 8
1 13 6 287.005 94.4758 8
-1 13 -7 142.755 107.542 2
-1 13 -7 -40.5181 46.3148 21
-1 -13 -7 22.447 45.8864 19
1 -13 7 8.13808 45.9917 19
-1 13 -7 -3.25759 50.146 20
1 13 7 -159.153 91.2382 8
-1 13 -7 2.01827 146.396 8
-1 13 -8 -5.41007 49.4617 20
-1 -13 -8 15.9969 45.6122 19
1 -13 8 75.2609 47.2809 19
-1 13 -8 18.4011 44.848 21
-1 13 -8 91.0426 105.032 2
-1 13 -8 73.7581 138.114 8
-1 -13 -9 265.288 50.266 19
-1 13 -9 227.16 51.7548 20
-1 13 -9 238.087 50.908 21
-1 13 -9 317.386 141.196 8
1 -13 9 249.36 51.3274 19
-1 -13 -10 182.936 49.6887 19
-1 13 -10 163.348 50.2353 20
-1 13 -10 200.239 50.2065 21
-1 13 -10 301.702 133.771 8
1 -13 10 207.332 53.463 19
-1 13 -11 159.908 49.8285 20
-1 -13 -11 226.774 51.0755 19
1 -13 11 187.113 55.0467 19
-1 13 -11 192.373 51.7095 21
-1 13 -11 144.088 123.788 8
-1 -13 -12 274.598 51.1819 19
1 -13 12 176.061 56.1251 19
-1 13 -12 240.836 53.0679 21
-1 13 -12 356.422 97.38 2
-1 13 -12 357.216 119.946 8
-1 -13 -13 394.854 54.4457 19
1 -13 13 409.04 64.8722 19
-1 13 -13 345.319 58.3716 21
-1 13 -13 263.552 96.9352 2
-1 13 -13 501.164 125.979 8
-1 -13 -14 90.3955 47.5243 19
-1 13 -14 35.0541 49.9792 21
1 -13 14 79.9499 61.6055 19
-1 13 -14 116.193 116.475 8
-1 -13 -15 170.639 50.1475 19
-1 13 -15 112.694 54.9042 21
1 -13 15 83.4955 65.8959 19
-1 13 -16 69.6748 53.6625 21
1 -13 18 135.806 79.8526 6
1 -13 19 51.6452 80.003 6
1 -13 20 589.12 93.0986 6
1 -13 21 24.6592 84.5464 6
-1 -13 -21 -1.80138 44.1254 19
1 -13 22 47.0452 81.2511 6
-1 13 -22 -120.777 92.9634 8
-1 -13 -22 37.9499 42.4047 19
1 -13 23 180.163 77.4082 6
-1 13 -23 124.39 86.1154 8
-1 -13 -23 178.918 42.5686 19
1 -13 24 83.6391 71.4852 6
-1 13 -24 192.366 82.3373 8
-1 -13 -24 177.585 38.8888 19
1 -13 25 108.18 67.1922 6
-1 -13 -25 42.1273 33.539 19
-1 -13 -26 13.7732 29.8597 19
-1 -13 -27 214.614 29.1682 19
1 -14 -26 171.936 25.6908 19
1 -14 -25 232.519 31.0833 19
1 -14 -24 13.9865 30.2006 19
1 14 -23 23.9821 37.8149 3
1 -14 -23 -30.1078 33.757 19
-1 -14 22 120.316 69.9079 6
1 14 -22 -27.4078 41.3052 3
1 -14 -22 137.503 37.3933 19
-1 -14 21 678.261 81.6047 6
1 -14 -21 707.854 51.0317 19
1 -14 -20 11.2775 40.479 19
-1 -14 20 10.971 77.0244 6
-1 -14 19 1099.05 105.597 6
1 -14 -19 975.813 78.5505 19
-1 -14 18 -1.5921 80.3913 6
1 -14 -18 45.0024 43.8337 19
-1 -14 17 122.75 76.8954 6
1 -14 -17 21.1231 44.8656 19
-1 -14 16 159.522 78.7141 6
1 -14 -16 121.006 46.403 19
-1 -14 15 56.0396 63.9116 19
-1 14 15 88.5385 52.449 14
-1 -14 14 124.83 62.6058 19
-1 14 14 100.808 56.5122 14
1 -14 -12 122.954 47.2606 19
-1 14 11 94.1586 68.1472 14
1 -14 -11 139.321 47.0229 19
-1 -14 11 166.009 53.2615 19
-1 -14 10 -13.4029 49.5905 19
1 -14 -10 15.2208 44.6386 19
-1 14 10 76.9431 67.068 14
1 14 -10 21.6007 53.3891 3
-1 14 9 303.947 73.4083 14
1 -14 -9 366.861 50.478 19
-1 -14 9 306.045 53.6282 19
-1 14 9 493.289 107.375 8
1 14 -9 371.238 59.1319 3
1 14 -8 228.969 54.0935 3
-1 14 8 190.996 72.0517 14
1 -14 -8 239.062 47.7012 19
-1 14 8 165.151 107.256 8
-1 -14 8 162.886 47.8366 19
-1 14 8 417.972 105.973 2
1 -14 -7 434.155 55.0448 19
-1 -14 7 495.541 55.3528 19
1 14 -7 338.734 59.7759 3
-1 14 7 456.307 119.415 8
-1 14 7 576.844 107.859 2
-1 14 6 362.289 120.041 8
-1 -14 6 259.818 47.7829 19
1 -14 -6 264.654 49.1148 19
-1 14 6 246.979 45.6641 20
-1 14 6 366.489 104.042 2
-1 -14 5 31.4289 43.0412 19
1 -14 -5 -39.2812 45.3667 19
-1 14 5 2.50056 43.8757 20
-1 14 5 25.8766 124.303 8
-1 -14 4 34.9207 43.2612 19
-1 14 4 41.8396 42.1767 20
1 -14 -4 67.8968 45.3073 19
-1 14 4 119.055 126.564 8
-1 -14 3 17.0378 44.2225 19
-1 14 3 10.4291 46.3422 20
1 -14 -3 1.52373 45.0587 19
-1 14 3 -22.1172 132.305 8
-1 14 2 30.2079 47.6394 20
-1 -14 2 131.593 45.2567 19
1 -14 -2 115.687 46.7638 19
-1 14 2 202.402 134.08 8
1 -14 -1 209.365 48.0267 19
-1 -14 1 209.543 47.8399 19
-1 14 1 180.3 49.6132 20
1 14 -1 254.32 114.231 8
-1 14 1 265.945 134.87 8
-1 -14 0 29.8922 44.2567 19
1 -14 0 -11.7307 44.9924 19
-1 14 0 -12.4214 48.1724 20
1 14 0 -90.8908 113.684 8
-1 14 0 20.8885 137.316 8
-1 -14 -1 16.9838 44.4182 19
1 -14 1 52.008 47.4845 19
-1 14 -1 86.7876 49.0386 20
1 14 1 146.356 108.62 8
-1 14 -1 206.032 138.157 8
-1 14 -2 202.114 53.4486 20
-1 -14 -2 321.268 49.5715 19
1 -14 2 266.336 50.8026 19
1 14 2 263.165 104.482 8
-1 14 -2 298.079 147.209 8
1 -14 3 150.933 47.5278 19
-1 14 -3 136.451 48.7238 20
-1 -14 -3 131.59 44.9595 19
1 14 3 64.1612 99.2867 8
-1 14 -3 143.71 147.297 8
-1 -14 -4 97.8163 44.56 19
1 -14 4 104.88 45.4687 19
-1 14 -4 92.7141 49.9876 20
1 14 4 71.7215 95.9026 8
-1 14 -4 211.265 150.142 8
1 -14 5 -27.4842 44.8182 19
-1 14 -5 -18.6024 49.6117 20
-1 -14 -5 -5.37725 42.7228 19
-1 14 -5 -71.5863 140.892 8
1 14 5 17.2921 89.9955 8
-1 -14 -6 218.145 46.5515 19
-1 14 -6 249.692 50.2917 20
1 -14 6 160.051 49.4917 19
1 14 6 155.781 92.0001 8
-1 14 -6 258.717 137.005 8
-1 -14 -7 170.721 45.7852 19
-1 14 -7 138.24 51.2297 20
-1 14 -7 323.25 126.37 2
1 -14 7 140.132 48.4566 19
-1 14 -7 253.089 145.791 8
-1 14 -8 672.968 70.4565 20
-1 14 -8 847.74 131.808 2
-1 14 -8 1016.91 155.905 8
-1 -14 -8 761.576 64.8393 19
1 -14 8 703.019 68.2114 19
-1 -14 -9 22.1024 43.9612 19
-1 14 -9 -10.5516 47.6359 20
-1 14 -9 30.8279 147.866 8
1 -14 9 22.6766 49.7062 19
1 -14 10 565.368 63.0309 19
-1 -14 -10 471.147 57.3122 19
-1 -14 -11 171.096 47.6819 19
1 -14 11 165.238 53.8289 19
-1 -14 -12 675.489 62.9573 19
1 -14 12 552.286 71.0082 19
-1 14 -13 -89.4682 135.698 8
-1 14 -14 -79.5598 130.749 8
-1 -14 -15 60.5061 44.1611 19
-1 14 -15 143.312 126.15 8
1 -14 15 -7.93671 65.7165 19
-1 -14 -16 -59.7347 44.3144 19
1 -14 16 -33.9115 68.9937 19
-1 14 -17 131.481 120.844 8
1 -14 17 149.824 77.1095 6
-1 -14 -17 118.7 44.8214 19
-1 14 -18 -82.3022 117.262 8
1 -14 18 46.7479 74.0024 6
-1 -14 -18 47.969 42.5258 19
1 -14 19 64.4596 74.6245 6
-1 14 -19 -62.0192 108.547 8
-1 -14 -19 61.499 41.0581 19
1 -14 20 15.4321 77.2377 6
-1 14 -20 -95.7939 104.778 8
-1 -14 -20 12.3698 38.9902 19
-1 14 -21 163.251 99.2302 8
-1 -14 -21 50.2891 36.9466 19
1 -14 21 69.5877 74.9558 6
-1 -14 -22 24.7924 34.5148 19
1 -14 22 -3.13932 69.382 6
-1 -14 -23 51.5837 31.8433 19
1 -14 23 70.2157 63.7939 6
-1 -14 -24 -29.1181 29.8387 19
-1 -14 -25 208.8 28.3881 19
1 -15 -23 76.9225 25.7257 19
1 -15 -22 327.119 36.4693 19
1 -15 -21 133.269 31.3375 19
1 15 -21 -50.737 34.8805 3
1 -15 -20 94.6507 33.6101 19
1 15 -20 -83.9893 38.0029 3
1 -15 -19 119.318 36.0783 19
1 15 -19 -2.5041 40.2407 3
-1 -15 19 146.736 68.2629 6
-1 -15 18 -15.9785 71.722 6
1 -15 -18 65.4224 36.4938 19
1 15 -18 20.8459 44.0837 3
-1 -15 17 436.863 77.3526 6
1 -15 -17 438.577 45.1692 19
-1 -15 16 233.664 72.1697 6
1 -15 -16 225.638 41.6037 19
1 15 -16 63.7048 48.8733 3
-1 -15 15 211.24 72.9958 6
1 15 -15 136.479 49.4324 3
1 -15 -15 214.991 43.8511 19
1 15 -14 -7.48123 49.2511 3
-1 -15 14 67.301 61.762 19
1 -15 -14 70.8326 41.8291 19
1 15 -13 847.641 88.1598 3
-1 -15 13 1079.29 94.8109 19
1 15 -12 548.132 71.5288 3
-1 -15 12 787.878 77.5534 19
1 15 -11 126.355 49.9405 3
-1 -15 11 81.593 53.3982 19
1 -15 -11 126.876 44.5443 19
1 15 -10 237.021 51.9598 3
-1 -15 10 348.58 54.6637 19
1 15 -9 -13.797 45.3958 3
-1 15 8 -4.11318 100.783 8
1 15 -8 -38.9954 47.1644 3
-1 15 7 75.4506 98.065 8
1 -15 -7 -24.0014 43.8136 19
1 15 -7 57.5151 46.7767 3
1 -15 -6 257.474 47.7944 19
-1 15 6 179.534 99.0778 2
1 15 -6 149.003 47.9431 3
1 -15 -5 1857.86 103.018 19
-1 -15 5 1642.25 101.148 19
-1 15 5 1750.8 136.286 2
1 -15 -4 152.065 45.1154 19
-1 -15 4 75.0172 42.9239 19
-1 15 4 176.298 96.6432 2
1 15 -4 46.0403 41.6592 3
1 -15 -3 18.5375 43.7518 19
-1 -15 3 11.8496 42.6445 19
-1 15 3 44.0053 96.5903 2
1 15 -3 -26.6395 69.97 3
-1 -15 2 30.5164 42.2269 19
1 -15 -2 40.9616 45.0457 19
-1 15 2 25.9005 99.1959 2
-1 -15 1 20.6601 42.9757 19
1 -15 -1 16.6677 47.6007 19
-1 15 1 43.3924 101.6 2
-1 15 0 61.2921 49.7788 20
-1 -15 0 -77.3557 45.022 19
1 -15 0 31.1273 46.4351 19
-1 15 0 -17.9413 109.524 2
1 -15 1 196.402 48.5102 19
-1 -15 -1 205.478 46.6775 19
-1 15 -1 181.872 52.2949 20
-1 15 -1 294.109 114.912 2
-1 -15 -2 2978.66 184.999 19
1 -15 2 2952.96 185.758 19
-1 15 -3 14.3382 112.713 2
-1 -15 -3 -11.9351 42.7843 19
1 -15 3 7.46087 44.6187 19
-1 15 -3 36.9218 46.984 20
1 -15 4 126.467 46.8816 19
-1 -15 -4 103.823 43.8326 19
1 -15 5 157.716 47.3508 19
-1 -15 -5 155.131 44.9205 19
1 -15 6 725.374 66.4309 19
-1 15 -7 237.909 140.238 8
-1 15 -8 -30.0965 138.396 8
-1 15 -9 144.383 130.877 8
-1 15 -9 57.1242 44.9379 3
-1 -15 -10 -5.00298 41.0963 19
-1 15 -10 5.08806 125.66 8
-1 -15 -11 89.2145 42.0897 19
1 -15 11 150.119 55.4501 19
-1 -15 -12 59.0174 41.8756 19
-1 15 -12 111.767 124.914 8
1 -15 12 42.0975 57.0403 19
-1 -15 -13 1549.69 105.936 19
1 -15 13 1388.58 115.547 19
-1 -15 -14 21.5739 38.338 19
-1 15 -14 -3.07313 119.753 8
1 -15 14 29.2839 62.2226 19
-1 -15 -15 62.958 39.2724 19
1 -15 15 41.4726 65.0013 19
-1 -15 -16 168.731 39.9562 19
1 -15 16 134.173 71.089 6
-1 15 -16 204.297 116.401 8
1 -15 17 1699.16 140.165 6
-1 -15 -17 1910.47 126.005 19
-1 15 -18 -22.015 105.255 8
1 -15 18 163.903 68.7778 6
-1 -15 -18 47.0913 35.9157 19
1 -15 19 162.592 69.4346 6
-1 -15 -19 102.997 34.3514 19
-1 -15 -20 211.114 34.2504 19
1 -15 20 196.998 68.0275 6
-1 -15 -21 201.215 31.7966 19
-1 -15 -22 293.639 32.1025 19
-1 -15 -23 72.1548 22.2385 19
1 -16 -21 62.0491 23.0028 19
1 -16 -20 -32.584 26.884 19
1 -16 -19 105.668 29.6992 19
1 -16 -18 -29.492 31.1493 19
1 16 -17 -35.2373 37.3845 3
1 -16 -17 149.639 33.8862 19
-1 -16 16 482.235 69.3265 6
1 -16 -16 557.019 41.6867 19
1 16 -15 -10.56 39.3341 3
-1 -16 15 74.2542 64.0057 6
1 -16 -15 67.4771 36.6379 19
-1 -16 14 538.965 68.6177 6
1 -16 -14 569.274 45.4781 19
1 16 -13 4.58523 41.132 3
1 -16 -13 64.1898 39.358 19
-1 -16 13 36.2665 64.062 6
-1 -16 12 5.3258 53.7112 19
1 16 -12 -0.78077 40.9124 3
1 -16 -12 -18.1276 39.9706 19
-1 -16 11 23.2196 52.095 19
1 16 -11 23.9506 42.0578 3
1 -16 -11 -56.5567 40.8444 19
-1 -16 10 -43.2893 50.887 19
1 16 -10 21.6061 40.6045 3
1 -16 -10 10.2444 42.0002 19
-1 -16 9 373.84 50.7504 19
1 -16 -9 436.357 47.81 19
-1 -16 8 289.245 48.5569 19
1 -16 -8 348.637 46.1735 19
-1 -16 7 49.3332 44.7641 19
1 16 -7 -41.5755 56.9858 3
1 -16 -7 38.9808 42.4731 19
-1 -16 6 220.279 46.3394 19
-1 16 6 371.513 96.4222 8
1 -16 -6 355.657 47.2421 19
-1 -16 5 45.9551 42.0233 19
-1 16 5 -42.2096 94.3115 8
1 16 -5 3.83606 64.8747 3
1 -16 -5 15.6088 43.4186 19
-1 -16 4 222.666 44.697 19
1 -16 -4 275.307 49.3623 19
-1 16 4 208.637 102.667 8
-1 -16 3 -22.9395 41.5709 19
1 -16 -3 16.0894 44.8229 19
-1 16 3 30.8794 105.811 8
1 -16 -2 103.809 44.3087 19
-1 -16 2 85.466 41.0786 19
-1 16 2 119.939 108.991 8
-1 -16 1 334.229 47.5451 19
1 -16 -1 354.052 50.2096 19
-1 16 1 437.611 121.512 8
1 -16 0 189.045 46.274 19
-1 -16 0 219.029 44.1955 19
-1 16 0 277.599 119.217 8
-1 -16 -1 253.304 45.157 19
1 -16 1 246.278 46.3861 19
-1 16 -1 227.192 121.213 8
-1 -16 -2 -11.8742 40.7388 19
1 -16 2 -15.3113 43.2768 19
-1 16 -2 -90.0243 120.186 8
1 -16 3 87.8221 44.1026 19
-1 -16 -3 68.933 41.7639 19
1 -16 4 35.5381 43.474 19
-1 -16 -4 30.5256 41.9325 19
-1 16 -4 90.3826 122.689 8
1 -16 5 201.747 47.1648 19
-1 16 -5 273.022 121.838 8
-1 -16 -5 241.077 43.905 19
-1 -16 -6 98.5967 41.4675 19
-1 16 -6 242.071 122.133 8
1 -16 6 101.822 46.195 19
-1 -16 -7 66.4732 39.9193 19
-1 16 -7 119.668 120.057 8
1 -16 7 64.4254 46.9013 19
-1 -16 -8 81.43 40.329 19
-1 16 -8 99.5212 119.665 8
1 -16 8 43.7001 49.0159 19
-1 -16 -9 197.529 42.4329 19
-1 16 -9 224.344 120.214 8
1 -16 9 148.384 51.0507 19
-1 -16 -10 66.4072 39.258 19
-1 16 -10 40.7348 117.872 8
1 -16 10 57.4958 51.6437 19
1 -16 11 -26.9368 53.5193 19
-1 16 -11 61.1152 36.1996 3
-1 -16 -11 57.9221 38.0146 19
-1 16 -11 22.1495 117.047 8
1 -16 12 5.54845 56.2361 19
-1 16 -12 -10.5508 37.7328 3
-1 -16 -12 135.8 38.0431 19
-1 16 -12 164.927 112.532 8
1 -16 13 274.942 60.5605 19
-1 -16 -13 385.887 40.1493 19
-1 16 -13 387.723 114.245 8
-1 -16 -14 -25.0327 35.3738 19
-1 16 -14 -38.4478 37.1006 3
1 -16 14 -40.3061 58.8839 19
-1 16 -15 -26.6991 35.8937 3
1 -16 15 7.46622 62.0721 6
-1 -16 -15 59.4774 33.5588 19
1 -16 16 735.906 68.6627 6
-1 -16 -16 743.129 42.3697 19
1 -16 17 79.8358 60.2754 6
-1 -16 -17 98.455 31.1899 19
-1 -16 -18 304.68 34.9443 19
-1 -16 -19 6.30547 25.8979 19
-1 -16 -20 324.141 31.6179 19
1 -17 -18 23.5998 21.5638 19
1 -17 -17 0.21123 25.8857 19
1 -17 -16 47.2765 28.4111 19
1 -17 -15 587.545 48.0124 19
1 -17 -14 28.2421 31.0293 19
1 -17 -13 35.7486 32.5582 19
1 17 -12 -26.0682 54.7642 3
1 -17 -12 60.7861 34.2179 19
1 17 -11 -37.6205 52.7694 3
-1 -17 11 32.5603 55.5755 6
1 -17 -11 -22.4494 34.8882 19
1 17 -10 22.4479 55.5825 3
1 -17 -10 -17.3853 36.7278 19
-1 -17 9 75.4225 46.2627 19
1 17 -9 -28.165 54.1281 3
1 -17 -9 13.5507 38.1677 19
-1 -17 8 5.42624 43.7945 19
1 17 -8 19.9532 52.1768 3
1 -17 -8 31.6478 38.7201 19
-1 -17 7 -25.1031 42.4457 19
1 -17 -7 -6.48485 38.8728 19
-1 -17 6 127.77 42.2638 19
1 -17 -6 140.645 40.0561 19
-1 -17 5 223.871 43.1953 19
1 -17 -5 228.505 42.604 19
-1 -17 4 284.343 46.5801 19
1 -17 -4 356.043 45.9033 19
1 -17 -3 96.9651 40.59 19
-1 -17 3 70.0254 39.3939 19
-1 17 3 123.636 84.322 8
1 -17 -2 44.088 39.1506 19
-1 -17 2 90.0463 38.4183 19
-1 17 2 135.497 86.1897 8
-1 17 1 684.776 99.6018 8
1 -17 -1 641.288 57.9928 19
-1 -17 1 618.732 55.8713 19
-1 17 0 22.0393 92.2936 8
1 -17 0 15.6598 39.2467 19
-1 -17 0 29.8546 36.6836 19
-1 -17 -1 1030.75 78.8882 19
1 -17 1 1079.97 81.3582 19
-1 -17 -2 17.6595 36.2132 19
1 -17 2 10.6237 40.8678 19
-1 17 -2 2.41886 95.9836 8
-1 -17 -3 48.6079 35.9235 19
1 -17 3 -49.6248 41.2126 19
-1 17 -3 -55.8201 97.9796 8
-1 -17 -4 214.511 38.8478 19
1 -17 4 172.797 44.3762 19
-1 17 -4 111.894 102.943 8
-1 -17 -5 64.9947 36.0881 19
1 -17 5 46.8774 43.6228 19
-1 17 -5 159.925 100.733 8
-1 -17 -6 39.1007 36.108 19
1 -17 6 -16.8742 44.4926 19
-1 17 -6 -26.5294 99.6884 8
-1 -17 -7 -8.25772 36.0613 19
1 -17 7 31.4631 44.1662 19
-1 17 -7 54.2778 98.8277 8
1 -17 8 38.0196 45.3658 19
-1 -17 -8 -46.3136 35.8268 19
1 -17 9 35.5579 47.5538 19
-1 -17 -9 36.0982 34.9569 19
1 -17 10 161.362 52.0741 19
-1 -17 -10 225.672 36.303 19
1 -17 11 28.8642 51.0684 19
-1 -17 -11 12.1114 32.0742 19
1 -17 12 25.4171 50.8134 19
-1 -17 -12 -5.5926 30.9926 19
1 -17 13 34.708 54.9182 6
-1 -17 -13 7.3339 29.185 19
-1 -17 -14 -15.1242 27.7505 19
-1 -17 -15 22.0197 25.7526 19
-1 -17 -16 90.7984 24.6052 19
1 -18 -13 27.6675 22.604 19
1 -18 -12 152.542 27.164 19
1 -18 -11 110.868 28.8844 19
1 -18 -10 0.74037 28.1756 19
1 -18 -9 647.892 51.2873 19
1 -18 -8 70.2324 31.4474 19
1 -18 -7 269.616 36.6346 19
1 -18 -6 16.41 31.8236 19
1 -18 -5 162.402 34.9541 19
1 -18 -4 71.434 32.9288 19
-1 -18 4 -41.6622 35.6592 19
1 -18 -3 94.9674 34.2574 19
-1 -18 3 31.3684 34.4977 19
-1 -18 2 16.0185 33.0793 19
1 -18 -2 20.5652 34.285 19
1 -18 -1 428.681 45.777 19
-1 -18 1 431.877 43.7803 19
-1 -18 0 -2.85913 32.4484 19
1 -18 0 -0.6598 35.0112 19
-1 -18 -1 86.8554 32.2943 19
1 -18 1 102.275 36.899 19
-1 -18 -2 49.3337 30.9354 19
1 -18 2 108.602 37.8774 19
1 -18 3 -19.9874 38.0582 19
-1 -18 -3 10.9726 30.1529 19
1 -18 4 151.248 39.9271 19
-1 -18 -4 181.866 32.5253 19
-1 -18 -5 71.3997 29.459 19
1 -18 5 39.842 39.1439 19
-1 -18 -6 35.733 27.9608 19
1 -18 6 -10.9125 40.5151 19
-1 -18 -7 23.9863 27.3886 19
1 -18 7 6.24185 40.8193 19
-1 -18 -8 36.1081 26.2475 19
1 -18 8 16.8854 41.7958 19
-1 -18 -9 11.9464 25.2951 19
1 -18 9 21.6951 42.4328 19
-1 -18 -10 20.918 24.0361 19
1 -18 10 31.6697 43.0976 19
1 -19 -5 534.936 43.1959 19
1 -19 -4 290.948 33.0599 19
1 -19 -3 209.575 29.5637 19
1 -19 -2 167.137 30.8178 19
1 -19 -1 35.3714 28.7061 19
1 -19 0 80.1986 29.286 19
1 -19 1 190.219 32.4691 19
1 -19 2 83.5861 29.8723 19
1 -19 3 -55.4087 30.4865 19
2 0 -37 15.1845 31.319 15
2 0 -36 20.6177 37.4915 15
2 0 -35 -20.941 43.5079 15
-2 0 35 -6.85154 62.0883 6
2 0 -34 493.652 59.5978 15
-2 0 34 435.81 79.3235 6
-2 0 33 44.2357 76.4672 6
-2 0 32 196.09 84.2191 6
-2 0 31 -49.06 88.5479 6
-2 0 30 -24.0692 91.6634 6
-2 0 29 13.9725 91.7502 6
-2 0 28 -15.525 48.1198 14
-2 0 27 18.4607 48.8503 14
-2 0 26 9873.57 626.425 14
-2 0 26 10699.7 636.772 6
-2 0 25 -29.9004 52.6428 14
-2 0 25 56.0174 93.3221 6
-2 0 24 63.1101 51.6477 14
-2 0 24 -15.7073 95.1466 6
-2 0 23 -15.7996 46.4566 14
-2 0 23 10.5114 95.5624 6
-2 0 22 775.04 71.5864 14
-2 0 22 938.704 108.728 6
-2 0 21 -16.5326 46.1734 14
-2 0 21 -53.7943 93.3415 6
-2 0 20 167.575 46.0225 14
-2 0 20 251.902 89.3198 6
-2 0 19 21.4499 42.332 14
-2 0 19 83.8474 88.3928 6
-2 0 18 65.9972 43.468 14
-2 0 18 127.815 84.2757 6
-2 0 17 57.204 83.8852 6
2 0 -17 -12.8814 55.1883 5
-2 0 16 132.127 80.3985 6
-2 0 15 -15.4413 43.7156 14
-2 0 15 50.8399 76.6294 6
-2 0 14 1664.03 116.113 14
-2 0 14 1855.35 133.498 6
-2 0 13 -20.4451 44.4043 14
-2 0 13 -50.1638 70.733 6
-2 0 12 6998.08 478.091 14
2 0 -12 7830.61 477.501 13
2 0 -12 8341.08 478.163 5
2 0 -11 11.2961 35.8876 13
-2 0 11 1.68466 42.7498 14
2 0 -11 -17.6252 46.2395 5
-2 0 11 78.2777 69.1493 6
2 0 -10 -19.8848 37.5268 13
-2 0 10 -11.0493 66.6013 6
-2 0 10 -23.055 42.0074 14
2 0 -10 -21.3665 45.7576 5
2 0 -9 -14.8507 43.4526 13
2 0 -9 -29.6603 52.9409 10
-2 0 9 -92.5549 64.1221 6
-2 0 9 -20.5995 40.7988 14
2 0 -9 65.0263 48.415 5
-2 0 8 -15.185 61.4059 6
2 0 -8 12.5717 51.6096 10
-2 0 8 -12.4617 43.5746 14
2 0 -8 21.6386 43.3834 13
2 0 -8 -18.7543 47.4763 5
-2 0 7 -25.1358 55.145 6
2 0 -7 17.2068 48.6103 10
2 0 -7 -24.2206 39.4396 12
2 0 -7 24.1997 47.4929 13
-2 0 7 34.4505 42.1941 14
-2 0 6 3557 249.913 14
2 0 -6 3812.2 249.62 12
-2 0 6 4001.04 252.885 6
2 0 -6 4366.11 251.276 10
2 0 -6 4187.28 247.607 18
-2 0 5 7.59064 45.0552 2
2 0 -5 7.31569 35.619 12
-2 0 5 26.7999 46.6903 6
2 0 -5 -4.94223 20.3595 18
2 0 -5 -6.59045 40.4845 10
2 0 -4 3058.27 166.251 15
2 0 -4 2978 167.5 12
2 0 -4 3097.2 168.794 10
2 0 -4 3010.59 165.125 18
-2 0 4 2802.43 168.052 6
2 0 -3 -10.4848 19.2493 18
2 0 -3 -9.93185 31.888 7
2 0 -3 7.85289 28.0454 15
-2 0 3 4.99545 28.8312 6
-2 0 3 -7.87767 51.7372 2
2 0 -3 12.9279 19.7752 3
-2 0 3 11.2211 33.159 8
2 0 -3 10.8571 31.5168 12
2 0 -2 762.007 60.4476 12
2 0 -2 842.014 57.5474 1
2 0 -2 875.677 57.2442 17
2 0 -2 908.378 62.6861 15
2 0 -2 675.119 60.2478 3
-2 0 2 1009.13 63.9801 2
2 0 -2 836.549 56.7615 18
2 0 -2 791.721 60.3884 7
2 0 -2 877.944 59.4893 6
-2 0 2 813.397 57.5017 6
2 0 -2 901.876 59.7818 9
-2 0 2 1150.32 64.0971 8
2 0 -1 9.20244 22.4149 6
2 0 -1 -17.8034 24.48 9
2 0 -1 15.6792 20.8372 17
-2 0 1 16.6174 27.498 2
2 0 -1 17.1817 21.938 1
-2 0 1 78.8048 36.1497 8
2 0 -1 5.12853 27.5093 7
2 0 0 615.888 50.502 16
2 0 0 512.605 37.5284 6
2 0 0 595.045 42.1265 9
2 0 0 551.464 40.574 17
2 0 0 488.123 46.8063 4
2 0 1 -6.16763 31.8792 4
2 0 1 -5.64055 28.3112 22
2 0 1 7.9672 23.4388 17
2 0 1 1.05825 42.4311 16
2 0 1 -21.5017 21.0876 19
2 0 1 -2.54001 26.6922 9
2 0 2 17451.2 967.45 16
2 0 2 15560.9 965.58 19
2 0 2 15607.4 965.177 11
2 0 2 16756.8 966.038 4
2 0 2 17553.5 965.778 22
2 0 3 -34.3835 45.5263 9
2 0 3 30.1693 53.938 16
2 0 3 -3.84431 26.3139 11
2 0 3 -7.00375 30.6511 5
2 0 3 -15.4408 31.1261 22
2 0 4 5451.38 300.362 22
2 0 4 4467.06 299.187 5
2 0 5 18.3683 35.7311 22
2 0 5 37.6521 26.689 5
2 0 5 -11.1446 36.8233 6
2 0 6 1217.53 97.9959 22
2 0 6 1385.07 90.8883 5
2 0 7 -12.2608 49.5695 6
2 0 7 31.2548 47.1946 22
2 0 8 1068.26 82.3298 6
2 0 8 854.725 79.9619 22
2 0 8 969.54 67.5489 14
2 0 9 -16.7307 57.2111 6
2 0 9 -3.02116 55.1681 22
2 0 9 4.33328 32.3637 14
2 0 10 6.94786 58.125 6
2 0 10 -1.77386 33.0041 14
2 0 10 55.684 52.8431 22
2 0 11 -71.1895 61.8449 6
2 0 11 40.3074 53.615 22
2 0 11 -48.0245 34.8097 13
2 0 11 19.7091 34.1227 14
2 0 12 254.792 61.0309 22
2 0 12 232.72 38.8044 14
2 0 13 43.2464 58.3992 22
2 0 13 -8.44662 63.2379 6
2 0 13 -8.64714 35.637 14
2 0 14 47.3864 56.0977 22
2 0 14 130.619 69.4759 6
2 0 14 51.1777 36.671 14
2 0 15 -44.937 71.2218 6
2 0 16 188.97 77.0004 6
2 0 17 24.5829 60.8878 22
2 0 17 77.8251 78.6086 6
2 0 17 -3.57494 38.0641 14
2 0 18 204.725 81.4257 6
2 0 18 210.658 65.7119 22
2 0 19 1.56685 86.8012 6
2 0 19 -1.67734 65.559 22
2 0 20 73.2272 86.7823 6
2 0 20 93.4517 62.3118 22
2 0 21 54.6056 91.0449 6
2 0 21 62.2498 57.8172 22
2 0 22 2605.99 185.64 6
2 0 22 2413.08 167.963 22
2 0 23 1.91628 91.9856 6
2 0 23 -26.8851 58.9643 22
2 0 24 4503.59 307.176 6
2 0 24 4708.13 295.577 22
2 0 25 -33.1055 91.4201 6
2 0 25 -21.9952 56.869 22
2 0 26 1656.86 142.124 6
2 0 26 1677.72 120.273 22
2 0 27 21.9469 51.7176 22
2 0 28 -3.12033 47.3103 22
2 0 28 62.5068 86.6514 6
2 0 29 -44.5689 48.588 22
2 0 29 -21.0073 81.6767 6
2 0 30 495.812 57.1307 22
2 0 30 489.961 86.7867 6
2 0 31 21.8261 42.2028 22
2 0 31 5.31512 75.2875 6
2 0 32 48.9658 39.6261 22
2 0 32 67.8439 69.4793 6
2 0 33 2.37079 62.3241 6
2 0 33 -58.0608 42.8518 22
2 0 33 -3.73127 42.7893 4
2 0 34 28.561 36.5421 22
2 0 36 1.0135 28.0248 17
2 0 37 -4.70593 22.4282 17
2 1 -37 13.5836 33.8792 15
2 -1 -36 125.263 38.2356 15
2 1 -36 53.204 40.2098 15
-2 -1 35 206.421 65.335 6
2 1 -35 96.8889 45.9898 15
2 -1 -35 109.192 43.7088 15
-2 -1 34 -68.2452 72.0599 6
-2 1 34 -6.52998 69.3043 6
2 -1 -34 -34.1778 46.3456 15
2 1 -34 -11.7475 49.0113 15
-2 1 33 -31.1826 76.3054 6
-2 -1 33 35.8707 77.4071 6
-2 -1 32 -63.6024 83.5867 6
-2 1 32 4.10439 80.4725 6
-2 1 31 -20.5335 86.254 6
-2 -1 31 -68.5933 87.6847 6
-2 -1 30 201.846 92.1075 6
-2 1 30 258.246 93.1372 6
-2 -1 29 -27.2999 94.5095 6
-2 1 29 -63.7637 90.0353 6
-2 1 29 31.184 48.8275 14
-2 -1 28 155.731 95.7355 6
-2 1 28 153.763 91.8737 6
-2 1 28 190.782 51.9721 14
-2 1 27 523.065 62.5829 14
-2 -1 26 417.981 104.006 6
-2 1 26 337.66 98.6518 6
-2 1 26 399.874 60.5057 14
-2 -1 26 344.131 56.0246 14
-2 1 25 2591.04 178.729 6
-2 -1 25 2615.56 181.911 6
-2 -1 25 2137.36 154.5 14
-2 1 25 2370.52 156.8 14
-2 -1 24 253.601 96.922 6
-2 1 24 251.782 91.9308 6
-2 1 24 213.106 52.7511 14
-2 -1 24 107.832 48.4378 14
-2 -1 23 598.747 107.882 6
-2 1 23 691.848 100.208 6
-2 -1 23 530.742 60.9341 14
-2 1 23 625.082 63.3687 14
-2 1 22 164.045 88.0127 6
-2 -1 22 146.515 102.649 6
-2 1 22 113.114 48.078 14
-2 -1 22 89.915 49.2655 14
-2 1 21 1735.87 137.417 6
-2 -1 21 1912.48 145.318 6
-2 -1 21 1565.94 113.487 14
-2 1 21 1603.54 114.596 14
-2 -1 20 977.964 109.182 6
-2 1 20 962.692 103.459 6
-2 -1 20 779.637 69.7584 14
-2 1 20 818.168 72.8887 14
-2 1 19 2.22023 82.0565 6
-2 -1 19 57.59 88.1273 6
-2 1 19 55.071 47.0396 14
-2 -1 19 -21.988 42.2985 14
-2 1 18 298.843 81.9214 6
-2 -1 18 292.732 86.9037 6
-2 1 18 250.824 50.1688 14
-2 -1 18 270.349 44.0823 14
2 1 -17 28.59 57.1259 5
-2 1 17 31.3466 75.9332 6
2 -1 -17 -8.62351 46.0502 5
-2 -1 17 -2.08098 82.3427 6
-2 1 17 58.3272 47.6927 14
-2 1 16 735.024 89.3458 6
-2 -1 16 831.576 92.6012 6
2 -1 -16 713.574 63.6331 5
2 1 -16 594.206 69.6141 5
-2 -1 15 549.232 52.7153 14
-2 1 15 521.445 59.2587 14
-2 -1 15 578.444 82.9755 6
-2 1 15 584.072 81.9755 6
-2 1 14 195.969 48.1962 14
-2 -1 14 255.839 42.3298 14
-2 1 14 172.985 72.9784 6
-2 -1 14 218.955 75.9888 6
-2 -1 13 197.917 40.9454 14
-2 1 13 187.758 47.8061 14
2 1 -13 177.149 51.3776 13
-2 1 13 180.06 69.5602 6
-2 -1 13 182.436 72.4904 6
-2 -1 12 1290.15 92.7973 14
-2 1 12 1550.02 97.8083 14
2 1 -12 1355.34 100.532 5
2 -1 -12 1247.3 91.7736 13
2 1 -12 1415.05 97.0243 13
2 -1 -11 367.458 49.1047 13
2 1 -11 615.293 59.7624 13
-2 -1 11 546.965 50.8257 14
-2 1 11 533.644 59.7542 14
2 1 -11 560.831 61.7669 5
-2 -1 11 601.914 72.9415 6
2 -1 -11 496.341 57.4924 10
2 1 -10 39.0263 51.401 5
-2 -1 10 73.8676 61.1861 6
-2 1 10 97.5478 61.5743 6
-2 -1 10 73.3931 38.8634 14
2 -1 -10 85.2442 48.2054 10
2 -1 -10 31.0363 42.7848 13
2 1 -10 45.8863 50.1472 13
-2 1 10 100.456 50.746 14
2 1 -9 1471.41 91.3615 13
-2 1 9 1201.74 95.1633 14
-2 -1 9 1214.4 87.797 14
2 1 -9 1306.52 94.8278 5
2 -1 -9 1257.5 92.9762 10
-2 -1 9 1243.98 100.396 6
-2 1 9 1138.38 99.3196 6
-2 1 8 5232.39 338.886 6
-2 -1 8 5452.52 338.93 6
-2 1 8 4926.99 337.465 14
-2 -1 8 5282.99 335.274 14
2 1 -8 5090.36 336.235 13
2 -1 -8 5111.81 335.399 12
2 1 -8 5849.86 337.583 5
-2 1 8 6015.31 340.81 2
2 -1 -8 6115 336.147 10
2 -1 -7 77.2295 34.7565 12
-2 1 7 68.7248 50.0223 6
-2 -1 7 94.8239 52.0353 6
2 1 -7 53.8608 48.4078 5
-2 1 7 63.6714 58.757 2
2 1 -7 54.0459 46.1021 13
2 -1 -7 31.0048 13.6213 3
-2 -1 7 53.0933 32.1012 14
2 -1 -7 75.3597 40.5731 10
-2 1 6 870.648 62.6899 8
-2 1 6 710.045 57.3093 6
-2 -1 6 766.152 56.1141 6
-2 -1 6 734.985 44.1303 14
2 1 -6 778.395 52.0763 12
2 -1 -6 729.204 46.9276 12
2 -1 -6 695.299 36.4259 18
2 1 -6 691.729 57.9334 5
-2 1 6 824.279 74.3234 2
2 1 -6 658.333 62.0954 10
-2 1 5 1693.76 96.7099 8
2 1 -5 1576.86 81.6605 18
2 -1 -5 1433.46 79.2865 18
-2 -1 5 1445.17 89.0387 6
-2 1 5 1351.66 87.9699 6
-2 -1 5 1369.94 82.508 14
2 1 -5 1070.36 92.3299 13
2 -1 -5 1404.55 84.5384 12
2 1 -5 1563.1 86.7203 12
2 1 -5 1353.35 91.919 5
2 1 -5 1604.86 94.0805 10
-2 1 5 1942.74 107.389 2
-2 1 4 36.7755 55.3049 8
2 -1 -4 -0.21982 17.3389 18
2 1 -4 15.1301 24.0554 18
2 1 -4 25.6685 31.9674 7
2 1 -4 11.7765 30.7312 15
2 -1 -4 -3.79747 26.3919 15
-2 -1 4 23.5787 27.4338 14
2 1 -4 -1.71353 48.7088 13
-2 1 4 -2.28881 69.9748 2
2 1 -4 -15.4744 26.6945 2
-2 -1 4 -14.2793 36.7395 6
-2 1 4 14.6338 36.2602 6
2 1 -4 -7.90473 35.5053 12
2 1 -4 19.4323 48.6595 10
2 -1 -4 -10.8797 30.1651 12
2 1 -4 -6.88126 45.7943 5
2 -1 -3 9248.42 542.709 12
2 1 -3 9317.01 544.331 10
2 1 -3 9286.91 544.051 5
2 -1 -3 7282.48 541.762 1
-2 1 3 10759.4 546.425 8
2 1 -3 9659.78 542.16 9
2 1 -3 9064.35 542.264 18
2 -1 -3 8645.56 541.728 18
2 1 -3 8611.88 542.833 15
2 -1 -3 8716.69 542.383 15
-2 -1 3 8796.48 542.021 14
2 1 -3 9655.33 544.695 13
2 1 -3 8993.12 543.12 12
2 -1 -3 8795.76 543.026 7
-2 -1 3 9071.11 542.521 6
-2 1 3 8307.55 542.797 6
2 1 -3 9072.83 542.505 7
-2 1 3 10390.2 545.62 2
2 1 -3 8479.12 542.047 3
2 1 -2 3858.14 205.259 10
2 1 -2 3104 205.548 5
2 1 -2 3336.18 201.934 1
2 -1 -2 3084.89 200.603 1
-2 1 2 4366.75 209.495 8
2 1 -2 3007.38 201.619 9
2 1 -2 3078.07 201.691 18
2 1 -2 3332.43 201.689 17
2 1 -2 3401.63 203.87 15
-2 -1 2 3127.13 200.832 14
2 -1 -2 3147.79 202.376 15
2 1 -2 3110.88 203.062 12
2 1 -2 4255.91 207.443 13
-2 -1 2 3207.7 201.191 6
2 -1 -2 3299.67 202.835 7
2 1 -2 3482.48 202.161 7
-2 -1 2 3442.63 200.626 2
2 1 -2 2903.11 201.412 3
-2 1 2 3464.05 205.319 2
2 1 -1 1053.3 73.7388 3
2 1 -1 1263.15 77.799 4
-2 -1 1 1046.81 70.2442 2
-2 1 1 1162.35 78.3903 2
2 1 -1 1227.65 74.4822 1
2 1 -1 1123.71 74.074 12
2 1 -1 1134.66 79.9271 10
2 1 -1 1048.48 82.103 5
2 -1 -1 1073.57 70.1962 19
2 -1 -1 1080.9 71.5387 17
2 1 -1 1243.86 73.6751 17
2 1 -1 980.73 72.7822 18
2 -1 -1 1134.36 76.1739 16
2 1 -1 1178.15 77.071 15
2 -1 -1 1080.92 74.747 7
2 1 -1 1263.06 74.8383 9
2 -1 0 13245 806.768 19
2 -1 0 12678.7 807.096 17
2 1 0 13527.8 807.461 17
2 1 0 13843.7 808.655 16
2 -1 0 13714.9 808.552 16
2 1 0 14341.8 808.445 3
2 1 0 13857.3 807.592 4
2 1 0 11149.4 809.854 13
2 1 0 12453.7 808.487 5
2 1 0 13057.2 808.25 10
2 1 0 15665.1 807.727 11
2 -1 0 14138.7 807.617 22
2 -1 0 12613.8 807.47 9
2 -1 1 17284.9 1065.66 19
2 -1 1 17362 1066 17
2 1 1 17663.7 1066.42 17
2 1 1 20778 1068.21 16
2 -1 1 18079.4 1067.49 16
2 1 1 16976.7 1066.58 4
2 -1 1 15838.4 1066.32 4
2 1 1 14422.3 1067.95 13
2 1 1 18056.3 1066.96 5
2 1 1 18791.8 1066.21 11
2 -1 1 16455.6 1066.07 22
2 -1 1 17766.2 1066.12 9
2 -1 2 1278.8 89.9157 22
2 1 2 1705.09 92.2886 22
2 1 2 1517.77 92.138 11
2 1 2 1628.15 95.2335 5
2 -1 2 1376.33 87.4181 19
2 1 2 1436.12 89.7232 17
2 -1 2 1413.04 97.3912 16
2 1 2 1532.49 99.4947 16
2 1 2 1332.39 86.5009 6
2 1 2 1142 100.681 13
2 -1 2 1305.52 91.0763 4
2 -1 2 1178.62 89.1475 9
2 -1 3 20275.2 1269.52 19
2 1 3 22245.5 1270.02 22
2 -1 3 20411.8 1269.99 22
2 -1 3 19822.4 1268.88 11
2 1 3 22336.9 1272.12 16
2 -1 3 21594.3 1269.9 4
2 1 3 20579.8 1269.98 5
2 1 3 20654.7 1269.48 6
2 -1 3 19269.5 1269.42 9
2 1 4 7.27987 48.396 13
2 1 4 42.7476 32.2787 22
2 -1 4 3.94229 35.8299 22
2 1 4 8.81786 40.2999 5
2 1 4 31.1458 37.2348 6
2 -1 4 29.6974 29.851 19
2 -1 4 37.8529 27.3112 9
2 1 5 1163.26 82.5069 6
2 1 5 1353.9 84.5204 13
2 1 5 1035.77 72.7531 14
2 1 5 1101.69 76.6583 22
2 -1 5 1076.84 85.5782 22
2 -1 5 1309.66 78.4331 9
2 -1 5 952.004 77.6124 19
2 1 6 1064.27 87.5267 6
2 1 6 1035.36 76.2656 14
2 -1 6 1083.82 88.8259 22
2 1 6 1055.99 79.4664 22
2 -1 6 1384.97 84.4426 9
2 -1 6 1076.84 83.8276 19
2 1 7 113.939 30.071 14
2 1 7 175.938 43.5352 13
2 -1 7 189.867 43.2043 9
2 1 7 177.463 53.9057 6
2 -1 7 168.738 48.3262 19
2 1 7 74.3399 41.5413 22
2 1 8 4260.25 283.695 14
2 1 8 5122.46 285.041 13
2 1 8 3415.23 285.945 22
2 1 8 4253.93 288.409 6
2 -1 8 6067.05 287.022 9
2 1 9 492.904 47.9757 13
2 -1 9 427.517 57.53 6
2 1 9 447.632 66.8297 6
2 1 9 393.603 43.2383 14
2 1 9 469.486 52.2156 22
2 1 10 50.0003 28.081 13
2 1 10 66.4625 62.9713 6
2 1 10 57.0587 33.8078 14
2 1 10 -5.96736 44.1366 22
2 -1 10 45.4626 53.6241 6
2 1 11 1827.75 122.542 14
2 1 11 2112.3 127.587 22
2 1 11 1875.6 136.388 6
2 -1 11 1754.82 132.597 6
2 1 12 4424.33 282.878 14
2 1 12 4739.51 285.533 22
2 1 13 938.103 72.2756 14
2 1 13 984.915 82.2115 22
2 -1 13 1047.03 90.7637 6
2 1 14 1454.7 105.344 14
2 -1 14 1573.26 121.68 6
2 1 14 1714.03 123.337 6
2 1 14 1690.83 113.279 22
2 1 15 276.569 41.9625 14
2 -1 15 419.079 75.2213 6
2 1 15 341.448 77.5701 6
2 -1 16 2637.68 186.229 6
2 1 16 2770.8 187.871 6
2 1 17 93.398 51.2431 22
2 1 17 176.114 80.9108 6
2 -1 17 182.633 74.9212 6
2 1 17 128.984 39.4093 14
2 -1 18 684.133 92.8023 6
2 1 18 722.369 56.9436 14
2 1 18 817.548 95.1597 6
2 -1 18 678.745 76.2037 22
2 -1 19 9.1947 63.3785 22
2 1 19 48.6453 51.8919 22
2 -1 19 19.5653 83.9747 6
2 1 19 -96.1001 84.0407 6
2 1 19 -21.1043 40.5449 14
2 -1 20 38.3971 68.6748 22
2 1 20 50.0987 54.2902 22
2 1 20 49.218 85.0145 6
2 -1 20 -28.8433 87.4819 6
2 1 20 74.0205 42.4126 14
2 1 21 2106.93 156.756 6
2 -1 21 2027.93 159.169 6
2 1 21 2003.3 138.604 22
2 -1 21 1949.62 147.999 22
2 1 22 1574.52 137.441 6
2 -1 22 1585.42 144.829 6
2 -1 22 1824.57 130.278 22
2 1 22 1594.46 118.069 22
2 -1 23 918.699 115.976 6
2 1 23 916.196 107.045 6
2 1 23 915.896 80.2926 22
2 -1 23 930.343 87.8525 22
2 1 24 -3.63837 85.0533 6
2 -1 24 22.555 97.3458 6
2 1 24 -3.635 52.5132 22
2 -1 24 7.88791 62.3641 22
2 -1 25 2637.71 197.767 6
2 1 25 2586.78 191.118 6
2 1 25 2572.92 174.634 22
2 -1 25 2752.52 178.417 22
2 1 26 1122.64 114.186 6
2 -1 26 1128.32 119.407 6
2 1 26 1130.19 88.7251 22
2 -1 26 1120.24 94.6499 22
2 -1 27 -54.2527 57.2874 22
2 1 27 -30.2218 49.5454 22
2 1 28 623.862 63.8631 22
2 -1 28 643.735 67.6234 22
2 -1 28 547.177 99.673 6
2 1 28 590.487 95.0289 6
2 -1 29 6.65881 49.664 22
2 -1 29 38.6662 84.0073 6
2 1 29 -47.0437 79.3588 6
2 1 30 16.3983 42.044 22
2 1 30 97.0802 77.3856 6
2 -1 30 21.0797 81.3203 6
2 1 31 30.7727 42.8484 22
2 -1 31 37.2159 43.6584 22
2 -1 31 -9.26544 75.4719 6
2 1 31 44.6433 72.7757 6
2 1 32 64.4618 44.5588 22
2 -1 32 74.3866 42.2723 22
2 1 32 98.3993 68.0187 6
2 -1 32 118.884 71.2662 6
2 1 33 -8.62204 40.4806 22
2 -1 33 -20.6994 37.351 22
2 -1 33 -27.2637 63.3159 6
2 -1 34 -26.4263 39.0027 22
2 1 34 -28.4403 41.2986 4
2 1 35 51.6464 33.4841 17
2 -1 35 129.039 34.7357 22
2 1 36 1.98111 27.9349 17
2 -1 36 -7.71564 29.0296 17
2 -1 37 -20.6339 22.6407 17
2 2 -37 179.83 38.42 15
2 -2 -36 21.813 33.8677 15
2 2 -36 44.4499 38.9825 15
-2 -2 35 144.102 63.5825 6
2 -2 -35 67.3882 39.2401 15
2 2 -35 70.6988 45.432 15
-2 -2 34 3.31712 71.5866 6
2 2 -34 125.852 49.9066 15
2 -2 -34 65.6467 42.5985 15
-2 -2 33 23.531 43.9358 22
-2 -2 33 76.5623 78.0792 6
2 -2 -33 16.4592 47.5154 15
2 2 -33 10.5059 53.8305 15
-2 -2 32 61.6255 55.5358 22
-2 -2 32 -25.2623 84.7574 6
-2 2 32 30.1313 79.5224 6
-2 -2 31 493.545 95.6087 6
-2 2 31 486.569 91.2866 6
-2 2 31 436.155 55.5514 14
-2 -2 30 135.713 92.498 6
-2 2 30 33.386 88.2203 6
-2 -2 29 87.1155 92.3202 6
-2 2 29 56.5979 88.7854 6
-2 2 29 112.629 50.0507 14
-2 -2 28 503.062 103.06 6
-2 2 28 399.499 95.8777 6
-2 2 28 290.018 57.8747 14
-2 2 27 784.607 74.5318 14
-2 2 26 414.495 96.9963 6
-2 -2 26 427.385 106.948 6
-2 2 26 396.142 60.1696 14
-2 -2 25 733.026 115.789 6
-2 2 25 743.082 104.371 6
-2 2 25 664.896 70.6551 14
-2 2 24 174.478 88.9323 6
-2 -2 24 128.319 107.612 6
-2 2 24 92.7765 52.3368 14
-2 -2 24 142.432 49.3156 14
-2 -2 23 596.723 114.227 6
-2 2 23 468.992 94.6087 6
-2 2 23 494.624 61.9185 14
-2 -2 23 535.108 58.014 14
-2 2 22 337.945 90.242 6
-2 -2 22 314.287 102.625 6
-2 2 22 283.002 56.3929 14
-2 -2 22 242.845 48.8174 14
-2 2 21 107.961 86.0411 6
-2 -2 21 177.751 94.6259 6
-2 2 21 162.859 52.2935 14
-2 -2 21 154.78 45.6426 14
-2 2 20 622.088 92.946 6
-2 -2 20 777.839 105.84 6
-2 -2 20 618.266 60.3139 14
-2 2 20 622.711 65.2242 14
-2 2 19 230.785 79.5365 6
-2 -2 19 401.953 91.869 6
-2 2 19 229.173 52.8942 14
-2 -2 19 288.727 47.8529 14
-2 2 18 638.566 86.297 6
-2 -2 18 715.468 97.164 6
-2 -2 18 539.384 56.3923 14
-2 2 18 535.492 62.5633 14
-2 2 17 628.891 85.1884 6
2 -2 -17 559.546 59.9123 5
-2 2 17 662.578 63.9458 14
-2 -2 17 776.238 92.4085 6
-2 -2 16 238.215 77.0179 6
-2 2 16 170.807 71.6713 6
2 2 -16 220.782 64.8276 5
2 -2 -16 200.827 47.7699 5
-2 -2 15 2477.66 161.854 6
-2 2 15 2316.5 158.82 6
-2 -2 15 2055.93 145.616 14
2 2 -15 2537.52 154.533 5
-2 -2 14 731.003 59.822 14
-2 2 14 709.893 69.8842 14
-2 -2 14 817.625 84.7182 6
-2 2 14 780.541 81.2621 6
-2 2 13 1513.92 111.841 14
-2 -2 13 1550.26 104.012 14
-2 -2 13 1672.66 121.838 6
-2 2 13 1575.23 119.58 6
-2 2 12 6102.64 321.991 6
2 -2 -12 5875.52 316.786 10
-2 -2 12 6127.97 315.55 14
-2 2 12 5873.68 319.704 14
2 2 -11 -57.66 59.1445 13
-2 2 11 4.97915 53.2373 14
2 2 -11 -35.3947 58.138 5
2 -2 -11 3.32378 43.483 10
-2 -2 11 -13.9356 32.3635 14
-2 2 10 418.008 60.4527 14
2 2 -10 525.15 62.7403 13
-2 2 10 464.625 65.2679 6
2 2 -10 574.165 65.2904 5
-2 -2 10 468.713 68.5881 6
2 -2 -10 478.977 51.4897 10
-2 -2 10 453.832 43.4229 14
-2 -2 9 647.513 52.3901 14
2 2 -9 760.576 69.7326 13
-2 -2 9 712.747 73.3966 6
-2 2 9 635.16 69.4152 6
2 2 -9 774.447 70.3231 5
2 -2 -9 617.725 56.3597 10
-2 2 9 710.459 81.6458 2
2 2 -8 2328.99 144.729 5
-2 -2 8 2294.2 142.635 6
-2 2 8 1898.32 142.552 6
-2 -2 8 2036.13 134.681 14
2 2 -8 2589.65 145.523 13
2 -2 -8 1911.75 135.966 12
-2 2 8 2450.47 152.21 2
-2 2 8 2359.16 150.175 8
-2 -2 7 23.7927 47.7423 6
-2 -2 7 16.6735 26.3769 14
2 2 -7 11.6873 59.8094 13
-2 2 7 -24.6741 81.1793 2
2 2 -7 46.7712 59.5415 5
-2 2 7 -23.2849 52.8248 6
2 -2 -7 1.16674 32.3411 12
-2 2 7 27.6651 65.1611 8
-2 2 6 1291.72 96.5455 8
2 -2 -6 1065.85 67.3634 18
-2 2 6 1058.21 81.2779 6
-2 -2 6 1206.9 78.7702 6
-2 -2 6 1030.67 70.3753 14
2 2 -6 947.302 87.0113 13
2 -2 -6 950.992 73.0073 12
2 2 -6 918.651 89.3942 5
-2 2 6 1493.05 107.052 2
2 -2 -5 2.77893 29.0607 12
-2 2 5 -0.53254 44.0658 6
2 2 -5 -4.70282 59.2376 5
2 2 -5 5.05125 37.0107 2
-2 2 5 58.8935 89.7932 2
-2 -2 5 5.21616 21.1597 14
2 2 -5 45.157 52.6047 13
-2 2 5 21.2329 70.399 8
-2 -2 5 24.248 25.4425 19
2 2 -5 26.6103 27.5333 18
2 -2 -5 15.3638 14.664 18
2 2 -4 10656.8 567.547 2
-2 2 4 11283.2 574.046 2
2 -2 -4 8599.92 567.787 12
2 2 -4 8641.21 570.373 5
-2 -2 4 8814.72 566.819 19
2 -2 -4 8886.02 566.735 18
2 2 -4 9440.24 567.904 18
2 -2 -4 8808.44 567.389 15
2 2 -4 9408.53 568.176 15
-2 -2 4 8932.8 566.802 14
2 2 -4 8626.76 570.123 13
2 2 -4 9283.13 568.871 12
2 2 -4 10134.9 568.008 7
-2 2 4 11499.9 574.714 8
2 2 -4 9519.94 567.243 9
-2 2 3 29998.6 1143.46 2
2 2 -3 28324.2 1140.55 11
2 2 -3 26284.5 1141.53 5
2 -2 -3 26752.6 1138.46 1
2 2 -3 27050.1 1140.48 1
-2 -2 3 27447 1138.64 19
2 2 -3 27244.8 1139.97 18
2 -2 -3 25909.2 1139.68 15
2 2 -3 27081 1140.39 15
-2 -2 3 26437.1 1138.66 14
2 2 -3 25582.1 1141.32 13
2 2 -3 27202.3 1140.6 12
2 2 -3 27756.3 1139.76 7
2 2 -3 29097.2 1139.36 9
-2 2 2 776.365 66.1585 2
2 2 -2 471.529 50.4704 3
2 2 -2 305.997 56.6096 11
2 2 -2 412.01 70.3554 5
2 2 -2 746.106 52.7172 1
-2 -2 2 729.072 42.4888 19
2 2 -2 536.406 48.6776 18
2 2 -2 613.081 48.886 17
2 2 -2 696.89 54.7418 15
2 2 -2 698.773 54.811 12
2 2 -2 565.586 62.2588 13
2 2 -2 748.975 49.4188 7
2 -2 -2 693.627 53.335 7
2 2 -2 733.141 57.5233 9
-2 2 2 872.02 81.4187 8
2 2 -1 58078.8 3452.07 3
2 2 -1 56995.5 3452.13 4
-2 2 1 56980.4 3453.21 2
2 2 -1 56957.3 3452.18 1
2 2 -1 54958.3 3452.99 10
2 2 -1 56222.5 3452.33 11
2 2 -1 54277.7 3453.12 5
2 -2 -1 55430.1 3451.82 19
-2 -2 1 56666.9 3451.4 19
2 2 -1 56161 3452.24 18
2 2 -1 55592.6 3452.19 17
2 -2 -1 54854 3452.41 16
2 -2 -1 55545.4 3451.68 17
2 2 -1 56133.9 3452.67 15
2 2 -1 57129.2 3452.39 12
2 2 -1 60823.6 3452.88 13
2 -2 -1 55542.2 3452.25 7
2 2 -1 54981.1 3452.91 9
2 -2 0 6942.76 413.616 22
2 2 0 7190.36 414.392 12
2 2 0 8418.24 415.69 11
2 2 0 6975 416.833 10
2 2 0 5949.61 418.016 5
2 -2 0 6860.86 413.387 19
2 2 0 7036.95 414.256 17
2 -2 0 6962.55 413.285 17
2 2 0 6803.65 414.036 18
2 2 0 7078.38 415.747 16
2 -2 0 7283.67 415.392 16
2 -2 0 7443.19 414.352 7
-2 -2 0 6739.03 412.975 6
2 2 0 4400.26 416.59 13
2 2 0 6836.64 413.84 3
-2 -2 0 6942.17 413.117 2
2 2 0 7418.73 414.475 4
-2 2 0 5298.44 412.953 1
2 -2 1 23434.2 1482.04 19
2 2 1 23791.3 1482.5 17
2 -2 1 23489.1 1481.93 17
2 2 1 25791.3 1484.14 16
2 -2 1 23491.1 1483.26 16
-2 -2 -1 23140 1481.84 6
2 2 1 26830.2 1483.46 13
2 2 1 22636.3 1483.55 5
2 2 1 24686.4 1482.94 11
2 2 1 23488.3 1482.35 12
2 2 1 23412.5 1483.06 10
2 2 1 22693.2 1482.62 4
2 2 1 29364.5 1483.74 3
-2 -2 -1 28000.7 1482.8 2
2 -2 1 24212.5 1482.16 22
2 2 2 -25.596 30.4586 17
2 2 2 -14.2183 49.2258 16
2 2 2 -4.99854 41.4854 3
2 2 2 -1.68075 43.7493 13
-2 -2 -2 -9.26654 24.7406 6
2 2 2 -34.3846 43.3293 10
2 -2 2 37.7787 29.5568 22
2 -2 2 -23.0964 23.707 19
2 -2 3 1327.63 84.937 19
2 2 3 1378.91 87.846 17
2 2 3 1519.51 100.384 16
2 2 3 1299.41 82.8736 14
2 -2 3 1433.32 87.3954 4
2 2 3 1384.37 90.5449 10
2 -2 3 1659.46 92.686 22
2 -2 3 1452.18 85.6095 9
2 -2 4 6051.98 295.008 22
2 2 4 5201.16 293.04 22
2 2 4 3986.58 292.378 10
2 -2 4 4581.5 291.476 19
2 -2 4 5187.8 292.511 4
2 2 4 4828.52 298.042 16
2 2 4 4812.71 290.612 14
2 2 4 3490.36 293.395 13
2 -2 4 4865.51 291.281 9
2 2 4 4555.99 292.176 6
2 -2 5 23.0455 29.1729 19
2 2 5 -4.75475 32.5201 22
2 2 5 -21.305 34.5701 10
2 2 5 -12.7161 39.4699 6
2 2 5 3.29095 24.1066 14
2 2 5 1.81053 41.529 13
2 -2 5 13.3116 24.6871 9
2 -2 5 -16.3322 37.7037 4
2 2 6 10.1092 33.422 22
2 2 6 -11.2268 30.5661 10
2 2 6 6.97105 43.1096 6
2 2 6 27.7327 25.7257 14
2 2 6 16.7077 42.7451 13
2 -2 6 -0.09486 24.0533 9
2 -2 6 -11.2451 33.6197 19
2 2 7 48.611 35.0336 22
2 2 7 31.9981 27.5078 10
2 2 7 46.9454 27.6261 14
2 2 7 88.4394 44.3478 13
2 -2 7 55.8229 24.6099 9
2 -2 7 29.4741 38.7817 19
2 2 7 1.6574 49.0359 6
2 2 8 11.4753 29.0498 14
2 2 8 -15.8533 48.1036 13
2 -2 8 21.801 22.9992 9
2 2 8 -0.98253 51.3102 6
2 -2 8 40.5637 44.3707 19
2 2 8 5.66219 36.6425 22
2 2 9 89.7837 32.1754 14
2 2 9 69.5084 42.9714 13
2 -2 9 84.5565 25.1553 9
2 2 9 83.6255 55.5029 6
2 -2 9 39.4405 49.7165 19
2 2 9 58.586 38.0607 22
2 2 10 200.215 34.956 14
2 2 10 135.673 43.7169 13
2 -2 10 240.375 29.0775 9
2 -2 10 234.438 56.6852 19
2 2 10 186.348 40.5152 22
2 2 10 219.916 61.3529 6
2 2 11 573.34 73.1513 6
2 2 11 483.846 50.7012 14
2 -2 11 643.83 45.6856 9
2 2 11 604.667 54.8853 22
2 -2 12 3687.17 255.398 6
2 2 12 3807.16 251.626 22
2 2 12 3631.11 249.949 14
2 -2 12 4450.76 248.697 9
2 2 13 546.561 75.5372 6
2 -2 13 554.939 70.7575 6
2 2 13 495.516 57.1646 22
2 2 13 474.105 50.2254 14
2 -2 13 647.718 45.0443 9
2 -2 14 214.583 68.5209 6
2 2 14 198.652 69.2845 6
2 2 14 221.026 44.0693 22
2 2 14 157.656 37.7707 14
2 2 15 1177.39 87.0575 14
2 -2 15 1415.66 107.889 6
2 2 15 1320.88 105.346 6
2 2 16 50.3196 70.153 6
2 -2 16 49.2875 75.107 6
2 2 17 185.156 74.6955 6
2 -2 17 132.785 77.5872 6
2 2 17 102.868 40.4714 14
2 2 17 52.3258 44.8232 22
2 2 18 148.121 77.3304 6
2 -2 18 150.134 78.7314 6
2 2 18 57.6311 40.8012 14
2 2 18 24.3587 45.1975 22
2 -2 19 287.642 81.5961 6
2 2 19 304.385 78.568 6
2 2 19 305.029 46.1503 14
2 2 19 341.592 52.6649 22
2 2 20 150.492 77.9091 6
2 -2 20 139.989 86.1504 6
2 2 20 148.426 43.6124 14
2 2 20 153.706 47.5119 22
2 -2 20 177.365 69.2452 22
2 2 21 50.974 78.4866 6
2 -2 21 26.9642 89.1273 6
2 2 21 -26.4559 42.5809 14
2 -2 21 6.51079 71.5891 22
2 2 21 -25.1148 47.3569 22
2 -2 22 269.532 91.5452 6
2 2 22 93.5926 81.2191 6
2 2 22 145.063 48.3181 22
2 -2 22 147.514 75.4822 22
2 2 22 67.0676 45.6701 14
2 2 23 861.644 79.5683 22
2 2 23 878.166 106.069 6
2 -2 23 1100.95 119.903 6
2 2 24 175.87 53.2706 22
2 -2 24 332.728 74.4835 22
2 2 24 271.353 86.3561 6
2 -2 24 356.622 102.315 6
2 2 25 130.377 50.7154 22
2 -2 25 256.827 66.1411 22
2 2 25 182.774 82.8815 6
2 -2 25 189.339 102.009 6
2 2 26 465.468 58.1697 22
2 -2 26 557.176 70.1418 22
2 -2 27 2589.29 158.524 22
2 2 27 2135.57 152.266 22
2 2 27 2279.1 169.744 6
2 2 28 407.406 54.9669 22
2 -2 28 486.844 64.59 22
2 2 28 676.229 87.2944 6
2 -2 28 585.467 96.817 6
2 2 29 82.658 77.1594 6
2 -2 29 110.437 86.893 6
2 -2 30 160.717 49.2592 22
2 -2 30 206.567 84.9861 6
2 2 30 121.595 75.3018 6
2 -2 31 29.4039 46.0111 22
2 -2 31 -20.225 76.8406 6
2 2 31 6.26908 70.1519 6
2 -2 32 6.96372 41.7807 22
2 -2 32 45.8101 70.5771 6
2 2 32 -63.1851 63.8471 6
2 -2 33 -0.72456 39.4863 22
2 -2 33 -72.8161 65.1315 6
2 2 34 61.4068 36.6116 17
2 2 34 -36.4989 42.5078 4
2 -2 34 37.3376 34.4006 22
2 -2 34 65.2801 57.1757 6
2 2 35 20.0968 30.9762 17
2 -2 35 67.6908 35.2578 22
2 -2 36 8.68358 27.2238 17
2 2 36 -21.2537 26.7365 17
2 3 -37 -2.30558 33.7475 15
2 3 -36 -10.2774 39.3355 15
-2 -3 35 -62.4545 32.0216 22
2 -3 -35 -15.5758 33.2744 15
2 3 -35 20.2392 44.153 15
-2 -3 35 61.4967 60.5653 6
2 -3 -34 136.747 40.0995 15
2 3 -34 206.585 50.7039 15
-2 -3 34 284.458 69.9669 6
-2 -3 33 28.2195 53.2899 22
2 -3 -33 -11.5545 43.1939 15
2 3 -33 12.7998 52.5453 15
-2 -3 33 47.082 75.6951 6
-2 -3 32 -41.8459 57.6567 22
-2 -3 32 50.1216 81.6047 6
-2 3 31 32.6673 45.9602 14
-2 -3 31 168.028 88.5418 6
-2 -3 30 88.4414 93.0873 6
-2 3 30 153.751 87.4316 6
-2 3 29 41.6867 51.3986 14
-2 -3 29 -43.9136 98.6011 6
-2 3 29 32.459 87.0256 6
-2 3 28 101.957 51.9967 14
-2 -3 28 68.9453 99.2712 6
-2 3 28 156.284 90.1754 6
-2 3 27 537.055 64.0188 14
-2 3 26 53.6555 53.4351 14
-2 3 26 25.3303 90.8801 6
-2 -3 26 -15.1836 103.617 6
-2 3 25 3280.12 213.578 6
-2 -3 25 3597.69 226.087 6
-2 3 24 78.4557 54.928 14
-2 3 24 97.0601 86.6911 6
-2 -3 24 74.3859 106.673 6
-2 -3 23 876.154 117.59 6
-2 3 23 793.255 77.7722 14
-2 3 23 865.583 106.879 6
-2 3 22 507.004 96.4382 6
-2 -3 22 671.943 107.587 6
-2 3 22 595.958 68.8042 14
-2 3 21 650.601 95.83 6
-2 -3 21 754.834 106.212 6
-2 3 21 651.027 69.6619 14
2 3 -20 277.543 50.9108 11
-2 -3 20 352.982 47.8868 14
-2 3 20 334.812 58.1379 14
-2 3 20 419.839 86.4291 6
-2 -3 20 275.116 92.1935 6
-2 3 19 782.604 74.6484 14
-2 -3 19 711.469 63.6228 14
-2 3 19 881.283 95.358 6
-2 -3 19 845.681 102.096 6
-2 3 18 250.274 55.1695 14
-2 -3 18 278.319 42.3762 14
-2 3 18 292.558 77.186 6
-2 -3 18 274.981 82.4947 6
-2 3 17 62.6923 51.5727 14
-2 -3 17 116.128 37.9068 14
-2 3 17 104.67 71.5956 6
-2 -3 17 135.749 78.2699 6
-2 3 16 473.838 59.9313 14
-2 3 16 570.12 77.1255 6
-2 -3 16 517.256 84.0888 6
-2 -3 15 3488.9 226.912 14
-2 3 15 3648.53 236.123 6
-2 -3 15 4042.99 239.857 6
-2 3 14 2.44816 65.1032 6
-2 -3 14 92.2378 69.6138 6
-2 -3 14 67.1468 33.7974 14
-2 3 13 23.1632 56.3453 14
2 -3 -13 35.6114 41.4598 10
-2 3 13 26.6 62.9205 6
-2 -3 13 110.822 71.3418 6
-2 -3 13 53.3548 33.6044 14
-2 3 12 108.362 57.2071 14
-2 3 12 96.72 60.5303 6
-2 -3 12 190.439 64.5491 6
-2 -3 12 126.618 33.3428 14
2 -3 -12 127.552 41.1044 10
-2 -3 11 2619.92 170.708 14
-2 3 11 2669.74 179.074 14
2 -3 -11 2745.03 172.056 10
-2 3 11 2926.7 180.004 6
-2 3 11 2761.3 186.743 2
2 3 -10 115.799 67.1977 13
-2 -3 10 58.9765 55.5602 6
2 -3 -10 3.15271 36.4131 10
-2 -3 10 94.3556 29.1097 14
-2 -3 9 33.4912 40.0698 19
-2 -3 9 -21.724 53.3412 6
-2 -3 9 20.3233 28.1836 14
2 3 -9 -0.32599 68.0161 13
-2 3 9 61.2064 53.4039 6
2 3 -9 9.46537 68.5578 5
-2 3 9 0.98453 67.0968 8
2 -3 -9 39.3014 32.126 12
2 -3 -8 5.57329 30.8704 12
2 3 -8 -35.2588 69.5978 5
-2 3 8 9.00317 54.0691 6
-2 3 8 -81.9787 88.2447 2
-2 -3 8 -10.5861 25.5538 14
2 3 -8 8.96426 67.6572 13
-2 -3 8 -2.53681 35.9858 19
-2 3 8 6.55076 76.0155 8
2 3 -7 24.0951 42.9617 11
2 -3 -7 47.1926 29.6804 12
2 3 -7 82.2029 70.188 5
-2 3 7 47.0453 51.2086 6
-2 3 7 46.2261 90.8046 2
-2 -3 7 29.3413 24.5074 14
2 3 -7 12.5686 67.7597 13
-2 3 7 76.482 78.1923 8
-2 -3 7 64.8781 29.9253 19
2 -3 -6 26.6823 28.8838 12
2 3 -6 39.9481 43.4052 11
2 3 -6 -18.5021 68.641 5
-2 3 6 34.7972 96.8821 2
2 3 -6 -12.3699 67.4626 13
-2 3 6 17.9795 80.9426 8
-2 -3 6 7.43626 23.6376 19
2 3 -5 191.187 42.9989 11
2 -3 -5 191.257 30.8924 12
2 3 -5 145.737 70.1679 5
-2 -3 5 223.099 24.4984 19
2 -3 -5 194.822 17.0178 18
2 -3 -5 219.715 25.5026 15
2 3 -5 214.244 36.9173 15
2 3 -5 153.069 66.7096 13
-2 3 5 251.181 89.1904 2
2 3 -5 205.975 24.6953 9
-2 3 5 227.358 86.4305 8
-2 -3 4 1472.09 50.632 19
2 3 -4 1379.37 57.8201 18
2 -3 -4 1297.86 52.3978 15
2 3 -4 1372.78 59.8426 15
2 3 -4 1493.77 55.7181 7
2 3 -4 1055.64 83.5631 13
2 3 -4 1596.51 63.5729 11
-2 3 4 1642.9 93.0574 2
2 3 -4 1531.79 52.4478 9
-2 3 4 1940.96 104.621 8
-2 3 3 1039.96 87.8044 2
-2 -3 3 1010.79 56.9925 19
2 3 -3 847.161 62.3891 18
2 3 -3 845.357 65.8348 15
2 -3 -3 845.872 59.4574 15
2 3 -3 289.566 87.2934 13
2 3 -3 728.566 68.4301 11
2 3 -3 715.999 66.079 1
2 3 -3 926.453 60.6543 7
-2 3 3 1177.91 105.619 8
2 3 -3 687.861 68.2011 9
2 3 -2 8775.42 538.919 11
2 3 -2 9200.27 537.854 1
-2 -3 2 8975.77 536.368 19
2 3 -2 8633.15 537.563 18
2 -3 -2 7726.47 536.963 16
2 3 -2 8878.63 538.655 15
2 3 -2 7079.99 542.953 13
2 3 -2 9052.58 538.352 12
-2 3 2 9603.94 541.613 2
-2 3 2 10678.5 545.132 8
2 -3 -1 12225.8 791.321 19
2 3 -1 12496.4 791.725 18
2 -3 -1 11756.8 791.686 16
2 3 -1 13094.3 791.743 17
2 3 -1 13552.8 791.942 3
2 3 -1 13041.6 791.62 4
2 3 -1 13216.8 796.584 13
2 3 -1 12547.4 792.114 12
2 3 -1 13151.5 791.936 1
-2 3 1 13994.8 794.541 2
2 3 -1 13013.2 792.855 11
2 -3 -1 12310 791.012 22
2 3 -1 15841 792.504 8
2 3 0 198.652 58.2402 11
2 3 0 135.028 40.9847 12
2 -3 0 410.507 30.3113 17
2 3 0 105.588 38.3338 18
2 3 0 93.1092 38.6111 17
2 3 0 127.014 50.2943 16
2 -3 0 295.989 40.7957 7
2 3 0 37.3685 76.3678 13
2 3 0 139.865 42.1729 1
2 3 0 170.072 39.1555 3
2 3 0 180.188 42.8036 4
2 3 0 149.062 44.8189 8
2 3 1 717.54 52.4083 17
2 -3 1 697.683 46.97 17
2 3 1 664.292 51.6129 18
2 3 1 754.706 67.3892 16
2 -3 1 682.521 51.6021 7
2 3 1 716.213 53.0009 12
2 3 1 499.862 86.0417 13
2 -3 1 696.182 49.9513 19
2 -3 1 836.908 51.3984 22
2 3 1 724.976 59.9107 4
2 3 1 569.876 53.2283 3
2 3 1 864.806 57.539 8
2 -3 2 258.13 41.3799 22
2 3 2 290.263 35.3346 17
2 3 2 264.001 31.9799 18
2 3 2 286.324 53.5856 16
2 3 2 303.151 23.0943 14
2 3 2 274.608 33.0743 12
2 -3 2 258.507 31.5557 19
2 -3 2 318.579 31.8382 7
2 3 2 363.882 55.4484 3
2 -3 3 2154.25 125.544 19
2 3 3 2104.28 135.79 16
2 3 3 2005.3 123.503 14
2 3 3 2043.91 127.053 17
2 3 3 1854.08 124.881 12
2 -3 3 1970.1 126.476 4
2 3 3 2177.66 131.698 3
2 -3 3 1765.61 129.802 22
2 -3 4 1810.22 107.095 19
2 3 4 1701.71 120.425 16
2 3 4 1786.71 105.747 14
2 -3 4 1794.08 107.638 4
2 3 4 1710.29 109.135 17
2 3 4 1522.5 105.901 12
2 3 5 818.88 56.6363 14
2 3 5 696.692 79.3096 13
2 3 5 835.744 64.4262 22
2 -3 5 811.893 58.468 19
2 -3 5 835.269 59.4608 4
2 3 6 25.6878 27.8078 14
2 3 6 -15.0259 57.4044 13
2 3 6 17.7571 37.9313 22
2 3 6 -34.446 41.5589 6
2 -3 6 7.28855 32.1871 19
2 -3 6 -18.8441 34.461 4
2 3 7 541.875 45.0439 14
2 3 7 559.373 56.9669 6
2 3 7 470.014 47.854 22
2 -3 7 533.155 48.0034 19
2 -3 7 655.529 49.9731 4
2 3 8 949.861 76.2681 6
2 3 8 948.537 66.8308 14
2 3 8 930.705 67.7992 22
2 -3 8 1062.29 63.4914 9
2 -3 8 923.202 71.0328 19
2 3 9 104.842 52.5402 6
2 -3 9 149.946 43.3322 19
2 3 9 30.1575 34.8499 22
2 3 9 167.122 34.7945 14
2 -3 9 158.067 24.1772 9
2 3 10 211.385 56.4913 6
2 3 10 152.239 37.6645 22
2 -3 10 240.11 50.6293 19
2 3 10 223.368 35.4562 14
2 -3 10 269.064 26.8475 9
2 3 11 282.869 45.01 22
2 -3 11 335.895 58.5041 19
2 -3 11 428.331 33.4889 9
2 3 11 479.922 43.6617 14
2 -3 12 843.429 76.8193 19
2 3 12 668.474 61.7059 22
2 3 12 827.911 60.229 14
2 3 13 117.805 39.194 22
2 3 13 127.806 58.0841 6
2 3 13 118.679 35.749 14
2 3 14 9.42072 37.7864 22
2 3 14 -8.91893 60.8973 6
2 -3 14 32.681 59.7222 6
2 3 14 21.236 37.0364 14
2 -3 15 1763.7 128.464 6
2 3 15 1712.44 127.198 6
2 3 16 1398.15 113.332 6
2 -3 16 1478.6 116.88 6
2 3 17 35.6828 40.0767 22
2 3 17 11.3498 68.8846 6
2 -3 17 92.8579 74.2559 6
2 3 17 23.4562 37.7186 14
2 3 18 77.5905 41.9805 22
2 3 18 21.7178 68.4727 6
2 -3 18 -11.0365 82.382 6
2 3 18 47.0059 39.7188 14
2 3 19 80.3213 43.1832 22
2 3 19 54.7931 73.5038 6
2 -3 19 40.9582 85.358 6
2 3 19 108.423 43.4267 14
2 3 20 57.275 43.0138 22
2 -3 20 -0.83967 84.1453 6
2 3 20 81.5433 74.6942 6
2 3 20 59.1461 44.1787 14
2 3 21 1377.06 111.489 6
2 -3 21 1459.88 120.262 6
2 3 21 1181.15 87.1334 14
2 3 22 -4.08588 45.5832 22
2 -3 22 4.15237 74.2882 22
2 3 22 34.5427 78.1302 6
2 -3 22 -41.0305 92.1602 6
2 3 22 15.3255 43.2835 14
2 3 23 66.8043 45.0652 22
2 -3 23 40.9443 75.254 22
2 3 23 -31.7779 81.0329 6
2 -3 23 -23.5264 96.3199 6
2 3 23 12.9028 44.6716 14
2 3 24 728.992 71.1661 22
2 -3 24 906.176 94.7186 22
2 -3 24 936.171 115.209 6
2 3 24 829.547 71.5617 14
2 3 24 989.265 98.233 6
2 -3 25 2039.91 129.492 22
2 3 25 2082.06 135.988 6
2 -3 25 1888.47 149.57 6
2 3 26 257.379 48.1104 22
2 -3 26 317.423 67.5367 22
2 -3 27 782.6 82.5099 22
2 -3 27 781.217 116.241 6
2 3 27 832.625 98.5022 6
2 -3 28 38.8321 58.1296 22
2 3 28 9.03031 76.6503 6
2 -3 28 -110.409 97.8445 6
2 3 29 128.805 74.6371 6
2 -3 29 121.007 90.5423 6
2 -3 30 114.963 49.8582 22
2 -3 30 -8.73404 84.4847 6
2 3 30 11.45 71.5195 6
2 -3 31 52.7682 45.3124 22
2 -3 31 154.339 77.5858 6
2 -3 32 5.30927 42.9629 22
2 -3 32 65.3301 70.8877 6
2 3 33 -14.6992 38.2738 17
2 -3 33 14.2921 38.5463 22
2 -3 33 36.8315 63.4239 6
2 3 34 48.1212 34.7302 17
2 -3 34 71.883 35.0499 22
2 -3 34 99.7561 57.2244 6
2 -3 35 41.077 32.7581 22
2 3 35 -26.1992 28.8718 17
2 -3 36 32.9569 28.1535 22
2 -3 36 -27.766 25.8478 17
2 3 36 -9.65579 25.9169 17
2 4 -36 193.66 41.2323 15
-2 -4 35 -3.50852 56.8063 6
2 4 -35 114.512 43.5161 15
-2 -4 35 -41.9345 32.6172 22
-2 -4 34 33.9694 65.8065 6
2 4 -34 -54.8988 47.3921 15
-2 -4 34 -40.4685 41.0339 22
-2 -4 33 153.447 74.9768 6
2 4 -33 131.671 52.0745 15
-2 -4 33 11.9498 54.8714 22
2 4 -32 193.223 56.056 15
-2 4 32 144.492 45.0646 14
-2 -4 32 228.498 82.585 6
-2 4 31 32.0454 44.2884 14
-2 -4 31 53.9153 86.3872 6
-2 -4 30 58.8743 90.1011 6
-2 -4 29 -11.5222 96.9853 6
-2 4 28 55.7642 51.1597 14
-2 -4 28 55.4241 100.784 6
-2 4 27 -12.9616 52.9827 14
-2 -4 27 -83.3615 109.885 6
-2 4 27 -32.9485 87.3935 6
-2 4 26 1711.63 122.432 14
-2 4 25 -18.455 54.7565 14
-2 -4 25 46.9855 102.829 6
-2 4 25 37.6882 87.9229 6
-2 4 24 64.9473 57.4723 14
-2 4 24 59.0817 87.5445 6
-2 -4 24 68.7349 106.65 6
-2 4 23 320.938 63.1099 14
-2 4 23 417.021 91.12 6
-2 -4 23 478.074 106.391 6
-2 4 22 912.263 87.8112 14
-2 4 22 1019.01 110.168 6
-2 -4 22 1089.79 123.451 6
-2 4 21 125.035 57.9179 14
-2 4 21 125.193 81.7401 6
-2 -4 21 81.911 94.6775 6
-2 4 20 -40.9453 56.2709 14
-2 4 20 41.8246 78.484 6
-2 -4 20 17.8962 89.304 6
-2 -4 19 -12.4072 85.9281 6
-2 4 19 147.731 77.7562 6
-2 4 19 -20.5639 57.177 14
2 4 -19 -25.8642 45.5414 11
-2 4 18 -65.4019 74.0892 6
-2 -4 18 -6.18353 82.9234 6
2 4 -18 -11.8045 44.6653 11
-2 4 18 -19.7333 54.6217 14
-2 -4 17 628.263 91.1632 6
-2 4 17 653.081 83.3794 6
-2 4 17 578.163 66.5791 14
2 4 -17 553.468 58.4428 11
-2 4 16 640.168 82.0173 6
-2 -4 16 738.702 91.0739 6
-2 4 16 637.137 69.9049 14
2 4 -16 644.045 60.1709 11
-2 -4 15 3697.29 229.319 6
-2 4 15 3549.72 226.754 6
-2 4 15 3195.67 222.079 14
-2 4 14 3047.72 210.19 6
-2 -4 14 3289.08 211.521 6
2 4 -13 182.431 44.5134 11
-2 4 13 170.665 63.5399 6
-2 -4 13 271.646 66.2934 6
-2 -4 12 1549.97 102.557 6
-2 4 12 1376.31 102.387 6
-2 4 12 1343.93 102.205 14
-2 4 12 1527.08 117.327 2
2 4 -12 1223.2 91.3889 11
2 -4 -12 1152.58 87.1769 10
-2 4 11 1143.43 93.7409 6
-2 4 11 1266.1 106.437 2
2 4 -11 1085.5 83.3298 11
-2 4 11 1281.39 106.541 8
-2 -4 11 1082.85 85.577 19
2 4 -10 -18.7076 42.1627 11
-2 4 10 -20.1802 55.2029 6
-2 4 10 -29.8564 74.0747 2
-2 -4 10 25.0144 42.0213 19
-2 4 10 -30.6563 72.9073 8
2 -4 -9 158.098 30.9198 12
2 4 -9 178.963 44.4801 11
-2 4 9 140.086 83.3125 8
-2 -4 9 193.505 37.2213 19
2 -4 -8 370.295 36.7691 12
-2 -4 8 389.387 38.7633 19
2 4 -8 367.875 49.9536 11
2 4 -7 464.129 82.1668 13
2 -4 -7 442.455 41.0341 12
2 4 -7 521.919 52.244 11
-2 -4 7 519.787 40.8971 19
-2 4 7 522.277 95.1953 8
-2 4 6 76.1991 88.9635 8
2 -4 -6 39.579 20.8609 15
2 4 -6 -2.32497 34.2898 15
2 4 -6 57.8927 78.6143 13
2 -4 -6 3.10008 25.8746 12
2 4 -6 25.2703 45.3215 11
-2 4 6 41.8013 107.964 2
-2 -4 6 19.5679 24.2198 19
2 4 -6 42.4542 18.6543 9
2 -4 -5 588.162 45.4911 15
2 4 -5 697.42 55.4841 15
-2 -4 5 730.054 46.9369 19
2 4 -5 725.44 88.6088 13
2 -4 -5 549.711 48.634 12
2 4 -5 675.699 64.1966 11
-2 4 5 887.958 105.356 2
-2 4 5 872.988 107.821 8
2 4 -5 699.231 45.5486 9
-2 -4 4 2033.71 108.533 19
-2 4 4 2152.74 141.708 8
2 4 -4 1622.31 113.13 9
2 4 -4 1766.51 113.025 15
2 -4 -4 1423.21 107.763 15
2 4 -4 1309.57 134.187 13
2 4 -4 1790.5 117.183 11
2 4 -4 1681.42 115.532 1
2 4 -4 1831.15 109.339 7
-2 4 4 1975.26 137.205 2
2 4 -4 1678.94 108.943 2
-2 4 3 3768.78 226.93 2
2 4 -3 4154.36 214.912 2
2 4 -3 3273.37 219.141 11
2 4 -3 2913.34 215.936 1
2 4 -3 3510.72 215.309 18
2 -4 -3 2963.42 213.137 16
2 4 -3 3454.04 216.647 15
2 4 -3 3369.16 228.41 13
-2 -4 3 3677.42 213.005 19
2 4 -3 3393.6 213.375 7
-2 4 3 4770.7 237.338 8
-2 -4 2 139.538 22.3725 19
2 4 -2 64.5562 30.222 18
2 -4 -2 110.502 26.7481 16
2 4 -2 165.432 41.3661 15
2 4 -2 132.988 78.9675 13
2 4 -2 126.434 41.2647 1
-2 4 2 241.588 69.5453 2
2 4 -2 112.759 41.5853 2
-2 4 2 174.632 80.938 8
2 4 -2 92.2127 56.6977 11
2 4 -1 6028.82 404.136 18
2 4 -1 6569.96 405.678 16
2 4 -1 6230.66 403.861 17
2 4 -1 6564.38 403.76 4
2 4 -1 7503.54 404.722 2
-2 4 1 6598.24 409.655 2
2 4 -1 6259.71 412.263 13
2 -4 -1 6465.62 402.605 22
2 4 -1 6587.24 404.753 1
2 -4 -1 6139.37 403.771 19
-2 -4 1 6664.21 403.198 19
2 4 -1 8129.48 408.057 8
2 4 0 18000.3 1192.47 18
2 4 0 19783.6 1193.87 16
2 4 0 18552.1 1192.36 17
2 4 0 18976.6 1192.54 3
2 4 0 19284.4 1192.1 4
2 4 0 21187.7 1192.74 2
2 4 0 19154.5 1196.76 13
2 -4 0 19573.7 1191.55 22
-2 4 0 20950.6 1195.23 2
2 -4 0 18495.4 1192.26 19
2 4 0 22727.8 1194.94 8
2 4 1 14962.3 898.236 17
2 -4 1 13838.8 896.834 17
2 4 1 14174.8 898.115 18
2 4 1 16056.1 900.369 16
2 -4 1 14974.5 898.019 7
2 4 1 17069.7 903.643 13
2 4 1 14844.5 898.219 12
2 -4 1 14244.1 897.985 19
2 -4 1 16620.4 898.026 22
2 4 1 14390.6 898.596 4
2 4 1 13763.7 898.277 3
2 4 1 16938.3 900.542 8
2 4 2 417.147 44.1864 3
2 4 2 555.141 43.0322 18
2 4 2 540.859 43.7349 17
2 4 2 582.668 60.059 16
2 4 2 495.553 39.3941 14
2 4 2 601.548 83.1955 13
2 4 2 546.841 43.333 12
2 -4 2 544.773 42.719 19
2 -4 2 426.078 48.6867 22
2 4 2 645.824 60.9953 8
2 -4 2 482.65 42.9471 7
2 4 3 3842.41 239.092 3
2 4 3 3976.97 240.319 16
2 4 3 3472.83 233.066 14
2 4 3 3790.1 233.383 12
2 4 3 4658.53 246.017 13
2 -4 3 3965.54 233.24 7
2 -4 3 3745.9 233.959 19
2 4 3 4120.72 238.502 8
2 4 3 3698.94 234.392 17
2 4 3 3598.61 233.56 18
2 4 4 635.642 50.3598 14
2 4 4 693.213 87.7292 13
2 4 4 711.636 49.5299 12
2 4 4 632.478 50.8733 18
2 4 4 695.3 54.5653 17
2 -4 4 746.489 53.1996 19
2 4 4 575.206 64.4802 3
2 -4 4 770.951 49.4163 7
2 4 5 342.206 30.6069 12
2 -4 5 340.506 36.8383 19
2 4 5 306.029 32.1101 18
2 4 5 334.403 37.0743 17
2 -4 5 382.398 37.1961 4
2 4 5 317.631 34.7696 14
2 -4 6 -0.09811 28.6493 4
2 4 6 47.5215 71.5045 13
2 4 6 18.1441 20.3362 12
2 4 6 24.2019 29.9314 14
2 -4 6 21.8369 30.1121 19
2 4 6 -21.1471 33.1973 17
2 4 7 2103.8 125.367 14
2 4 7 1819.14 122.15 12
2 -4 7 2056.49 124.137 4
2 -4 7 2050.84 126.182 19
2 4 8 148.127 33.9829 14
2 4 8 136.499 49.4807 6
2 4 8 120.752 19.468 12
2 4 8 47.5586 39.4451 22
2 -4 8 114.409 37.2726 19
2 -4 8 145.757 33.2308 4
2 4 9 753.898 58.9137 14
2 -4 9 819.663 62.4855 19
2 4 9 924.397 70.9564 6
2 -4 9 955.305 58.9685 4
2 -4 10 2110.47 123.288 19
2 4 10 2198.7 120.052 14
2 -4 11 804.888 66.513 19
2 4 11 791.403 57.9659 14
2 4 12 62.7838 55.0024 6
2 4 12 1.00558 33.6789 22
2 4 12 58.9742 35.8125 14
2 -4 12 36.0571 51.0604 19
2 4 13 929.913 72.2366 6
2 4 13 796.113 51.5089 14
2 4 14 580.136 68.2092 6
2 4 14 464.264 45.3235 14
2 4 15 309.375 66.0636 6
2 -4 16 969.226 89.4713 6
2 4 16 885.382 87.6412 6
2 4 16 812.076 66.4105 14
2 -4 17 184.926 75.7611 6
2 4 17 252.277 41.7124 14
2 4 17 162.79 41.9971 22
2 4 17 186.734 67.1018 6
2 -4 18 17.5553 79.3907 6
2 4 18 10.9378 39.7506 14
2 4 18 76.84 69.7869 6
2 4 18 6.6594 38.8595 22
2 4 19 -40.2783 41.6535 14
2 -4 19 34.4152 84.2429 6
2 4 19 -8.26813 74.1198 6
2 4 19 -4.19775 39.2294 22
2 4 20 98.6145 43.1097 14
2 4 20 6.5592 73.4695 6
2 -4 20 58.7897 83.0048 6
2 4 20 -5.18743 40.4777 22
2 4 21 82.1766 44.5527 14
2 4 21 3.34432 41.5913 22
2 -4 21 177.85 91.9023 6
2 4 21 125.92 77.0622 6
2 4 22 2511.84 151.602 6
2 -4 22 2309.76 159.246 6
2 4 22 2201.89 133.941 14
-2 4 -22 2090.52 129.114 21
2 4 23 580.792 59.3892 14
2 -4 23 646.331 89.242 22
-2 4 -23 546.079 51.4744 21
2 -4 23 664.18 103.617 6
2 4 23 652.014 90.2361 6
2 4 24 700.865 90.9469 6
2 4 24 608.367 62.2024 14
2 -4 24 730.961 91.4879 22
2 -4 24 584.534 106.907 6
2 4 25 97.1979 45.9025 14
2 -4 25 237.299 74.3193 22
2 4 25 252.57 79.9943 6
2 -4 26 830.533 88.5992 22
2 -4 27 80.9157 60.9593 22
2 4 27 134.208 77.6577 6
2 -4 27 162.646 100.512 6
2 -4 28 8.85743 56.1553 22
2 -4 28 23.6462 100.429 6
2 -4 29 150.625 95.2935 6
2 -4 30 9.40312 48.9245 22
2 -4 30 34.3891 85.2364 6
2 -4 31 19.5766 44.9804 22
2 -4 31 57.6994 78.3987 6
2 -4 32 36.7115 41.4825 22
2 4 32 47.3586 38.695 17
2 -4 32 4.72274 70.6791 6
2 -4 33 84.5338 38.2341 22
2 4 33 28.775 34.5439 17
2 -4 33 130.527 62.6339 6
2 -4 34 13.5384 33.3638 22
2 4 34 -11.6511 31.5593 17
2 -4 34 0.47081 53.9883 6
2 4 35 -5.12115 26.5126 17
2 -4 35 27.8423 30.7423 22
2 5 -36 118.609 36.7671 15
-2 -5 35 -17.9281 32.6532 22
2 5 -35 25.2001 40.5378 15
-2 -5 34 226.384 63.1716 6
2 5 -34 23.8923 51.9062 1
2 5 -34 208.755 45.3983 15
-2 -5 34 8.37492 44.7588 22
-2 -5 33 34.5788 70.0447 6
2 5 -33 70.7205 47.7124 15
-2 -5 33 8.79857 53.4991 22
-2 -5 32 4.52493 77.7903 6
2 5 -32 45.0687 52.1982 15
-2 5 32 43.9956 41.5582 14
-2 -5 31 262.69 87.443 6
2 5 -31 185.416 56.1933 15
-2 5 31 185.737 46.2825 14
-2 -5 30 64.3763 90.6773 6
2 5 -30 47.2799 57.5896 15
-2 5 30 61.4752 50.0856 14
-2 -5 29 -17.7067 97.6489 6
-2 -5 28 17.9835 104.002 6
-2 5 28 -22.4411 51.0769 14
-2 -5 27 52.3783 108.666 6
-2 5 27 29.6252 52.6415 14
-2 5 26 146.251 55.9622 14
-2 5 25 364.234 62.575 14
-2 -5 24 330.973 108.782 6
-2 5 24 292.268 63.5239 14
-2 5 23 31.9877 85.3216 6
-2 -5 23 111.47 103.528 6
-2 5 23 18.471 60.1989 14
-2 -5 22 -27.9554 96.8528 6
-2 5 22 5.98513 81.6698 6
-2 5 22 10.4751 60.416 14
-2 -5 21 633.619 101.981 6
-2 5 21 651.435 92.4598 6
-2 5 21 534.069 72.7121 14
-2 5 20 49.1625 81.061 6
-2 -5 20 13.769 90.4045 6
-2 5 20 84.6872 59.3166 14
-2 -5 19 82.121 87.903 6
-2 5 19 5.1646 74.969 6
-2 5 19 29.9318 58.7812 14
2 5 -18 375.403 57.0909 11
-2 -5 18 358.545 89.6231 6
-2 5 18 424.625 79.7251 6
-2 5 18 373.218 63.8177 14
-2 5 17 860.574 85.8798 14
2 5 -17 933.529 79.716 11
-2 5 17 1060.68 96.5062 6
-2 5 16 -9.78783 70.5117 6
-2 5 16 81.355 59.108 14
2 5 -16 -5.38737 47.2948 11
-2 -5 16 61.813 76.2528 6
-2 5 15 159.152 69.2163 6
-2 -5 15 107.473 71.3624 6
-2 5 15 109.51 61.5469 14
2 5 -15 132.473 47.0428 11
-2 5 14 532.855 68.9301 14
-2 5 14 585.046 74.6916 6
-2 -5 14 558.067 77.8899 6
-2 -5 13 1572.75 121.403 19
-2 -5 13 1972.21 126.964 6
-2 5 12 107.137 81.452 2
2 5 -12 -5.85872 47.6052 11
-2 -5 12 70.7481 48.0182 19
-2 -5 11 1557.27 107.819 19
-2 5 11 1701 129.919 2
2 5 -11 1541.77 109.857 11
-2 -5 10 1619.4 108.134 19
2 5 -10 1566.12 112.765 11
-2 5 10 1833.58 137.089 2
-2 -5 9 598.958 50.2887 19
-2 5 9 755.942 101.636 2
-2 5 9 676.18 100.732 8
2 5 -9 548.966 62.7253 11
2 5 -8 897.587 76.6066 11
2 -5 -8 801.875 61.6096 12
-2 5 8 1108.61 110.14 8
-2 -5 8 950.257 64.2635 19
-2 5 8 1123.21 116.458 2
2 5 -8 989.364 69.0594 15
2 5 -7 2237.4 147.969 11
2 -5 -7 1997.72 140.086 12
2 5 -7 2346.76 143.855 15
-2 -5 7 2331.39 141.033 19
2 5 -6 47.4341 34.338 15
-2 5 6 93.5472 95.6069 8
2 5 -6 36.6854 52.3179 11
2 -5 -6 43.1571 24.5114 12
-2 -5 6 56.9313 25.6329 19
2 5 -6 70.5242 18.1893 9
2 5 -5 203.233 27.4878 9
2 5 -5 156.833 36.9832 15
2 5 -5 183.677 32.0742 2
-2 5 5 165.91 101.251 8
2 5 -5 175.349 55.3913 11
-2 -5 5 171.436 26.2422 19
-2 5 5 51.0916 11.7815 3
2 5 -4 35.2413 35.5143 2
2 5 -4 15.0092 38.1349 15
-2 -5 4 22.6301 23.8685 19
2 5 -4 66.1111 39.9016 9
2 5 -4 35.171 23.2432 7
-2 5 4 28.2125 93.4731 8
-2 -5 3 47.3236 23.0298 19
2 5 -3 -1.92592 39.8126 15
2 5 -3 111.625 42.819 2
2 5 -3 80.123 22.061 7
-2 5 3 30.2226 99.7833 8
2 5 -2 4320.14 279.759 7
2 5 -2 4341.63 282.243 1
-2 -5 2 4362.92 279.95 19
-2 5 2 5303.6 299.522 8
2 5 -2 4738.67 285.606 8
2 5 -1 22963 1428.67 18
2 5 -1 22869.2 1427.74 4
2 5 -1 29304.7 1429.98 2
2 -5 -1 22174.8 1427 22
2 5 -1 23108.5 1428.55 1
2 5 -1 22910.2 1429.35 16
2 5 -1 28853.4 1432.21 8
-2 -5 1 24244.1 1427.95 19
2 -5 -1 22264.1 1428.29 19
2 5 0 3947.89 243.94 18
2 5 0 4791.64 247.865 2
2 5 0 3851.8 243.207 4
2 5 0 3761.25 244.572 3
2 -5 0 3780.19 241.872 22
2 5 0 3781.92 243.242 17
2 5 0 4400.34 248.029 16
2 5 0 4661.53 252.231 8
2 -5 0 3785.23 243.738 19
2 5 1 22388.4 1327.51 18
2 5 1 22091.8 1327.31 17
2 5 1 23428.1 1327.24 4
2 5 1 24846.3 1328.77 2
2 5 1 20262.1 1327.32 3
2 -5 1 18670.4 1327.2 22
-2 5 -1 20895.2 1326.01 1
2 -5 1 21722.8 1327.29 19
2 5 1 26328.1 1331.03 8
2 5 1 23468.4 1329.23 16
2 5 2 7459.83 409.789 2
2 5 2 5624.42 406.93 3
2 5 2 6673.36 406.826 17
2 5 2 6549.96 406.528 18
2 -5 2 6489.93 406.815 19
2 5 2 7715.21 412.7 8
2 5 2 7128.5 410.305 16
2 5 3 47.6657 28.6366 14
2 5 3 84.0549 25.9626 18
2 -5 3 92.5024 30.5149 19
2 5 3 5.20702 57.8086 8
2 5 3 31.5757 28.2026 17
2 5 3 88.5698 53.3636 16
2 -5 4 16.2172 23.9249 7
2 5 4 24.165 30.0124 14
2 5 4 -10.1182 25.7436 18
2 -5 4 48.5087 30.6263 19
2 5 4 -8.12824 55.0424 8
2 5 4 7.67117 28.0321 17
2 -5 5 237.4 26.4224 7
2 5 5 197.989 34.4993 14
2 -5 5 213.141 35.0611 19
2 5 5 232.595 55.9187 8
2 5 5 203.123 28.9723 18
2 5 5 239.814 34.523 17
2 -5 6 1731.66 113.502 19
2 5 6 1544.13 112.927 14
2 -5 6 1890.41 110.276 7
2 5 6 1648.35 111.374 18
2 5 6 1842.87 113.998 17
2 -5 7 2260.98 140.776 19
2 5 7 2036.81 140.138 14
2 5 7 2268.87 140.703 17
2 5 7 2240.16 138.738 18
2 -5 8 169.881 28.5206 4
2 5 8 131.3 34.0151 14
2 5 8 129.542 34.721 17
2 5 8 163.965 26.2769 18
2 -5 8 139.824 35.7038 19
2 5 9 203.356 35.8019 14
2 -5 9 179.512 39.7211 19
2 5 9 188.517 26.7243 18
2 -5 10 731.003 61.5431 19
2 5 10 700.558 51.2797 18
2 5 10 760.779 57.8529 14
2 5 11 -2.31928 36.3318 14
2 5 12 3430.52 195.619 14
2 5 12 4070.09 201.912 6
2 -5 13 589.234 63.1118 19
2 5 13 740.078 67.5093 6
2 5 13 601.063 49.6283 14
2 5 14 163.837 59.296 6
2 -5 14 33.5958 58.84 19
2 5 14 7.41623 39.5131 22
2 -5 15 397.395 70.4636 19
2 5 15 422.296 67.9608 6
2 5 16 698.904 72.0505 6
2 5 16 527.96 48.8428 14
2 5 17 279.381 68.7114 6
2 -5 17 218.043 73.0469 6
2 5 17 189.913 41.4491 14
2 5 17 213.929 44.6619 22
2 -5 18 -18.9849 74.5396 6
2 5 18 -49.4733 68.1824 6
2 5 18 -6.79843 39.9967 14
2 5 19 675.514 82.2887 6
2 -5 19 663.44 93.1203 6
2 5 19 473.26 54.433 14
2 5 20 -5.0644 72.6675 6
2 -5 20 95.8648 90.7692 6
2 5 20 95.3925 42.6158 14
2 -5 21 625.866 99.109 6
2 5 21 648.599 84.0222 6
-2 5 -21 497.373 51.2991 21
2 5 21 484.258 56.3759 14
2 5 22 525.537 81.2872 6
2 -5 22 499.82 98.8758 6
-2 5 -22 456.242 46.958 21
2 5 22 430.252 54.4691 14
2 -5 23 50.7111 92.1905 6
2 5 23 14.3525 74.5478 6
-2 5 -23 60.3201 36.826 21
2 -5 23 191.102 73.5376 22
2 5 23 16.0973 43.8526 14
2 -5 24 -63.9947 96.3791 6
-2 5 -24 29.6597 35.7894 21
2 -5 24 66.3607 74.9547 22
2 5 24 -14.7063 43.1775 14
2 -5 25 293.258 78.0935 22
2 5 25 281.905 47.8358 14
2 -5 26 1116.28 128.908 6
2 -5 26 1147.59 101.877 22
2 -5 27 342.142 102.609 6
2 -5 27 222.047 62.8729 22
2 -5 28 82.9104 97.0851 6
2 -5 29 217.107 98.0142 6
2 5 29 96.1306 44.5149 17
2 -5 29 154.208 54.3041 22
2 -5 30 61.0936 86.2257 6
2 5 30 28.8843 41.2882 17
2 -5 30 -9.03041 48.6101 22
2 -5 31 49.3596 77.1695 6
2 5 31 -38.6973 38.3138 17
2 -5 31 46.8667 44.0909 22
2 5 32 -59.4375 36.1228 17
2 -5 32 14.3621 40.8336 22
2 -5 33 12.9013 59.4759 6
2 -5 33 46.055 36.4653 22
2 5 33 -18.9689 33.3079 17
2 5 34 1.14992 41.9275 4
2 -5 34 26.8596 32.2355 22
2 5 34 24.6462 27.1334 17
2 -5 35 58.2634 28.8431 22
-2 -6 35 5.10532 32.2353 22
2 6 -35 426.915 41.9271 15
-2 -6 34 13.2736 41.962 22
2 6 -34 18.6495 42.2239 15
-2 -6 33 17.1101 64.9507 6
2 6 -33 13.224 45.3563 15
-2 -6 33 4.36972 50.8201 22
2 6 -33 -8.89481 51.6707 1
-2 -6 32 51.6347 73.9896 6
2 6 -32 -15.185 56.3175 1
-2 6 32 -1.80135 39.2281 14
2 6 -32 -22.7541 48.3144 15
2 6 -31 177.227 54.0379 15
-2 6 31 142.273 45.0958 14
-2 -6 31 175.896 83.1989 6
2 6 -30 38.9431 52.7406 15
-2 6 30 16.114 47.6922 14
-2 -6 30 53.9338 91.5358 6
2 6 -29 68.1343 57.5324 15
-2 6 29 38.2216 48.0718 14
-2 -6 29 -21.199 95.9291 6
-2 -6 28 127.094 108.809 6
-2 6 27 105.116 53.5218 14
-2 -6 27 248.49 107.851 6
-2 6 26 821.815 80.2126 14
-2 -6 26 1146.52 124.296 6
-2 6 25 11.0511 56.0339 14
-2 6 24 702.699 78.9455 14
-2 -6 24 970.911 117.259 6
-2 6 23 661.37 79.0748 14
-2 -6 23 983.646 115.511 6
-2 6 22 105.711 62.2175 14
-2 -6 22 164.592 99.6749 6
-2 6 21 -8.38492 62.3666 14
-2 -6 21 21.0393 96.2932 6
-2 6 20 52.3785 60.4626 14
-2 -6 20 83.1781 93.8389 6
-2 6 19 -25.3189 59.9259 14
-2 -6 19 -29.0395 92.3241 6
-2 -6 18 7.74064 89.5615 6
-2 6 18 -1.85459 60.4439 14
-2 -6 17 102.95 80.3752 6
-2 6 17 -29.8004 62.2477 14
2 6 -17 10.4756 56.305 11
-2 -6 16 60.6359 72.7315 6
-2 6 16 22.6762 63.0591 14
2 6 -16 50.1516 55.6339 11
-2 -6 15 1016.5 92.9765 6
2 6 -15 848.929 80.0572 11
-2 6 15 847.407 86.8744 14
-2 6 14 47.8274 61.3815 14
2 6 -14 28.1012 53.9106 11
-2 6 13 70.9365 85.201 2
2 6 -13 185.199 54.9115 11
-2 -6 13 229.41 51.1273 19
-2 6 13 76.6014 65.4499 14
-2 -6 12 538.561 56.8794 19
-2 6 12 618.724 94.2685 2
-2 6 12 570.3 90.7387 8
-2 -6 11 145.363 40.2089 19
-2 6 11 142.102 86.5716 2
-2 6 11 199.487 83.5368 8
-2 6 10 11.421 97.1033 2
-2 6 10 -26.0014 86.1707 8
-2 -6 10 -1.08057 34.8633 19
2 6 -10 -8.04325 38.322 15
2 6 -9 302.168 61.5424 11
2 6 -9 340.821 43.0855 15
-2 -6 9 347.367 39.0869 19
-2 -6 8 1798.55 116.409 19
2 6 -8 1755.71 119.103 15
-2 -6 7 37.3229 26.7222 19
-2 6 7 -14.9454 101.031 8
2 6 -7 20.8004 32.5833 2
2 6 -7 11.0658 50.3511 1
-2 6 7 47.4809 107.963 2
2 6 -7 6.56053 36.7447 15
2 6 -6 1318.23 105.989 1
2 6 -6 1458.94 101.579 15
-2 -6 6 1577.05 97.839 19
-2 6 6 2041.42 153.2 2
2 6 -6 1452.35 100.523 2
-2 6 6 1851.94 143.185 8
2 6 -5 496.148 51.1981 15
2 6 -5 487.531 55.0423 1
-2 6 5 627.13 102.869 2
-2 6 5 653.432 112.822 8
-2 -6 5 509.084 42.2647 19
2 6 -5 473.315 50.0319 2
2 6 -5 547.811 48.0004 9
2 6 -4 1781.73 123.539 1
-2 6 4 2200.8 159.965 8
-2 -6 4 1877.51 118.445 19
-2 6 4 2071.22 150.937 2
2 6 -4 1984.89 124.959 2
2 6 -4 1711.72 122.247 15
2 6 -3 658.208 62.3979 1
-2 6 3 776.224 95.06 2
2 6 -3 702.957 48.5529 7
-2 -6 3 670.093 51.6548 19
2 6 -3 824.929 67.755 2
-2 -6 2 204.41 32.7002 19
2 -6 -2 158.667 35.8072 19
2 6 -2 290.549 26.699 7
-2 6 2 236.964 100.823 8
2 6 -2 202.261 64.6626 8
2 6 -2 429.381 46.0445 16
-2 6 2 261.77 76.5932 2
2 6 -2 255.445 63.4994 2
-2 6 1 5689.7 359.961 2
2 6 -1 7083.77 356.112 2
2 6 -1 5329.62 349.519 4
2 6 -1 6956.32 360.555 8
-2 6 1 6155.44 365.953 8
-2 -6 1 5781.98 350.115 19
2 -6 -1 5078.39 350.52 19
2 6 -1 5783.56 353.125 16
2 6 0 17428.9 894.612 2
-2 6 0 15174 896.353 2
2 6 0 13807.7 890.732 4
2 6 0 14142.4 893.292 16
2 6 0 16726.1 897.186 8
2 -6 0 13732.5 891.658 19
2 6 1 3655.68 209.744 18
-2 6 -1 4351.69 220.136 2
2 6 1 3798.44 209.138 4
2 6 1 3927.11 215.116 2
2 6 1 4145.21 221.559 8
2 6 1 3376.22 208.955 17
2 6 1 4081.94 215.382 16
2 -6 1 3335.46 209.54 19
2 6 2 150.086 51.5456 16
2 6 2 108.03 28.4477 17
2 6 2 107.732 30.2367 18
-2 6 -2 -13.406 63.2472 2
2 6 2 153.202 50.7385 2
2 6 2 115.157 63.8157 8
2 6 2 118.499 36.535 4
2 -6 2 42.2117 31.2965 19
2 6 3 1283.62 86.2197 18
2 6 3 1312.1 86.6906 17
2 -6 3 1241.66 87.6685 19
2 6 3 1513.97 106.844 8
2 6 3 1444.13 99.3872 2
2 6 4 254.907 37.3552 14
2 -6 4 278.523 35.874 19
2 6 4 328.802 64.0674 8
2 6 4 230.852 53.2501 3
2 6 4 267.963 33.1294 17
2 6 4 277.17 31.4846 18
2 6 5 2844.26 171.13 17
2 6 5 2715.13 169.918 18
2 -6 5 2872.62 171.69 19
2 6 5 2719.75 175.588 3
2 6 5 2881.97 181.563 8
2 6 5 2392.89 171.304 14
2 6 6 417.009 38.1311 17
2 6 6 363.116 34.9025 18
2 6 6 359.426 64.0313 8
2 6 6 338.278 42.0433 14
2 -6 6 369.48 41.0913 19
2 6 7 937.604 64.1589 18
2 6 7 975.512 67.5775 17
2 -6 7 953.625 68.5784 19
2 6 7 891.517 68.5172 14
2 6 8 241.023 36.1829 17
2 6 8 234.155 28.3864 18
2 -6 8 211.851 37.2396 19
2 6 8 217.156 36.0094 14
2 6 9 40.0206 33.1716 17
2 6 9 57.5461 23.5119 18
2 6 9 51.269 32.7136 14
2 6 10 55.9637 35.0715 17
2 6 10 124.582 36.0791 14
2 6 11 895.178 69.2994 14
2 6 11 943.553 69.1656 17
2 6 12 1143.43 83.0478 14
2 -6 12 1195.57 86.947 19
2 -6 13 69.438 50.6428 19
2 -6 14 640.798 70.1317 19
2 6 15 699.789 60.8032 14
2 -6 15 789.798 79.3514 19
2 6 16 221.3 43.0742 14
2 -6 16 231.212 68.482 19
2 6 17 -19.8645 38.662 14
2 6 18 30.4448 40.4663 14
2 -6 18 13.5461 76.5397 6
2 6 19 201.315 44.6158 14
2 -6 19 279.392 83.2859 6
2 6 20 69.4784 42.5334 14
2 -6 20 88.0016 89.2812 6
-2 6 -21 87.4903 38.3411 21
2 -6 21 171.182 93.6688 6
2 6 21 154.126 45.1765 14
-2 6 -22 235.375 43.0227 21
2 -6 22 202.761 94.1515 6
2 6 22 269.206 48.2998 14
-2 6 -23 104.71 38.3811 21
2 -6 23 107.399 73.2749 22
2 -6 23 -29.9223 96.5154 6
2 6 23 40.2859 44.0502 14
-2 6 -24 313.245 44.5504 21
2 -6 24 354.946 75.8085 22
2 6 24 304.6 46.8224 14
-2 6 -25 159.62 39.8194 21
2 -6 25 100.531 74.1225 22
2 -6 25 34.8852 97.798 6
2 6 25 124.004 42.4703 14
2 -6 26 153.953 100.126 6
2 6 26 120.742 46.9832 17
2 -6 26 4.00921 64.4749 22
2 -6 27 329.305 101.093 6
2 6 28 232.284 47.5101 17
2 -6 28 543.882 98.8465 6
2 -6 29 47.0642 92.2935 6
2 6 29 24.2526 41.2465 17
2 -6 29 57.1318 51.7271 22
2 -6 30 -32.6518 88.2736 6
2 6 30 -15.5053 39.0832 17
2 -6 30 34.4054 46.8897 22
2 -6 31 -81.7792 75.6208 6
2 6 31 9.76666 36.1621 17
2 -6 31 -27.6612 42.4994 22
2 -6 32 -48.9711 66.8642 6
2 6 32 -8.13739 31.4572 17
2 -6 32 -24.3723 38.6423 22
2 -6 33 23.4714 56.5619 6
2 6 33 -12.5525 25.8634 17
2 -6 33 25.0753 33.9106 22
2 -6 34 21.5529 30.2547 22
2 -6 35 -11.172 25.1125 22
-2 -7 35 12.9161 26.4961 22
-2 -7 34 -13.443 37.6281 22
2 7 -33 258.478 44.6375 1
2 7 -32 17.4353 52.8217 1
-2 -7 32 -29.1606 67.8606 6
2 7 -32 75.8097 45.9666 15
-2 7 32 -22.7244 37.0733 14
2 7 -31 -17.9307 58.9851 1
-2 -7 31 8.77635 76.3448 6
2 7 -31 23.1765 48.5555 15
-2 7 31 -32.7397 41.394 14
2 7 -30 38.8758 62.6221 1
2 7 -30 184.566 52.2341 15
-2 7 30 153.969 47.8752 14
-2 -7 30 112.861 85.3571 6
-2 7 29 40.1509 46.5693 14
2 7 -29 4.4809 53.42 15
-2 -7 29 38.5445 92.8595 6
-2 7 28 5.56216 49.0135 14
2 7 -28 -17.3586 54.9491 15
-2 -7 28 -1.0643 101.884 6
-2 -7 27 246.139 105.085 6
2 7 -26 1257.19 97.6818 15
-2 -7 26 1274.34 134.457 6
-2 7 26 1123.28 95.5094 14
-2 -7 25 280.843 105.924 6
-2 7 25 218.228 61.4389 14
2 7 -25 302.462 61.5463 15
-2 7 24 73.9624 58.4561 14
2 7 -24 56.139 60.2503 15
-2 -7 23 9.89573 99.2811 6
-2 7 23 22.5063 61.1833 14
-2 -7 22 2168.87 163.75 6
-2 7 22 1860.92 141.067 14
-2 7 21 -28.2622 63.7232 14
-2 -7 21 -16.4907 96.1891 6
-2 7 20 5.97098 63.5457 14
-2 -7 20 -23.7977 94.3645 6
-2 7 19 5.9181 60.8647 14
-2 -7 19 32.4459 92.9211 6
-2 7 18 103.081 67.7 14
-2 -7 18 229.133 87.9929 6
-2 7 17 36.6661 69.1136 14
-2 -7 17 65.7175 79.1665 6
-2 -7 16 2234.78 155.536 6
-2 7 16 1982.88 149.215 14
-2 7 15 586.889 80.4149 14
-2 -7 15 578.661 72.765 19
-2 -7 15 717.203 82.1197 6
-2 -7 14 582.632 68.382 19
-2 7 14 453.597 74.1184 14
2 7 -14 687.385 59.7928 15
-2 7 13 334.399 73.5787 14
-2 7 13 470.451 92.3158 8
2 7 -13 361.48 50.7735 15
-2 7 13 398.082 98.6424 2
-2 7 12 -3.87519 83.7941 8
-2 7 12 2.69433 93.989 2
-2 -7 11 2554.29 172.195 19
-2 7 11 2998.17 195.919 2
-2 7 11 3008.94 196.601 8
-2 -7 10 734.764 60.226 19
-2 7 10 795.168 109.882 8
2 7 -10 749.154 62.1581 15
-2 7 10 900.457 116.216 2
-2 7 9 24.964 98.7477 8
-2 -7 9 62.896 32.9616 19
2 7 -9 87.6143 53.5633 1
-2 7 9 56.2037 104.222 2
2 7 -9 59.6174 37.9431 15
2 7 -8 2766.35 165.599 1
-2 7 8 2869.82 191.656 8
-2 -7 8 2430.95 158.38 19
2 7 -8 2319.68 160.372 15
-2 7 8 3014.75 197.83 2
-2 -7 7 404.381 39.4872 19
-2 7 7 632.708 120.157 2
2 7 -7 445.526 55.4308 1
2 7 -7 367.891 48.3095 15
-2 7 7 570.461 109.169 8
-2 -7 6 -18.297 28.6166 19
2 7 -6 -21.05 43.174 1
-2 7 6 33.7974 121.313 2
2 7 -6 30.3029 38.7395 15
-2 -7 5 319.607 34.7918 19
2 7 -5 329.186 48.3732 1
-2 7 5 308.736 110.156 2
2 7 -5 278.196 43.991 15
-2 7 4 -19.0601 94.6539 2
2 7 -4 -1.80343 44.3608 1
-2 -7 4 23.8463 27.7827 19
-2 -7 3 -1.54106 26.7746 19
2 -7 -3 -10.2418 33.7725 19
2 7 -3 23.9443 38.7632 16
-2 7 3 18.6586 91.735 2
2 7 -3 28.1248 56.2355 2
2 7 -3 -28.5137 40.5343 1
2 7 -3 65.2022 62.6298 8
-2 -7 2 23.9 25.8313 19
2 -7 -2 20.2888 32.6732 19
2 7 -2 10.6445 41.6869 16
-2 7 2 13.9578 83.9624 2
2 7 -2 -4.47641 42.3138 1
2 7 -2 -75.6829 63.6115 2
2 7 -2 -20.1282 69.3956 8
-2 7 1 2178.48 153.191 2
2 7 -1 2529.22 144.654 2
2 7 -1 2017.79 136.879 16
2 7 -1 2308.63 149.725 8
2 -7 -1 1867.1 132.629 19
-2 -7 1 2057.94 131.626 19
2 7 0 1088.17 82.373 2
-2 7 0 952.228 95.5359 2
2 7 0 790.448 66.6546 3
2 7 0 890.777 72.9073 16
2 7 0 923.125 94.7717 8
2 -7 0 861.115 64.4701 19
-2 -7 0 888.542 63.3021 19
2 7 1 2354.29 134.45 2
2 7 1 1749.09 124.749 3
2 7 1 1877.21 122.352 4
-2 7 -1 2340.5 142.275 2
2 -7 1 1809.48 124.321 19
2 7 1 2047.89 130.809 16
2 7 1 2374.02 143.764 8
2 7 2 2.70448 49.6805 2
-2 7 -2 33.4139 64.8274 2
2 7 2 -6.62747 33.7396 3
2 7 2 -19.0507 31.3269 4
2 -7 2 -37.4341 31.098 19
2 7 2 11.726 47.6893 16
2 7 2 -28.8534 25.7647 17
2 7 2 -13.1549 69.895 8
2 7 3 95.8807 52.7794 2
-2 7 -3 85.0786 67.4814 2
2 -7 3 57.2335 32.2248 19
2 7 3 111.968 68.498 8
2 7 3 32.5852 31.5854 3
2 7 3 68.9072 26.9161 17
2 -7 4 177.428 35.3375 19
2 7 4 265.716 68.158 8
2 7 4 227.982 29.8993 17
2 7 4 201.633 30.139 18
2 7 4 150.596 56.3117 3
2 7 5 3.07841 46.7261 3
2 7 5 16.4387 27.3571 17
2 7 5 -65.3046 63.7885 8
2 7 5 23.1502 26.7334 18
2 -7 5 16.9318 33.8369 19
2 7 6 217.787 30.812 17
2 7 6 206.823 29.5097 18
2 7 6 219.982 62.8739 8
2 7 7 1061.81 73.7262 17
2 7 8 129.775 31.5865 17
2 7 9 3614.68 220.553 17
2 -7 9 3400.7 221.283 19
2 -7 10 9.73347 38.0641 19
2 7 10 -5.40411 33.1051 17
2 -7 11 135.058 44.1144 19
2 -7 12 566.997 59.1795 19
2 7 13 280.303 42.7402 17
2 -7 13 298.185 54.4769 19
-2 7 -14 324.593 37.8759 20
2 -7 14 321.381 58.9749 19
2 7 14 279.34 43.2695 17
2 -7 15 329.256 65.0946 19
2 7 15 278.114 45.1052 14
2 7 15 307.179 45.1275 17
2 7 16 447.942 51.6305 17
2 -7 16 483.173 76.5205 19
2 7 16 486.882 50.5805 14
2 7 17 1938.37 126.646 17
2 7 17 1805.63 125.657 14
2 -7 17 1933.92 142.432 19
2 7 18 66.0213 43.4906 17
2 -7 18 83.4965 75.8704 6
2 7 18 74.8424 41.4675 14
2 7 19 2.3646 43.8834 17
-2 7 -19 87.099 41.1531 21
2 -7 19 31.8524 81.7366 6
2 7 19 49.3289 41.0383 14
2 7 20 78.047 45.5171 17
-2 7 -20 50.2544 37.3115 21
2 -7 20 -33.1499 85.5231 6
2 7 20 73.4623 42.9769 14
2 7 21 16.4691 44.0615 17
2 7 21 -18.2048 41.3939 14
-2 7 -21 28.0561 40.1243 21
2 -7 22 130.647 95.1729 6
2 7 22 91.2403 46.0119 17
-2 7 -22 95.7405 38.4748 21
2 7 22 98.9969 43.4616 14
2 7 23 21.3095 44.9716 17
2 7 23 -16.0775 41.5821 14
2 -7 23 -52.2974 70.7348 22
-2 7 -23 92.1287 37.789 21
2 7 24 28.6321 44.2899 17
-2 7 -24 57.5912 39.9297 21
2 -7 24 76.425 71.1508 22
2 -7 24 7.23396 96.2398 6
2 7 25 21.618 43.1406 17
-2 7 -25 44.2763 37.385 21
2 -7 25 -44.4979 71.959 22
2 -7 25 9.22054 94.8671 6
2 -7 26 425.367 100.747 6
2 -7 27 -10.9961 95.2932 6
2 -7 28 -30.3967 52.5112 22
2 -7 28 106.555 94.7353 6
2 -7 29 100.745 49.8466 22
2 -7 29 162.118 88.9767 6
2 -7 30 212.245 46.5746 22
2 -7 30 303.258 87.3551 6
2 -7 31 149.336 40.5321 22
2 -7 31 204.538 73.0784 6
2 -7 32 -5.22616 35.7287 22
2 -7 32 12.0126 61.4987 6
2 7 33 17.063 40.8903 4
2 -7 33 -2.82949 29.8479 22
2 -7 34 28.7885 26.1416 22
-2 -8 34 3.3316 30.7985 22
-2 -8 33 -52.103 44.7031 22
2 8 -32 16.3534 43.0696 1
-2 -8 32 78.5475 49.4919 22
-2 8 32 -18.5619 32.5982 14
-2 8 31 118.527 38.8502 14
-2 -8 31 81.8855 70.4799 6
2 8 -31 57.2404 49.7967 1
-2 8 30 137.52 43.8137 14
-2 -8 30 22.1374 80.5695 6
2 8 -30 46.6554 54.6361 1
-2 8 29 42.4413 43.7562 14
2 8 -29 38.949 50.9405 15
-2 -8 29 146.941 91.4814 6
2 8 -29 71.3277 61.9645 1
2 8 -28 -39.0174 50.1107 15
-2 8 28 43.5149 47.8855 14
-2 -8 28 58.6087 96.1482 6
2 8 -28 57.3399 67.0145 1
2 8 -27 24.6773 52.4942 15
-2 8 27 -21.6735 49.7366 14
-2 -8 27 -97.0232 100.434 6
2 8 -27 24.2099 69.0603 1
-2 -8 26 639.489 113.26 6
-2 8 25 -21.2742 56.5298 14
2 8 -25 69.5671 54.2206 15
-2 -8 25 92.5122 102.138 6
2 8 -24 -20.6363 53.1372 15
-2 8 24 1.90596 58.6875 14
-2 -8 24 -87.3547 99.7871 6
-2 8 23 31.1273 59.8444 14
2 8 -23 -41.3508 55.5137 15
2 8 -22 151.96 56.582 15
-2 8 22 136.682 62.823 14
-2 8 21 75.5858 64.5128 14
2 8 -21 78.7777 53.9564 15
-2 -8 21 146.384 94.4416 6
2 8 -20 33.5959 51.9407 15
-2 8 20 97.8062 62.4801 14
-2 -8 20 83.3628 95.9966 6
2 8 -19 250.968 55.0399 15
-2 8 19 299.641 69.5279 14
-2 -8 19 360.651 97.7156 6
2 8 -18 14.1985 50.7648 15
-2 8 18 -28.5032 68.514 14
-2 -8 18 68.3899 84.3191 6
2 8 -17 467.156 57.9394 15
-2 8 17 468.204 79.5455 14
-2 -8 17 528.506 88.3904 6
2 8 -16 0.99627 46.3961 15
-2 -8 16 6.12737 78.035 6
-2 8 16 39.5183 68.8679 14
-2 -8 15 1176.9 104.4 19
-2 8 15 1192.42 111.449 14
2 8 -15 1488.03 97.091 15
-2 8 14 29.9028 69.3313 14
2 8 -14 33.4369 42.4541 15
-2 -8 14 -14.2941 52.9121 19
-2 8 13 47.7484 92.4952 8
-2 -8 13 34.8945 48.813 19
2 8 -13 53.1098 43.2039 15
-2 8 13 101.319 98.8306 2
-2 8 12 244.869 89.3061 8
-2 -8 12 249.9 47.9526 19
2 8 -12 205.192 44.8114 15
-2 8 12 298.54 103.489 2
2 8 -12 243.408 63.5579 1
-2 8 11 380.429 99.4143 8
-2 -8 11 147.324 40.8518 19
2 8 -11 247.379 62.9993 1
-2 8 11 233.43 97.6925 2
-2 8 10 500.729 104.57 8
-2 8 10 429.133 115.526 2
2 8 -10 473.771 63.5029 1
-2 8 9 194.623 103.817 8
2 8 -9 146.342 52.1845 1
-2 8 9 225.25 113.826 2
2 8 -9 154.656 42.9564 15
-2 8 8 1890.38 152.6 2
-2 8 8 1811.02 151.479 8
2 8 -8 1724.23 110.703 1
2 8 -8 1397.92 107.238 15
-2 -8 7 36.6744 30.1563 19
-2 8 7 41.1659 104.912 8
-2 8 7 104.075 122.95 2
2 8 -7 69.8651 45.9196 1
2 8 -7 39.3106 38.8996 15
-2 -8 6 35.622 29.6764 19
-2 8 6 -41.3183 127.725 2
2 8 -6 43.7105 50.3514 1
-2 8 6 51.9934 107.013 8
-2 -8 5 59.2455 29.7051 19
2 8 -5 -30.7429 35.7114 16
2 8 -5 28.4481 43.8815 1
-2 8 5 -35.1836 119.763 2
-2 8 5 57.6175 113.237 8
-2 -8 4 0.72516 29.3152 19
2 8 -4 -44.619 37.5942 16
-2 8 4 15.0871 106.865 8
2 8 -4 -29.1054 67.1884 8
-2 8 4 43.8881 107.515 2
2 8 -4 -6.37688 43.4902 1
-2 -8 3 12.6196 29.8871 19
2 8 -3 -69.4084 45.3061 1
-2 8 3 81.6101 100.154 2
2 8 -3 45.3527 77.1492 8
-2 8 3 90.0388 108.417 8
-2 8 2 2467.19 185.488 8
2 8 -2 2276.19 162.168 8
-2 8 2 2212.57 170.277 2
-2 -8 2 2086.91 136.712 19
2 8 -1 3105.99 191.978 8
-2 8 1 3792.56 212.802 8
2 8 -1 2603.84 176.476 3
-2 8 1 3373.55 198.954 2
-2 -8 1 2586.92 173.952 19
-2 8 0 17497.4 896.799 8
2 8 0 16910.7 892.15 8
2 8 0 12634 882.911 3
-2 8 0 16634.9 891.737 2
-2 -8 0 14235.4 882.661 19
2 8 1 18235.2 1038.43 8
-2 8 -1 19283.8 1042.83 8
-2 8 -1 19408.2 1039.66 2
-2 -8 -1 16986.7 1031.33 19
2 8 2 4670 255.373 8
-2 8 -2 4733.87 253.471 2
2 8 3 108.977 72.5797 8
2 8 3 85.6641 37.7968 3
-2 8 -3 148.848 72.9388 2
2 8 4 273.502 72.3331 8
2 8 4 244.831 58.7376 3
2 8 4 269.557 30.8402 17
2 8 4 278.115 60.8084 2
-2 8 -4 317.855 75.2659 2
-2 8 -5 -18.5808 68.2944 2
2 -8 5 -18.7098 34.3517 19
2 8 5 -7.25817 26.836 17
2 8 5 -86.688 50.347 3
2 8 5 -20.8856 66.8137 8
2 -8 6 2225.46 140.578 19
2 8 6 2151.29 138.038 17
2 -8 7 3032.99 196.722 19
2 8 7 3158.93 195.067 17
2 -8 8 192.658 38.5191 19
2 -8 9 158.637 40.2399 19
2 -8 10 927.096 71.6976 19
2 -8 11 1535.57 107.235 19
2 -8 12 1755.16 121.564 19
-2 8 -12 1777 116.781 20
-2 8 -13 -18.061 34.6379 20
2 -8 13 31.1271 49.454 19
-2 8 -14 65.6706 34.0894 20
2 -8 14 18.3827 55.567 19
2 -8 15 89.9972 62.5151 19
2 -8 16 76.8287 68.5844 19
2 -8 17 23.622 74.0922 19
-2 8 -18 1922.86 127.611 21
-2 8 -19 7.15423 41.8905 21
2 -8 19 -59.1824 79.441 6
-2 8 -20 -46.0965 43.1478 21
2 -8 20 9.99831 82.0314 6
-2 8 -21 47.7026 42.0488 21
2 -8 21 84.1395 90.568 6
2 -8 22 884.861 95.3956 22
-2 8 -22 969.442 74.1507 21
2 -8 23 276.095 97.2544 6
-2 8 -23 199.945 44.0543 21
2 -8 23 260.974 71.1419 22
2 -8 24 134.744 96.2823 6
-2 8 -24 120.958 41.5447 21
2 -8 24 78.225 70.557 22
2 -8 25 188.034 93.228 6
2 -8 26 385.438 96.3587 6
-2 8 -26 360.728 48.0414 21
2 -8 27 51.3443 93.2653 6
-2 8 -27 66.2787 40.7018 21
2 -8 27 43.5311 53.1487 22
2 -8 28 141.827 89.3583 6
2 -8 28 56.3844 48.0193 22
2 -8 29 -96.7401 84.0208 6
2 -8 29 -23.8379 44.1635 22
2 -8 30 138.114 79.1324 6
2 -8 30 94.5251 39.2225 22
2 8 30 -51.2972 49.3298 9
2 -8 31 87.1511 36.4272 22
2 -8 31 98.31 66.7849 6
2 8 32 -12.7412 42.1025 4
2 -8 32 36.7609 30.692 22
2 -8 33 60.9624 26.4881 22
-2 -9 33 12.3987 34.863 22
-2 9 32 16.0822 27.6767 14
-2 -9 32 -14.7362 44.4018 22
2 9 -31 72.9598 43.461 1
-2 9 31 18.5391 32.5423 14
2 9 -30 71.6472 47.147 1
-2 -9 30 157.969 71.5418 6
-2 9 30 65.3434 40.2419 14
2 9 -29 73.3325 51.0899 1
-2 -9 29 -53.4843 82.0213 6
-2 9 29 -9.52932 41.2692 14
2 9 -28 5.82498 55.7691 1
-2 -9 28 115.577 90.8948 6
-2 9 28 -1.70748 43.9454 14
2 9 -27 142.786 61.0236 1
-2 -9 27 193.275 93.1846 6
-2 9 27 152.463 48.9494 14
2 9 -26 -7.33967 64.3862 1
-2 -9 26 4.01303 96.3976 6
-2 9 26 -2.59406 50.2201 14
2 9 -25 308.918 73.7859 1
-2 -9 25 268.465 103.283 6
2 9 -25 420.677 58.6213 15
2 9 -24 89.9188 71.0023 1
-2 -9 24 181.454 98.2116 6
-2 9 24 100.23 57.3002 14
2 9 -23 3.28213 74.6333 1
-2 -9 23 19.9253 98.6216 6
-2 9 23 99.4949 59.6061 14
2 9 -23 18.4066 52.1057 15
2 9 -22 403.384 78.8798 1
-2 -9 22 392.837 99.9431 6
2 9 -22 381.311 59.5 15
-2 9 22 378.157 68.4291 14
-2 9 21 30.0833 63.1605 14
2 9 -21 38.6686 52.9178 15
2 9 -20 124.678 73.108 1
-2 -9 20 66.2035 97.9515 6
-2 9 20 60.2373 64.6953 14
2 9 -20 84.9019 51.383 15
-2 9 19 961.65 97.6837 14
2 9 -19 1179.82 104.115 1
2 9 -19 1100.04 87.5547 15
-2 -9 19 1210.9 119.484 6
2 9 -18 30.0049 50.0304 15
-2 -9 18 15.5921 87.6735 6
2 9 -18 56.7023 74.4224 1
-2 9 18 9.93164 70.1121 14
2 9 -17 403.785 58.3702 15
-2 -9 17 425.273 87.0581 6
2 9 -17 523.284 79.4094 1
-2 9 17 352.089 79.8672 14
2 9 -16 328.923 54.3451 15
-2 -9 16 384.357 83.3647 6
2 9 -16 444.981 76.8671 1
-2 9 16 357.807 79.9541 14
-2 -9 15 114.652 61.9501 19
2 9 -15 240.815 70.9442 1
-2 9 15 209.914 73.2718 14
-2 -9 14 114.121 54.7401 19
-2 9 14 95.7813 74.7458 14
2 9 -14 113.538 66.809 1
-2 9 13 821.797 111.369 8
2 9 -13 783.086 78.11 1
-2 9 13 650.378 118.305 2
-2 9 13 687.655 88.6143 14
-2 -9 13 616.595 67.4289 19
-2 -9 12 580.543 61.9235 19
-2 9 12 677.068 105.407 8
2 9 -12 755.521 70.885 1
-2 9 12 617.178 114.025 2
-2 9 11 11.4023 100.053 8
-2 -9 11 1.63998 41.633 19
2 9 -11 -27.9127 54.132 1
-2 9 11 -76.7241 105.187 2
-2 9 10 87.4187 109.791 8
-2 -9 10 111.568 39.0305 19
-2 9 10 42.6006 115.745 2
2 9 -10 102.135 53.2619 1
-2 -9 9 553.28 52.7298 19
-2 9 9 503.082 117.945 8
2 9 -9 585.429 62.553 1
-2 9 9 709.004 123.651 2
-2 -9 8 997.818 75.4768 19
-2 9 8 1021.65 136.633 8
-2 9 8 1206.05 140.704 2
2 9 -8 1175.02 87.0701 1
-2 -9 7 26.0106 32.4547 19
-2 9 7 -1.26449 125.64 2
2 9 -7 -3.8818 49.0195 1
-2 9 7 39.8935 110.891 8
-2 9 6 135.096 115.338 8
2 9 -6 179.943 48.7502 1
-2 9 6 299.766 130.391 2
2 -9 -5 247.643 41.6605 19
-2 9 5 230.717 121.335 8
-2 9 5 436.589 139.857 2
2 9 -5 231.22 49.843 1
2 -9 -4 179.263 39.4268 19
-2 9 4 353.24 122.803 8
-2 9 4 238.947 123.262 2
2 -9 -3 -1.64422 34.6026 19
-2 9 3 53.4048 115.26 8
-2 9 3 49.9937 108.515 2
2 -9 -2 930.834 69.9687 19
-2 9 2 1291.56 139.146 8
2 9 -2 839.093 73.4592 3
-2 9 2 1265.29 126.924 2
2 -9 -1 5559.94 361.043 19
-2 9 1 7235.81 381.903 2
2 9 -1 5530.55 361.936 3
-2 9 1 8140.1 393.51 8
2 -9 0 374.784 43.009 19
-2 9 0 461.247 120.009 8
2 9 0 412.3 47.3692 3
-2 9 0 508.499 101.586 2
-2 9 -1 1029.02 105.728 2
2 9 1 690.514 62.5572 3
-2 9 -1 931.754 119.151 8
2 -9 1 761.433 60.5025 19
-2 9 -2 4580.31 250.449 8
-2 9 -2 4727.89 243.365 2
2 -9 3 -24.4107 34.8875 19
-2 -9 -3 16.1426 34.4899 19
2 9 3 -12.9235 49.3159 3
-2 9 -3 -79.6693 81.0655 2
2 -9 4 0.333 35.6582 19
-2 9 -4 -3.06427 78.1222 2
2 9 4 -48.5259 56.4428 3
2 -9 5 71.5938 37.4439 19
2 9 5 32.6713 73.5777 8
-2 9 -5 95.3586 77.1307 2
2 9 5 81.3258 52.0684 3
2 -9 6 20.0018 37.139 19
2 9 6 -61.2422 68.9781 8
-2 9 -6 -4.56874 72.4158 2
2 -9 7 989.992 76.9743 19
2 9 7 1050.05 98.3154 8
-2 9 -7 1215.4 103.146 2
2 -9 8 50.8727 37.5992 19
-2 9 -8 101.683 75.776 2
2 -9 9 -23.5221 40.5445 19
2 -9 10 330.555 48.409 19
-2 9 -11 144.734 40.0611 20
2 -9 11 119.457 46.8628 19
-2 9 -12 12.2195 37.5748 20
2 -9 12 13.529 48.4336 19
-2 9 -13 -7.14657 37.0987 20
2 -9 13 53.4489 52.26 19
-2 9 -14 21.4119 33.8896 20
2 -9 14 57.3357 57.5755 19
-2 9 -15 862.804 67.3077 21
-2 9 -15 757.78 62.7152 20
2 -9 15 801.278 84.1123 19
-2 9 -16 5.29114 42.6706 21
2 -9 16 -10.5369 68.751 19
-2 9 -17 268.976 47.7073 21
2 -9 17 218.558 78.0199 19
-2 9 -18 21.0114 43.3017 21
2 -9 18 53.0713 77.5258 19
-2 9 -19 32.1556 43.6762 21
2 -9 19 64.1446 82.8162 6
-2 9 -20 989.696 78.342 21
-2 9 -21 27.0644 43.4145 21
2 -9 21 2.72531 67.2682 22
2 -9 21 48.0411 89.6655 6
-2 9 -22 -13.3052 41.4897 21
2 -9 22 -2.04009 68.4047 22
2 -9 22 -2.02778 92.2881 6
2 -9 23 194.779 93.5921 6
-2 9 -23 131.315 45.1845 21
2 -9 23 182.342 67.6417 22
2 -9 24 -14.5461 89.0493 6
2 -9 25 108.877 90.8093 6
-2 9 -25 121.992 44.5991 21
2 -9 25 123.792 55.0927 22
2 -9 26 587.507 97.1315 6
-2 9 -26 580.453 57.2285 21
2 -9 26 521.82 62.9214 22
2 -9 27 342.738 89.0256 6
2 -9 27 194.627 49.3632 22
2 -9 28 84.2458 82.4933 6
2 -9 28 43.3053 42.0389 22
2 -9 29 142.322 76.4669 6
2 -9 29 52.5142 37.1129 22
2 -9 30 91.1653 70.5841 6
2 9 30 57.1223 45.2918 4
2 -9 30 79.6861 34.0842 22
2 -9 31 138.727 31.8577 22
2 -9 32 4.05164 25.5658 22
-2 -10 32 -37.7591 33.436 22
-2 -10 31 31.6563 43.4 22
-2 10 31 43.4297 27.1279 14
-2 10 30 -40.1561 31.8638 14
-2 -10 29 -73.1248 71.4843 6
2 10 -29 -22.7384 50.1034 1
-2 10 29 2.91349 36.7003 14
-2 -10 28 7.57156 79.9547 6
2 10 -28 -18.9984 50.2691 1
-2 10 28 10.3605 40.4103 14
-2 -10 27 53.0385 85.7636 6
2 10 -27 32.8989 51.7748 1
-2 10 27 87.4569 43.9378 14
-2 -10 26 366.394 95.9499 6
2 10 -26 291.655 60.6502 1
-2 10 26 374.744 53.1798 14
-2 -10 25 26.6389 92.6328 6
2 10 -25 19.259 58.2887 1
-2 10 25 32.6647 50.3258 14
-2 -10 24 606.2 103.266 6
2 10 -24 697.005 72.4099 1
-2 10 24 521.693 67.2694 14
-2 -10 23 -49.6565 94.2194 6
2 10 -23 -0.54256 61.0753 1
-2 -10 22 160.072 94.0339 6
2 10 -22 151.542 64.3314 1
-2 10 22 190.809 62.8779 14
-2 -10 21 146.038 96.2862 6
2 10 -21 69.4757 65.1254 1
-2 10 21 -45.9435 62.6269 14
-2 -10 20 149.971 95.9631 6
-2 10 20 151.637 64.6323 14
2 10 -20 289.495 67.7003 1
-2 10 19 365.531 70.2593 14
-2 10 18 224.538 73.5169 14
-2 -10 18 414.625 90.8651 6
2 10 -18 358.061 69.5061 1
-2 -10 17 3.5744 82.5808 6
-2 10 17 -4.85442 72.7245 14
2 10 -17 18.8788 64.7713 1
-2 -10 16 432.704 86.908 6
-2 10 16 343.772 81.1597 14
2 10 -16 468.886 69.2488 1
-2 10 15 248.631 79.5669 14
2 10 -15 354.167 66.5776 1
-2 -10 15 247.032 66.8284 19
-2 10 14 383.878 81.6542 14
2 10 -14 515.214 67.1516 1
-2 -10 14 498.668 67.2919 19
-2 -10 13 368.425 58.3761 19
2 10 -13 381.391 63.6541 1
-2 10 13 303.747 113.025 2
-2 10 13 275.344 80.881 14
-2 10 13 428.221 108.122 8
-2 10 12 79.459 100.45 8
-2 -10 12 71.2219 46.6395 19
-2 10 12 78.2257 103.864 2
2 10 -12 104.03 59.6155 1
-2 -10 11 625.053 64.5787 19
-2 10 11 744.925 120.609 8
-2 10 11 754.171 114.411 2
2 10 -11 897.367 79.6948 1
-2 10 10 253.143 40.6403 20
-2 10 10 512.292 114.412 8
-2 -10 10 313.718 47.3736 19
2 10 -10 431.974 60.7634 1
-2 10 10 355.097 114.479 2
-2 10 9 22.1646 35.6554 20
-2 10 9 81.6851 113.535 8
-2 -10 9 30.3982 38.7755 19
2 10 -9 71.3256 55.9702 1
-2 10 9 43.6214 120.176 2
2 10 -8 1280.27 91.8856 1
-2 10 8 1413.56 146.931 8
-2 10 8 1427.66 153.105 2
-2 -10 8 1061.41 83.0989 19
-2 10 7 146.764 118.323 8
-2 10 7 24.1287 125.908 2
2 10 -7 41.042 50.0818 1
-2 -10 7 53.4644 35.4488 19
2 -10 -7 -1.65542 40.3505 19
2 10 -6 962.33 86.0547 1
-2 -10 6 1104.4 77.786 19
2 -10 -6 1102.68 81.3639 19
-2 10 6 1235.12 144.635 8
2 -10 -5 283.217 44.4046 19
-2 -10 5 315.631 41.7476 19
-2 10 5 275.627 122.522 8
-2 10 5 482.099 143.27 2
2 -10 -4 43.9577 38.832 19
-2 -10 4 16.4356 33.558 19
-2 10 4 -1.59763 127.36 8
-2 10 4 25.4334 139.626 2
-2 -10 3 1302.94 85.8551 19
2 -10 -3 1197.03 87.8679 19
-2 10 3 1452.16 154.777 8
2 10 -3 1080.29 91.792 3
-2 10 3 1649.98 153.535 2
2 -10 -2 231.56 40.2028 19
-2 -10 2 211.489 37.7266 19
-2 10 2 259.719 120.134 8
-2 10 2 236.565 120.328 2
2 10 -2 228.264 47.5792 3
2 -10 -1 296.92 41.3691 19
-2 -10 1 280.479 39.2979 19
-2 10 1 475.573 132.229 8
-2 10 1 378.679 115.214 2
2 10 -1 245.796 46.2926 3
-2 -10 0 1375.1 91.2918 19
2 -10 0 1407.91 92.8758 19
-2 10 0 1216.8 88.3243 21
-2 10 0 1815.55 165.313 8
-2 10 0 1873.38 144.022 2
2 10 0 1316.84 94.8457 3
-2 10 -1 1042.84 113.4 2
2 10 1 792.997 63.1269 3
-2 10 -1 1066.78 139.314 8
2 -10 1 712.176 62.5278 19
-2 -10 -1 845.747 61.4543 19
2 10 1 919.546 100.19 8
-2 10 -1 676.493 57.4952 21
-2 10 -2 23.5379 97.0788 2
-2 10 -2 143.436 114.228 8
-2 -10 -2 16.7692 35.3665 19
2 -10 2 -6.67671 38.2162 19
2 10 2 27.8283 41.5604 3
2 10 2 24.1643 84.569 8
-2 10 -3 269.082 93.0249 2
-2 10 -3 207.76 111.055 8
2 -10 3 144.808 39.6364 19
-2 -10 -3 170.215 38.6363 19
2 10 3 106.654 65.3311 3
2 10 3 171.777 85.1369 8
-2 10 -4 -72.5349 91.4092 2
-2 10 -4 -47.9259 101.472 8
2 -10 4 -11.1453 38.7139 19
-2 -10 -4 7.09585 36.1964 19
2 10 4 19.9169 77.291 8
2 10 4 14.673 57.4667 3
-2 10 -5 220.042 88.3451 2
2 10 5 180.832 75.8653 8
2 -10 5 163.529 40.5803 19
-2 10 -6 5.36394 83.287 2
2 -10 6 39.5563 39.8034 19
2 10 6 33.9322 70.7422 8
2 -10 7 895.12 72.8112 19
2 10 7 951.146 98.9528 8
-2 10 -7 1145.08 107.257 2
2 -10 8 77.7209 40.9888 19
-2 10 -8 57.4497 44.6972 20
-2 10 -8 190.926 79.8721 2
2 -10 9 42.4097 42.8343 19
-2 10 -9 2.10299 43.9036 20
-2 10 -9 75.5352 82.7206 2
2 -10 10 42.9215 44.2321 19
-2 10 -10 -7.6102 41.8387 20
-2 10 -10 -20.2821 80.5602 2
-2 10 -11 96.2701 43.35 20
-2 10 -11 6.53161 78.9888 2
2 -10 11 135.987 49.697 19
-2 10 -11 124.988 40.3245 21
-2 10 -12 221.528 43.5787 20
-2 10 -12 147.72 83.8299 2
2 -10 12 134.571 53.7503 19
-2 10 -12 205.472 44.635 21
2 -10 13 302.102 58.483 19
-2 10 -13 214.479 44.6447 21
-2 10 -13 243.562 42.1704 20
2 -10 14 68.6734 59.7064 19
-2 10 -14 57.4792 43.8539 21
-2 10 -14 90.8043 38.8246 20
-2 10 -15 350.266 50.4686 21
-2 10 -15 336.725 43.8819 20
2 -10 15 423.536 70.7445 19
-2 10 -16 349.905 51.6753 21
2 -10 16 343.293 75.3269 19
-2 10 -17 -12.4156 40.8047 21
2 -10 17 2.50374 74.3298 19
-2 10 -18 273.572 45.9141 21
2 -10 18 205.911 80.0541 19
2 -10 19 525.494 74.5571 22
-2 10 -19 511.001 56.6692 21
-2 10 -20 50.5759 45.9158 21
2 -10 20 -23.8952 63.0942 22
2 -10 20 -12.5914 81.0938 6
2 -10 21 487.988 74.8428 22
-2 10 -21 555.948 59.1126 21
2 -10 21 610.478 96.8754 6
2 -10 22 62.5769 92.0206 6
2 -10 23 -91.6393 57.2391 22
2 -10 23 -29.4008 89.558 6
-2 10 -24 95.0927 45.9682 21
2 -10 24 107.068 51.3098 22
2 -10 24 168.543 89.518 6
-2 10 -25 512.847 56.2227 21
2 -10 25 429.206 56.235 22
2 -10 25 535.442 92.1962 6
-2 10 -25 396.424 78.5005 2
2 -10 26 217.24 46.6787 22
2 -10 26 324.136 84.5728 6
-2 10 -26 216.415 67.085 2
2 -10 27 2.85668 39.6759 22
2 -10 27 -48.6356 80.5847 6
-2 10 -27 -26.35 59.1941 2
2 -10 28 43.1282 33.903 22
2 10 28 -34.4848 47.0876 4
2 -10 29 -1.8059 67.0019 6
2 10 29 -14.7576 50.6962 9
2 -10 29 16.2974 32.0445 22
2 10 29 19.8952 42.2448 4
2 10 30 -38.5601 40.5413 9
-2 -11 31 -63.1692 30.8659 22
-2 -11 30 61.4512 39.1388 22
2 -11 -29 139.823 30.258 19
-2 11 29 63.4384 31.1542 14
-2 11 28 97.7713 34.3515 14
2 -11 -28 145.054 34.8455 19
2 11 -27 86.9649 46.0992 1
-2 11 27 101.086 38.8264 14
-2 -11 27 35.1287 75.1701 6
2 11 -27 33.2144 37.6224 3
-2 -11 26 800.832 93.4069 6
-2 11 26 638.692 58.0197 14
-2 -11 25 367.238 87.8544 6
-2 11 25 341.274 51.808 14
2 11 -25 295.623 63.2987 1
-2 11 24 675.693 70.8658 14
-2 -11 24 833.483 102.909 6
2 11 -24 783.692 78.0657 1
-2 -11 23 150.422 89.4535 6
2 11 -23 178.389 63.5313 1
-2 11 23 158.81 55.4614 14
-2 -11 22 60.6345 90.9052 6
2 11 -22 14.6489 59.734 1
-2 11 22 -48.2332 57.1437 14
-2 -11 21 179.529 93.5204 6
2 11 -21 232.324 62.6492 1
-2 -11 20 109.009 93.8008 6
-2 11 20 -0.67548 61.6279 14
2 11 -20 46.4634 62.3054 1
-2 11 19 101.7 64.2419 14
-2 -11 19 100.931 93.9992 6
2 11 -19 96.3583 62.6985 1
-2 11 18 76.4747 67.2089 14
-2 -11 18 -34.3303 87.6997 6
2 11 -18 195.414 63.4153 1
-2 11 17 -4.81521 70.6535 14
-2 11 16 321.583 78.9334 14
2 11 -15 204.734 71.4281 1
-2 11 15 210.841 78.4042 14
-2 11 14 993.545 107.611 14
2 11 -14 1237.12 97.9768 1
-2 11 13 1408.92 127.118 14
2 11 -13 1638.85 117.432 1
-2 -11 12 880.191 83.9923 19
-2 11 12 1208.44 131.015 8
2 11 -12 1070.16 88.7552 1
-2 11 12 1337.08 132.117 2
-2 -11 11 581.904 62.4889 19
-2 11 11 535.881 116.801 8
2 11 -11 662.554 69.2294 1
-2 11 11 653.193 122.064 2
-2 11 10 116.785 34.9035 20
2 -11 -10 102.034 46.4824 19
-2 11 10 180.762 112.898 8
-2 -11 10 115.587 45.7594 19
2 11 -10 161.532 55.6614 1
-2 11 10 186.463 107.475 2
2 -11 -9 577.553 56.9136 19
-2 -11 9 475.112 55.0939 19
-2 11 9 636.034 127.18 8
2 11 -9 651.48 67.9141 1
-2 11 9 582.64 127.825 2
-2 11 9 510.357 51.9077 20
-2 11 8 77.2031 123.842 2
-2 11 8 24.5502 123.883 8
-2 -11 8 22.3929 39.1774 19
-2 11 8 25.9485 38.3726 20
2 -11 -8 54.7225 44.1251 19
2 -11 -7 37.2838 42.0738 19
-2 11 7 41.9393 39.9101 20
-2 -11 7 30.9625 37.4393 19
-2 11 7 69.1889 134.295 2
-2 11 7 3.347 124.402 8
2 -11 -6 273.865 46.8086 19
-2 -11 6 335.126 42.5281 19
-2 11 6 197.103 45.2954 20
-2 11 6 269.973 127.335 8
-2 11 6 383.091 127.984 2
-2 -11 5 688.247 56.5842 19
2 -11 -5 714.083 60.9542 19
2 11 -5 518.862 66.2585 3
-2 11 5 535.118 59.4204 20
2 -11 -4 3.7645 39.3637 19
-2 -11 4 -10.2201 38.1444 19
-2 11 4 9.11792 42.4217 20
-2 11 4 54.742 126.921 8
2 11 -4 -14.3385 48.8872 3
-2 11 4 114.925 140.391 2
-2 -11 3 21.0383 36.6508 19
2 -11 -3 30.5617 39.4799 19
-2 11 3 19.3023 43.3194 20
-2 11 3 -50.0505 140.089 8
2 11 -3 26.1438 48.3086 3
-2 11 3 26.7558 150.305 2
2 -11 -2 43.7096 38.7527 19
-2 -11 2 104.299 37.3379 19
-2 11 2 147.838 137.965 8
2 11 -2 62.2073 45.1697 3
-2 11 2 144.557 142.633 2
-2 -11 1 77.7429 37.1623 19
2 -11 -1 25.8318 39.0494 19
-2 11 1 1.67571 128.904 8
2 11 -1 34.1269 43.3868 3
-2 11 1 76.2367 125.529 2
2 -11 0 187.723 41.7206 19
-2 -11 0 219.932 38.0987 19
-2 11 0 333.936 133.044 8
2 11 0 118.66 44.3618 3
-2 11 0 203.269 119.041 2
-2 11 -1 123.845 118.423 2
-2 -11 -1 47.8554 35.8445 19
2 -11 1 15.001 40.3317 19
-2 11 -1 77.8837 140.647 8
-2 11 -1 31.7809 31.376 21
2 11 1 30.3992 39.4206 3
-2 11 -2 1281.28 99.1058 21
-2 11 -2 1461.38 104.624 20
-2 -11 -2 1524.91 102.565 19
2 -11 2 1465.04 103.759 19
-2 11 -2 2265.71 175.918 8
-2 11 -2 2214.21 155.498 2
2 11 2 2052.64 118.913 3
-2 11 -3 113.394 107.323 2
-2 11 -3 230.116 134.872 8
-2 -11 -3 156.713 40.4628 19
2 -11 3 140.379 41.8729 19
-2 11 -3 107.481 44.2951 20
2 11 3 202.469 64.503 3
-2 11 -3 133.236 35.0682 21
-2 11 -4 -18.6373 101.545 2
-2 11 -4 120.802 124.304 8
-2 -11 -4 47.241 38.3706 19
2 -11 4 20.4428 42.6372 19
-2 11 -4 -18.5441 44.5893 20
2 11 4 -27.4858 57.1137 3
-2 11 -4 -19.6115 32.0595 21
-2 -11 -5 24.5357 40.5996 19
-2 11 -5 7.71078 45.381 20
2 -11 5 45.5495 41.4465 19
-2 11 -5 196.81 119.76 8
-2 11 -5 175.312 98.6513 2
-2 11 -5 29.2108 33.7149 21
-2 -11 -6 490.459 53.245 19
2 -11 6 461.922 52.7936 19
-2 11 -6 590.611 119.354 8
2 11 6 481.844 84.989 8
-2 11 -6 403.913 48.7109 21
-2 11 -6 427.076 56.6255 20
2 -11 7 1293.47 92.5748 19
-2 -11 -7 1494.33 93.2623 19
-2 11 -7 1726.99 133.382 2
-2 11 -7 1122.9 89.8906 21
-2 11 -7 1088.62 93.9718 20
2 -11 8 20.3495 44.3107 19
-2 11 -8 20.6187 42.3311 20
-2 11 -8 11.4873 85.1766 2
-2 11 -8 -13.0947 37.9273 21
-2 11 -9 -14.6136 44.1681 20
-2 11 -9 -21.3808 83.2366 2
2 -11 9 -5.35143 45.9248 19
-2 11 -9 24.1353 40.6156 21
-2 11 -10 52.6365 43.1512 20
-2 11 -10 153.417 88.4478 2
2 -11 10 55.3634 49.4392 19
-2 11 -10 70.0447 41.7554 21
-2 11 -11 356.703 47.6796 20
-2 11 -11 386.556 90.43 2
2 -11 11 404.773 57.2028 19
-2 11 -11 279.896 47.5576 21
-2 11 -12 192.18 41.2024 20
-2 11 -12 205.727 90.1517 2
2 -11 12 154.204 55.7739 19
-2 11 -12 156.26 46.3342 21
-2 11 -13 165.545 42.97 20
-2 11 -13 306.848 87.3145 2
2 -11 13 144.771 57.6731 19
-2 11 -13 203.338 45.7608 21
-2 11 -14 9.97429 41.1489 20
-2 11 -14 13.6299 80.8192 2
-2 11 -14 60.7169 41.1934 21
2 -11 14 46.7677 59.8698 19
-2 11 -15 604.579 57.098 20
-2 11 -15 613.912 58.9468 21
2 -11 15 567.025 78.4041 19
2 -11 16 109.138 70.7161 19
-2 11 -16 180.481 47.0367 21
2 -11 17 1508.98 126.832 19
-2 11 -17 1500.17 108.728 21
-2 11 -17 1722.1 132.188 2
2 -11 18 21.8733 77.258 19
-2 11 -18 7.1159 79.4523 2
-2 11 -18 39.5096 45.5577 21
-2 11 -19 482.176 86.9964 2
2 -11 19 413.234 87.7703 6
-2 11 -19 341.292 53.834 21
-2 11 -20 213.735 79.2961 2
2 -11 20 195.16 84.6342 6
-2 11 -20 104.745 44.8253 21
-2 11 -21 10.1414 77.1751 2
2 -11 21 93.7664 87.3615 6
2 -11 21 66.564 48.931 22
-2 11 -22 1.76956 74.4865 2
-2 11 -22 -19.2999 46.3076 21
2 -11 22 -51.4621 46.8389 22
2 -11 22 -36.7248 91.4782 6
2 -11 23 17.3807 85.9015 6
-2 11 -23 15.4057 45.5619 21
-2 11 -23 -86.5469 70.852 2
2 -11 24 62.3666 83.1346 6
-2 11 -24 53.3454 46.7946 21
-2 11 -24 9.21009 67.4196 2
2 -11 25 197.26 80.3823 6
2 -11 26 23.2568 75.6962 6
2 -11 27 47.5097 71.9607 6
2 -11 28 102.419 66.577 6
2 11 29 53.0713 43.2344 9
-2 -12 29 -0.77618 35.8869 22
2 -12 -28 472.235 34.6395 19
-2 -12 28 -31.716 43.2716 22
2 -12 -27 82.0527 32.3961 19
2 -12 -26 50.2162 34.541 19
-2 12 26 -14.4699 35.2962 14
2 12 -26 30.9737 42.8681 1
-2 -12 26 -11.5951 69.5154 6
2 12 -26 44.3592 37.1649 3
2 -12 -25 60.0098 37.5351 19
-2 12 25 -0.35589 39.1347 14
2 12 -25 13.0934 45.4097 1
-2 -12 25 -90.3444 77.4735 6
2 12 -25 -11.8547 41.3181 3
2 -12 -24 14.1106 40.7786 19
-2 12 24 0.83789 43.8245 14
2 12 -24 46.8763 48.012 1
-2 -12 24 60.5745 79.7585 6
2 12 -24 3.32506 45.0429 3
2 -12 -23 680.111 57.709 19
-2 -12 23 663.678 91.1059 6
-2 12 23 532.223 61.0659 14
2 12 -22 84.5609 52.0134 1
2 -12 -22 98.1712 45.002 19
-2 -12 22 82.918 83.3334 6
-2 12 22 95.7653 51.8801 14
2 12 -21 142.887 54.928 1
2 -12 -21 235.855 48.0679 19
-2 -12 21 260.054 88.7661 6
-2 12 21 112.849 56.7049 14
-2 -12 20 108.347 89.5999 6
2 12 -20 88.6261 54.4449 1
-2 12 20 39.4637 59.0193 14
2 12 -19 91.9034 55.4691 1
-2 -12 19 2.84828 90.9486 6
-2 -12 18 49.5135 89.1369 6
-2 12 18 -48.6225 63.1618 14
2 12 -18 48.6663 56.9931 1
2 -12 -18 23.4955 47.5603 19
-2 -12 17 -34.478 82.2392 6
2 -12 -17 -10.523 48.4861 19
-2 12 17 -43.8053 66.5464 14
2 12 -17 17.4588 56.5407 1
-2 12 16 270.275 76.1452 14
-2 -12 16 442.89 86.3767 6
2 12 -16 344.405 61.8399 1
2 -12 -16 360.015 56.4384 19
-2 12 15 10.0743 73.6188 14
2 12 -15 6.88417 57.865 1
2 -12 -15 14.5735 49.6703 19
2 -12 -14 22.3622 48.3198 19
-2 12 14 55.5451 75.5386 14
2 -12 -13 54.0583 47.1751 19
-2 12 13 2.56889 76.0628 14
-2 12 12 324.197 110.708 8
-2 12 12 168.279 81.4145 14
-2 12 12 209.128 110.806 2
2 12 -12 112.625 60.6789 1
2 -12 -12 223.88 50.4487 19
-2 12 11 86.5549 108.919 2
-2 12 11 80.1981 109.657 8
2 -12 -11 -15.4285 47.7725 19
-2 12 10 248.072 112.898 2
-2 12 10 281.85 116.098 8
-2 -12 10 184.456 47.0721 19
2 -12 -10 138.661 48.5346 19
-2 12 10 114.718 36.0737 20
-2 12 9 30.3207 114.034 2
2 -12 -9 42.9437 45.9571 19
-2 12 9 42.3008 37.1659 20
-2 12 9 59.2948 120.4 8
-2 -12 9 14.3579 43.7315 19
-2 12 8 1045.37 90.6972 20
-2 12 8 1680.19 158.758 8
-2 12 8 1751.92 153.76 2
-2 -12 8 1287.98 93.3397 19
2 -12 -8 1563.77 96.4543 19
-2 12 7 164.582 126.806 2
-2 12 7 124.408 131.015 8
2 12 -7 25.6282 53.2742 3
2 -12 -7 102.824 46.4561 19
-2 -12 7 150.58 41.963 19
-2 12 7 66.4144 40.4485 20
-2 12 6 -113.277 130.83 2
-2 12 6 68.5767 132.724 8
2 12 -6 -18.4661 53.2505 3
-2 -12 6 -20.4148 38.8747 19
2 -12 -6 -52.7509 43.9417 19
-2 12 6 -34.0356 41.7487 20
-2 12 5 401.831 134.674 2
-2 -12 5 444.452 47.8078 19
2 -12 -5 375.179 49.2903 19
-2 12 5 307.78 50.4319 20
-2 12 5 458.053 133.423 8
2 12 -5 270.766 57.1013 3
-2 -12 4 101.262 39.103 19
2 -12 -4 82.0414 41.721 19
-2 12 4 109.772 41.6447 20
-2 12 4 -27.3352 138.42 8
2 12 -4 -7.94891 49.1805 3
-2 12 4 -51.8755 140.148 2
-2 -12 3 94.9315 41.4941 19
2 -12 -3 71.3259 42.5585 19
-2 12 3 101.207 42.9388 20
-2 12 3 154.358 135.964 8
2 12 -3 92.1782 48.7309 3
-2 12 3 189.946 149.199 2
2 -12 -2 469.782 52.935 19
-2 -12 2 458.194 49.7582 19
2 12 -2 330.604 55.9904 3
-2 12 2 449.975 55.0272 20
-2 12 1 102.993 46.6282 20
2 -12 -1 203.995 45.2171 19
-2 -12 1 170.281 41.12 19
-2 12 1 297.125 146.016 8
2 12 -1 73.8436 45.0162 3
-2 12 1 279.691 152.202 2
-2 12 0 39.1602 47.9983 20
-2 -12 0 111.005 38.8194 19
2 -12 0 106.512 44.6181 19
-2 12 0 272.34 141.403 8
2 12 0 85.2417 47.3561 3
-2 12 0 40.162 139.137 2
-2 12 -1 1076.95 145.37 2
-2 -12 -1 828.509 65.8151 19
2 -12 1 800.184 69.0411 19
-2 12 -1 978.767 154.793 8
-2 12 -1 681.199 70.4445 20
2 12 1 900.026 89.8242 3
-2 12 -2 1162.39 90.0184 21
-2 12 -2 1067.01 96.5476 20
-2 12 -2 1912.95 177.406 8
-2 12 -2 1826.88 156.142 2
2 12 2 1660.1 109.896 3
-2 -12 -2 1403.65 93.2292 19
2 -12 2 1359.44 95.879 19
-2 12 -3 1053.3 86.1946 20
-2 12 -3 955.982 78.9712 21
-2 -12 -3 1150.31 81.5516 19
2 -12 3 1146.87 85.2931 19
2 12 3 1260.21 95.5677 3
-2 -12 -4 119.805 41.774 19
-2 12 -4 92.1235 48.4489 20
2 -12 4 152.202 44.8639 19
-2 12 -4 78.8679 37.5988 21
-2 12 -4 171.727 115.733 2
-2 12 -4 174.428 147.031 8
-2 -12 -5 30.2206 41.6195 19
2 -12 5 -7.59901 44.4699 19
-2 12 -5 -24.4239 47.6378 20
-2 12 -5 -8.56606 37.499 21
-2 12 -5 213.641 111.531 2
-2 12 -5 139.701 141.833 8
2 -12 6 802.852 68.5202 19
-2 -12 -6 861.94 67.5015 19
-2 12 -6 669.772 64.4508 21
-2 12 -6 758.993 69.1507 20
-2 12 -6 999.305 122.434 2
-2 12 -6 969.171 147.707 8
-2 -12 -7 42.5177 42.9723 19
2 -12 7 18.0257 45.6317 19
-2 12 -7 -0.48035 44.6352 20
-2 12 -7 36.1208 39.5727 21
-2 12 -7 7.09858 131.264 8
-2 12 -7 -26.7861 103.448 2
-2 12 -8 210.276 102.294 2
-2 12 -8 132.918 41.6225 21
-2 12 -8 154.476 47.0031 20
-2 -12 -8 181.729 47.0357 19
2 -12 8 204.538 48.4273 19
-2 12 -8 115.115 123.783 8
-2 12 -9 78.7485 100.484 2
-2 12 -9 -9.55588 42.5283 20
-2 -12 -9 -26.2125 45.7716 19
-2 12 -9 7.39394 42.2587 21
2 -12 9 30.2772 46.9153 19
-2 12 -9 -87.2496 120.344 8
2 -12 10 630.725 70.3236 19
-2 -12 -10 861.338 68.6889 19
-2 12 -10 704.205 63.0503 21
-2 12 -10 690.582 64.2717 20
-2 12 -11 295.47 49.1436 20
-2 12 -11 433.5 99.1217 2
-2 12 -11 297.953 47.425 21
2 -12 11 289.154 56.6517 19
-2 12 -12 84.2211 43.1165 20
-2 12 -12 96.4177 41.5253 21
2 -12 12 44.2119 54.1798 19
-2 12 -13 156.549 44.5338 20
2 -12 13 191.337 59.8011 19
-2 12 -13 135.418 47.2862 21
-2 12 -14 336.23 48.5164 20
2 -12 14 348.617 67.124 19
-2 12 -14 364.927 50.5483 21
-2 12 -15 251.976 43.5009 20
2 -12 15 320.261 70.1559 19
-2 12 -15 210.846 48.2289 21
-2 12 -15 352.866 88.3317 2
2 -12 16 8.84204 72.0236 19
-2 12 -16 5.82646 43.5605 21
-2 12 -16 26.4716 84.6352 2
2 -12 17 520.015 84.499 19
-2 12 -17 634.343 93.6059 2
-2 12 -17 549.032 61.255 21
-2 12 -18 446.165 87.2641 2
-2 12 -19 21.159 77.4724 2
2 -12 19 149.696 79.5056 6
-2 12 -20 375.238 55.3318 21
-2 12 -20 486.121 83.7742 2
2 -12 20 329.086 86.3589 6
-2 12 -21 27.1295 47.4307 21
2 -12 21 -38.8591 85.1791 6
-2 12 -21 -24.4606 72.8013 2
2 -12 22 -0.8257 83.313 6
-2 12 -22 35.6092 47.7845 21
-2 12 -22 -46.3498 72.124 2
2 -12 23 30.7467 79.3735 6
2 -12 24 90.1207 76.4267 6
2 -12 25 49.104 69.8353 6
2 -12 26 207.963 67.8352 6
-2 12 -27 173.044 69.6324 8
-2 -12 -27 257.12 34.7056 19
-2 -12 -28 -0.61342 23.879 19
2 12 28 -6.41252 42.1764 9
2 -13 -27 17.9244 22.7286 19
2 -13 -26 -12.3173 28.5242 19
2 -13 -25 463.336 44.667 19
2 -13 -24 214.526 36.598 19
2 13 -24 -14.4311 39.3789 3
2 -13 -23 143.659 38.469 19
-2 13 23 68.7577 41.3987 14
2 13 -23 44.568 43.1938 3
2 -13 -22 321.099 44.6801 19
-2 13 22 299.228 48.4098 14
-2 -13 22 276.96 78.4477 6
2 13 -22 121.842 49.771 3
2 -13 -21 214.091 43.6818 19
-2 13 21 131.929 49.4664 14
-2 -13 21 185.468 78.8943 6
2 13 -21 123.082 50.7006 3
2 -13 -20 470.429 51.0518 19
-2 13 20 351.107 58.7309 14
-2 -13 20 415.606 85.6933 6
2 13 -20 274.065 57.148 3
2 -13 -19 867.317 70.9832 19
-2 13 19 698.589 77.2271 14
-2 -13 19 949.86 102.168 6
2 -13 -18 319.639 51.1924 19
-2 13 18 281.792 60.7355 14
-2 -13 18 303.15 90.1371 6
-2 13 17 10.2534 58.969 14
-2 -13 17 -72.0767 80.2216 6
-2 -13 16 93.4124 78.3625 6
-2 -13 15 447.756 84.0299 6
2 -13 -15 453.636 56.4826 19
-2 13 14 376.715 78.4679 14
2 -13 -14 372.235 53.9448 19
-2 13 13 12.6119 74.2377 14
2 -13 -13 11.087 47.4571 19
2 13 -12 116.065 58.4945 3
2 -13 -12 132.101 47.3355 19
-2 13 12 169.9 76.833 14
-2 13 11 62.0626 77.6864 14
2 -13 -11 104.629 47.3397 19
-2 13 11 12.1874 107.96 8
-2 13 11 127.048 110.775 2
2 13 -11 41.2896 57.1903 3
2 -13 -10 -49.0592 45.8619 19
-2 13 10 -7.56295 107.164 8
2 -13 -9 -30.5137 45.472 19
-2 13 9 15.4299 38.0718 20
-2 13 9 -137.839 122.037 8
2 -13 -8 97.3488 45.8717 19
-2 13 8 60.9707 39.4345 20
-2 13 8 91.9357 124.391 8
-2 13 7 470.576 122.544 2
2 -13 -7 328.604 50.2557 19
-2 13 7 325.093 46.5817 20
-2 13 7 564.871 133.834 8
-2 -13 7 316.303 48.0859 19
2 13 -7 237.356 57.2439 3
-2 13 6 1145.15 90.4044 20
-2 13 6 1663.24 164.139 8
-2 13 6 1852.4 156.516 2
2 13 -6 948.792 96.219 3
2 -13 -6 1365.14 92.4235 19
-2 -13 6 1342.1 90.675 19
-2 13 5 377.006 132.052 2
-2 -13 5 245.809 43.4067 19
2 -13 -5 213.639 47.6483 19
-2 13 5 201.368 46.0508 20
-2 13 5 225.984 138.892 8
2 13 -5 258.953 53.4164 3
-2 13 4 994.862 142.42 2
-2 13 4 495.341 57.7559 20
-2 13 4 942.974 147.75 8
2 13 -4 563.058 63.8838 3
2 -13 -4 596.448 60.5398 19
-2 -13 4 670.395 57.9945 19
-2 13 3 22.3332 138 2
-2 13 3 54.5155 44.2501 20
2 -13 -3 -1.94999 44.2316 19
-2 -13 3 62.5838 41.6105 19
-2 13 3 13.5357 140.808 8
2 13 -3 73.6297 48.0569 3
-2 -13 2 271.634 45.3564 19
-2 13 2 185.19 46.6366 20
2 -13 -2 186.232 47.6088 19
-2 13 2 352.456 143.269 8
2 13 -2 172.373 46.5362 3
-2 13 2 449.048 147.196 2
-2 13 1 975.508 161.207 2
-2 13 1 1001.44 156.473 8
2 -13 -1 658.381 65.6052 19
-2 -13 1 784.831 63.2223 19
2 13 -1 682.192 79.8756 3
-2 13 1 642.696 65.6638 20
-2 -13 0 147.875 41.6497 19
2 -13 0 84.1597 45.4025 19
-2 13 0 55.028 44.3549 20
-2 13 0 56.71 151.746 8
-2 13 0 -38.5488 155.733 2
2 13 0 84.1582 76.6155 3
2 -13 1 50.532 46.521 19
-2 13 -1 52.1105 45.8217 20
-2 -13 -1 -10.9927 41.2859 19
-2 13 -1 51.9514 151.604 8
-2 13 -1 5.66004 149.842 2
2 13 1 39.7165 66.349 3
-2 13 -2 1843.97 144.759 20
-2 -13 -2 2295.43 143.148 19
2 -13 2 2273.64 145.071 19
-2 13 -2 3045.84 213.725 8
2 13 2 1899.54 150.665 3
-2 13 -2 3180.89 208.736 2
-2 13 -3 10.2771 135.145 2
-2 13 -3 -17.9999 145.486 8
-2 -13 -3 19.8927 40.2481 19
-2 13 -3 12.9873 47.0675 20
2 -13 3 -8.47094 45.1683 19
2 -13 4 177.76 47.9004 19
-2 -13 -4 224.939 43.4351 19
-2 13 -4 147.191 49.0656 20
-2 13 -4 117.836 39.8322 21
-2 13 -4 312.62 125.328 2
-2 13 -4 320.992 148.112 8
-2 -13 -5 9.13151 40.9584 19
-2 13 -5 32.9012 46.6197 20
2 -13 5 9.96239 45.3369 19
-2 13 -5 17.1322 38.8423 21
-2 13 -5 14.0491 124.488 2
-2 13 -5 -79.8073 156.906 8
-2 -13 -6 -13.0747 41.8175 19
-2 13 -6 34.0675 45.7536 20
2 -13 6 -9.12889 45.535 19
-2 13 -6 57.0499 39.7015 21
-2 13 -6 71.8997 150.549 8
-2 13 -6 71.4635 120.962 2
-2 13 -7 80.0727 42.9497 21
2 -13 7 89.8539 47.3991 19
-2 13 -7 42.3965 152.041 8
-2 -13 -7 165.906 44.3343 19
-2 13 -7 140.374 46.1002 20
-2 13 -8 344.369 47.7366 21
2 -13 8 339.203 54.0539 19
-2 13 -8 463.374 150.078 8
-2 -13 -8 377.146 50.8812 19
-2 13 -8 308.211 52.2465 20
-2 13 -9 0.49329 42.3148 21
-2 -13 -9 42.7014 45.3601 19
-2 13 -9 47.1646 45.3837 20
2 -13 9 40.9427 50.0625 19
-2 13 -9 67.4218 140.885 8
-2 13 -10 452.358 58.4904 20
-2 13 -10 482.472 57.0682 21
-2 -13 -10 555.406 56.9496 19
2 -13 10 466.544 63.1551 19
-2 13 -10 659.657 144.771 8
-2 13 -11 45.644 102.822 2
-2 13 -11 24.6867 43.8256 21
-2 -13 -11 1.56927 46.2045 19
-2 13 -11 55.909 46.3962 20
2 -13 11 12.0934 53.2964 19
-2 13 -11 -11.0588 131.378 8
-2 13 -12 22.9247 97.5728 2
-2 13 -12 46.7652 42.6006 21
-2 13 -12 51.5784 41.847 20
-2 -13 -12 24.0466 45.7363 19
2 -13 12 140.681 56.4934 19
-2 13 -12 116.23 129.971 8
-2 13 -13 -73.5105 99.1187 2
-2 13 -13 -15.8686 46.2104 21
-2 13 -13 47.1061 42.1889 20
-2 -13 -13 -21.9336 45.0587 19
2 -13 13 8.6351 58.4822 19
-2 13 -13 56.5184 121.978 8
-2 13 -14 27.324 40.787 20
-2 -13 -14 -14.1588 44.2668 19
2 -13 14 34.749 63.1271 19
-2 13 -14 -35.0876 47.0894 21
-2 13 -14 -57.6839 97.2566 2
-2 13 -15 983.457 118.438 2
-2 13 -16 -48.2028 114.68 8
-2 13 -16 5.59974 89.4726 2
-2 -13 -17 42.2692 45.2214 19
-2 13 -17 105.158 88.6738 2
2 -13 17 15.7835 73.0945 19
-2 13 -17 -15.5743 49.1652 21
-2 13 -18 3.05181 85.4859 2
-2 -13 -18 107.92 44.7915 19
2 -13 18 37.7804 76.144 6
-2 13 -18 74.1694 49.2327 21
-2 13 -19 65.7189 82.3929 2
2 -13 19 12.8382 75.8958 6
-2 -13 -19 11.9215 43.5476 19
-2 13 -19 -27.5314 46.9118 21
-2 -13 -20 33.4107 42.555 19
-2 13 -20 -35.9455 99.0363 8
2 -13 20 -115.358 78.0213 6
-2 -13 -21 -66.8399 40.6466 19
-2 13 -21 -80.3472 96.9694 8
2 -13 21 41.6489 79.1774 6
2 -13 22 123.216 75.181 6
-2 -13 -22 130.676 39.3563 19
-2 13 -22 51.9194 90.9173 8
2 -13 23 -5.81338 71.1854 6
-2 13 -23 -25.3442 87.0488 8
-2 -13 -23 21.0342 33.5729 19
2 -13 24 844.628 90.7945 6
-2 -13 -24 961.11 70.0919 19
-2 13 -25 1.68764 76.5858 8
-2 -13 -25 11.1994 28.8122 19
2 13 26 56.2827 55.4324 9
-2 -13 -26 541.777 37.6427 19
2 -14 -25 31.2188 23.6978 19
2 -14 -24 106.234 28.6428 19
2 -14 -23 129.846 30.4182 19
2 14 -23 10.4069 35.9936 3
2 -14 -22 767.949 44.0254 19
2 14 -22 9.31546 45.9366 3
2 -14 -21 34.5283 35.9929 19
-2 -14 21 -37.5465 66.5302 6
2 14 -21 16.0754 40.0979 3
2 -14 -20 185.395 40.4202 19
-2 -14 20 224.943 71.1065 6
2 14 -20 81.9757 46.1399 3
-2 -14 19 -2.76449 74.0451 6
2 -14 -19 9.50462 39.0672 19
-2 14 19 46.9893 46.8496 14
2 14 -19 40.1215 46.8033 3
-2 -14 18 335.614 81.467 6
-2 14 18 337.664 56.3669 14
2 14 -18 251.849 55.4528 3
2 -14 -18 434.951 48.4775 19
-2 -14 17 -12.4084 79.2399 6
-2 14 17 41.398 53.2619 14
2 14 -17 12.2416 50.9174 3
2 -14 -17 61.8369 42.1049 19
-2 -14 16 32.7443 75.4386 6
-2 14 16 39.9286 53.679 14
2 14 -16 109.683 53.1318 3
2 -14 -16 40.5717 43.298 19
-2 -14 15 31.9898 73.016 6
2 -14 -15 -0.46456 42.5763 19
-2 14 15 -24.3777 59.7106 14
2 14 -15 25.6063 53.9647 3
2 14 -14 280.975 59.4174 3
-2 -14 14 433.362 78.3951 6
-2 14 14 242.169 70.1921 14
2 14 -13 -36.3673 55.7482 3
2 14 -12 26.1736 53.5004 3
2 -14 -11 568.343 56.7391 19
2 14 -11 451.504 65.2015 3
2 -14 -10 137.475 45.0563 19
2 14 -10 59.1036 52.4163 3
-2 14 10 208.806 75.464 14
2 -14 -9 115.325 45.5094 19
-2 14 9 62.4433 37.2642 20
-2 14 9 144.756 107.432 8
2 14 -9 66.803 50.0873 3
-2 14 9 200.602 110.317 2
2 -14 -8 22.4457 44.1601 19
-2 14 8 48.2503 40.2605 20
-2 14 8 101.594 114.22 8
2 14 -8 62.5736 51.1186 3
-2 14 8 -118.325 112.496 2
2 -14 -7 6.48993 44.508 19
-2 14 7 6.91738 40.8531 20
-2 14 7 85.0773 122.063 8
2 14 -7 -16.7922 50.883 3
-2 14 7 -86.9785 107.375 2
2 -14 -6 46.9875 44.7215 19
-2 14 6 26.705 42.4673 20
-2 14 6 10.6168 127.607 8
2 14 -6 -6.18624 49.1792 3
-2 14 6 98.8847 113.177 2
-2 14 5 122.66 46.4223 20
2 -14 -5 222.62 47.9726 19
-2 14 5 387.009 134.332 8
2 14 -5 181.406 49.983 3
-2 14 5 420.42 122.797 2
-2 -14 4 49.2953 41.1029 19
-2 14 4 -9.20846 43.2449 20
2 -14 -4 -9.74236 45.7912 19
-2 14 4 68.6579 134.437 8
2 14 -4 39.3096 44.3183 3
-2 14 4 117.008 126.871 2
-2 14 3 -12.3364 45.1419 20
-2 -14 3 -3.17193 40.5517 19
2 -14 -3 62.9191 45.3647 19
-2 14 3 -125.775 134.012 8
2 14 -3 109.498 64.9751 3
-2 14 3 9.96718 132.771 2
-2 14 2 -105.114 131.748 2
2 -14 -2 22.1088 44.8867 19
-2 -14 2 37.1484 40.4957 19
-2 14 2 35.1662 45.5366 20
-2 14 2 15.4775 137.236 8
-2 14 1 116.506 142.283 8
2 -14 -1 121.245 46.5741 19
-2 14 1 63.1092 44.4677 20
-2 -14 1 82.8595 42.4262 19
-2 -14 0 410.898 50.0775 19
2 -14 0 323.308 52.9587 19
-2 14 0 286.591 52.5661 20
-2 14 -1 241.852 148.947 8
-2 -14 -1 186.587 43.9592 19
-2 14 -1 208.14 49.1322 20
2 -14 1 252.742 48.9693 19
-2 14 -2 -72.9765 153.272 8
-2 -14 -2 5.07645 40.9626 19
2 -14 2 -29.5483 45.9401 19
-2 14 -2 -31.3543 46.4471 20
-2 14 -2 93.8195 151.261 2
2 -14 3 3.05139 46.1283 19
-2 14 -3 11.5505 46.4483 20
-2 -14 -3 -69.8749 41.8408 19
-2 14 -3 -82.7463 146.132 2
-2 14 -4 150.495 149.978 8
2 -14 4 53.3756 45.3207 19
-2 14 -4 58.2716 47.7681 20
-2 -14 -4 79.8729 41.0841 19
-2 14 -4 131.323 149.022 2
-2 14 -5 112.957 146.164 8
2 -14 5 133.536 47.1481 19
-2 14 -5 38.322 46.2791 20
-2 -14 -5 158.567 42.0123 19
-2 14 -5 255.974 140.54 2
-2 14 -6 37.9374 43.0865 21
-2 -14 -6 -12.5642 41.2793 19
-2 14 -6 93.8116 48.796 20
-2 14 -6 164.561 133.088 2
-2 14 -6 113.146 143.438 8
2 -14 6 16.3066 47.8143 19
-2 14 -7 148.477 46.5503 21
-2 -14 -7 161.652 43.2571 19
-2 14 -7 207.996 48.2006 20
-2 14 -7 137.691 126.509 2
-2 14 -7 337.913 149.276 8
2 -14 7 181.485 49.1178 19
-2 14 -8 101.284 43.6413 21
-2 -14 -8 49.9321 41.6646 19
-2 14 -8 87.7414 46.3239 20
-2 14 -8 197.644 120.351 2
-2 14 -8 113.366 154.469 8
2 -14 8 15.5276 49.7643 19
-2 -14 -9 30.7717 40.7505 19
-2 14 -9 3.63039 46.4327 20
-2 14 -9 -70.9346 117.611 2
2 -14 9 -34.2938 51.549 19
-2 14 -9 -12.541 44.5191 21
-2 -14 -10 114.27 42.9484 19
-2 14 -10 35.414 45.1185 20
2 -14 10 65.9347 53.1399 19
-2 14 -10 43.3421 45.8773 21
-2 14 -10 174.557 115.716 2
2 -14 11 18.7186 55.1156 19
-2 14 -11 23.5392 110.738 2
-2 14 -12 -25.1418 142.017 8
-2 14 -12 -4.05367 108.879 2
-2 14 -13 863.373 146.886 8
-2 -14 -13 558.878 58.6229 19
-2 14 -13 681.294 114.633 2
-2 14 -14 24.2966 48.2425 21
-2 -14 -14 56.0915 42.5285 19
-2 14 -14 163.98 101.835 2
-2 14 -14 103.48 133.157 8
2 -14 14 -1.37344 63.4117 19
-2 14 -15 62.5342 48.4913 21
-2 -14 -15 -60.7756 42.2691 19
-2 14 -15 116.517 96.7685 2
-2 14 -15 43.0343 129.843 8
2 -14 15 21.6251 68.2398 19
-2 -14 -16 305.435 45.4389 19
-2 14 -16 247.889 54.2426 21
2 -14 16 134.608 71.2925 19
-2 -14 -17 870.314 68.1513 19
2 -14 17 712.508 92.0074 6
-2 14 -17 957.509 135.918 8
-2 -14 -18 30.1153 39.0307 19
2 -14 18 58.5381 70.7093 6
-2 14 -18 141.725 116.391 8
-2 -14 -19 69.3911 37.0549 19
2 -14 19 30.885 72.2779 6
-2 -14 -20 -23.7156 35.0901 19
2 -14 20 11.5411 71.9784 6
-2 14 -20 17.5948 105.095 8
2 -14 21 104.424 69.0004 6
-2 -14 -21 111.805 34.4962 19
-2 14 -21 132.892 100.116 8
-2 -14 -22 43.2053 30.7931 19
-2 14 -22 146.97 92.3905 8
-2 -14 -23 63.0536 27.0893 19
-2 14 -23 125.97 84.9231 8
-2 -14 -24 24.8565 22.8228 19
2 14 25 10.4552 40.6106 9
2 -15 -23 144.837 25.5994 19
2 -15 -22 374.61 36.7561 19
2 -15 -21 17.0699 29.582 19
2 -15 -20 717.21 41.0794 19
2 15 -20 -50.1968 43.9153 3
2 -15 -19 54.5833 34.0488 19
2 15 -19 21.2012 39.2195 3
2 -15 -18 121.892 35.9038 19
2 15 -18 -25.4898 43.0407 3
2 -15 -17 97.0303 37.3233 19
2 15 -17 37.8835 43.6394 3
2 -15 -16 571.316 47.0992 19
2 15 -16 137.728 51.1534 3
2 -15 -15 120.263 40.726 19
2 15 -15 67.9249 47.2512 3
2 -15 -14 302.32 43.8279 19
-2 15 14 239.351 54.681 14
2 -15 -13 -9.85222 40.6246 19
-2 15 13 72.8074 58.0438 14
2 15 -13 13.9978 49.438 3
2 -15 -12 43.1045 42.2145 19
-2 15 12 24.1115 60.6933 14
2 15 -12 -35.701 49.1297 3
2 -15 -11 145.441 43.6051 19
-2 15 11 86.8024 66.111 14
2 15 -11 11.1262 50.2693 3
2 -15 -10 70.6886 42.5132 19
2 15 -10 31.5515 49.4885 3
-2 15 10 173.244 68.5157 14
2 15 -9 8.9929 46.5352 3
-2 15 9 113.988 104.349 8
-2 15 9 22.5137 65.8992 14
-2 15 8 20.9306 103.309 8
-2 15 8 -28.2228 71.0678 14
2 15 -8 18.0343 44.9894 3
-2 15 8 161.474 103.313 2
-2 15 7 80.785 103.353 2
2 15 -7 51.7732 44.5716 3
-2 15 7 -4.36688 106.43 8
-2 15 6 447.508 105.152 2
2 15 -6 195.868 53.7937 3
-2 15 6 452.964 115.842 8
-2 15 5 589.822 109.561 2
2 15 -5 266.317 81.0247 3
2 15 -4 -31.7945 72.9334 3
-2 15 4 -66.8799 108.581 2
2 -15 -4 -9.3381 44.5276 19
-2 15 3 476.395 120.81 2
2 -15 -3 467.285 52.0923 19
-2 15 3 334.528 51.9968 20
2 15 -2 27.2979 62.84 3
-2 15 2 13.3396 119.687 2
2 -15 -2 -22.3195 45.2815 19
-2 15 2 -27.2402 45.3987 20
-2 15 1 32.2437 42.7037 20
2 -15 -1 1.00643 44.1083 19
-2 15 0 22.0809 127.581 2
2 -15 0 73.2796 46.14 19
-2 15 0 128.9 46.7879 20
-2 15 -1 607.541 65.7656 20
2 -15 1 693.393 64.0432 19
-2 15 -2 52.9163 131.793 2
2 -15 2 41.8247 45.3822 19
-2 15 -2 67.1465 45.8012 20
-2 15 -3 226.004 136.778 2
2 -15 3 165.003 45.7552 19
-2 15 -3 114.072 48.2187 20
-2 15 -4 -50.629 138.02 2
2 -15 4 42.2975 44.9212 19
-2 15 -5 563.017 156.308 8
-2 15 -5 710.732 151.024 2
-2 15 -6 25.8466 145.631 8
-2 15 -6 188.963 138.972 2
-2 15 -7 25.3546 140.537 8
-2 15 -7 -30.5957 140.335 2
-2 -15 -7 44.0823 39.644 19
-2 15 -8 13.0802 138.022 8
-2 15 -8 -54.6437 137.587 2
-2 -15 -8 7.26284 38.5185 19
-2 15 -9 125.289 132.191 2
2 -15 9 61.3644 51.667 19
-2 15 -9 68.2184 133.986 8
-2 -15 -9 74.5932 39.1482 19
-2 15 -9 -4.92687 42.8341 20
-2 15 -10 166.028 123.822 2
2 -15 10 50.4884 53.6303 19
-2 15 -10 112.068 129.655 8
-2 -15 -10 72.4588 39.2868 19
-2 15 -11 502.919 121.226 2
-2 -15 -11 338.245 44.5396 19
-2 15 -11 250.283 134.141 8
2 -15 11 226.318 58.9549 19
-2 -15 -12 3.94847 37.9458 19
-2 15 -12 88.838 128.468 8
2 -15 12 -37.2193 58.5019 19
-2 -15 -13 67.1603 36.254 19
-2 15 -13 -17.7485 127.154 8
2 -15 13 31.0085 60.013 19
-2 -15 -14 94.7435 36.4841 19
-2 15 -14 220.852 128.958 8
2 -15 14 60.6598 63.2953 19
-2 -15 -15 45.4809 35.3322 19
-2 15 -15 -42.4892 122.612 8
2 -15 15 44.5367 64.6912 19
2 -15 16 483.197 75.3005 6
-2 -15 -16 482.453 47.7182 19
2 -15 17 247.629 68.6417 6
-2 15 -17 325.923 115.718 8
-2 -15 -17 275.157 37.869 19
2 -15 18 433.81 72.7966 6
-2 15 -18 583.424 111.048 8
-2 -15 -18 399.73 41.5657 19
2 -15 19 -51.2811 64.9555 6
-2 15 -19 113.161 94.2123 8
-2 -15 -19 56.2639 29.2101 19
-2 15 -20 17.601 83.6527 8
-2 -15 -20 31.7497 26.5107 19
2 -15 20 46.5877 60.4485 6
-2 15 -21 115.311 72.3451 8
-2 -15 -21 -27.831 23.9972 19
2 15 22 -9.89471 47.7896 9
2 -16 -20 54.8846 25.2882 19
2 -16 -19 598.903 47.8353 19
2 -16 -18 -7.06038 29.3056 19
2 16 -17 28.3632 36.3453 3
2 -16 -17 14.0562 32.1562 19
2 16 -16 -46.0564 40.9784 3
2 -16 -16 271.98 35.6816 19
2 16 -15 -13.9696 40.7381 3
2 -16 -15 -17.8947 35.0622 19
2 16 -14 42.4957 43.4291 3
2 -16 -14 241.28 39.739 19
2 16 -13 -9.65811 47.6742 3
2 -16 -13 512.803 43.8794 19
2 16 -12 -1.66377 44.5792 3
2 -16 -12 39.9402 38.9717 19
2 16 -11 -38.2532 57.577 3
2 -16 -11 1.57627 39.811 19
2 16 -10 42.4081 60.6002 3
2 -16 -10 213.89 41.824 19
2 16 -9 77.0047 69.8784 3
2 -16 -9 25.9308 41.1483 19
2 16 -8 -3.50726 73.0407 3
2 -16 -8 -4.64691 41.5966 19
2 -16 -7 264.039 45.9311 19
2 16 -7 67.7292 68.5801 3
-2 16 7 253.357 98.9439 8
2 -16 -6 548.054 51.9661 19
-2 16 6 600.295 103.648 8
2 -16 -5 173.905 44.4045 19
-2 16 5 118.03 101.466 8
-2 16 5 150.252 95.4557 2
[truncated: 942,416 more chars]
